# Supplementary material for: Multiple Sex-Associated Regions and a Putative Sex Chromosome in Zebrafish Revealed by RAD Mapping and Population Genomics
Source: PLoS One. 2012 Jul 9;7(7):e40701. doi: 10.1371/journal.pone.0040701 (PMC3392230; doi:10.1371/journal.pone.0040701)
Supplement: Table S1 — Characteristics of polymorphic RAD-tag markers used for genetic mapping in Family A. (XLSX) [file pone.0040701.s003.xlsx]

## Sheet: Family A
Table S1. Characteristics of polymorphic RAD-tag markers used for genetic mapping in Family A.
Family A
marker ID	chromosome	Zv9 position (bp)	position (cM)	SNPs (pos w/in sequence, variants)	Alleles	Consensus Sequence
15185	1	158562	0	77,C>T	C;T	GCCTGTGCTGAGAGAGACAGTCTGATGGTGGAGAGAGATCAGTCCAGCTCATGCAGCGCTCTGAGTGACGGAGGAGATCTTCAGGAGATCCTGCA
15269	1	186795	0	27,T>C;28,C>T;63,G>T	CTG;TCG;TCT	AGATCCAGAAGCCAGATTCACTAAACATCAACTATTCAACTGCCAGTTTCTTTTCTTACTAAAGTATAGATTTTGTGCTTCCAAAAATTCCTGCA
15447	1	241953	0	31,C>T	C;T	GAGCGACTTCTGCTGTCAAACACTGACAAACCACACTTCATTTCATCTGTATGTCTGTAGCTCATTTCACAACACACATCATCTCAATCCCTGCA
15448	1	242044	0	44,C>T;45,T>C;50,T>C	CTT;TCC	TGCAGGAAATGCTTTCTTACTCAGAGTTTTTGTCTTGTTTCTAGCTCAAATATCGAAAGATTCCCAAACCAAGAAGCATTTTCTAAACAAGCAAA
15764	1	364526	0	73,T>A	A;T	CCTCTCTCCGCTGTCTGCGCACGGCCTGATGAGGAGAACGAGATTAATCAAGTGAGAAATGTGTAAGAGCTCATAGTGCTGAAAAACATCCTGCA
16690	1	819321	0	31,T>C	C;T	TGCAGGAATGTCAGTGAGAATAAACCAGAGTTGTTTTGTTTTCATGTCTGCTAATTATTTGCTCACGTTATTACGTGCTCAAGTTGACTGATATC
15166	1	1489592	7.404	47,A>T	A;T	TGCAGGTTTATGAATGGCTAATGCATACATTTAGTATATTAAAGTAAAGCATTTAATTGTATACATGCACTATTGTCATTCAATAATGTTCTTAA
15476	1	2528111	9.865	21,G>A	A;G	TGCAGGTTTGGCCTGAGCTCAGCTGGATCTGCTGCTTCTCTTGGCGTTAAGGCTTCATTCAGTTGCGTTTGTTTGCTCTGACTGTGATGTGTTCA
15555	1	2821641	14.037	82,T>C	C;T	TGCAGGTTTGCTTATCCAGGAATCTAACATGCTGCACCAAAAAGATGGAGGAGCGTTACCAGGTGGCGGCCCGGCGGGATATTCAGAACCTTCTC
15633	1	3040002	21.167	73,C>G	C;G	GAGATTCGACTTCTAATCCCCGATCTTTCAGTGGGAGACAGATAAGCTAAATGACAGGCAAGCTTCAACCTTGCGTTACTGATTTGTCACCTGCA
15957	1	4384670	23.097	65,C>T;91,T>C	CC;CT;TC	TGCAGGTATGAACACAAACATGCTCCAAGGATCATCATAAAGCCGCCTTTCCATTGCACACACATCTGGACACGACTGTCTGAATACGCCCTCTT
15974	1	4431583	23.097	17,T>A;18,T>A	AA;TT	ACAGGAAAGCATTTATTTTACGTTGTCATAATGAATACAATCTCAAAATAATAATAAACGAGCACGAATTATAAACGCATAAGCGCTCACCTGCA
16042	1	4688400	24.681	43,G>A	A;G	CAGACATGAACATTATTAAGCATGTCTGGGGTAAGATGGAGGAGGAGGCATTGAAGATGAATCAAAGAATCTTGATGAACTCTGGGAGTCCTGCA
16165	1	5085358	24.854	9,G>C	C;G	CTTTCTGCGCGTTCGTCTCGATGAGTTGCCCATAGCGATGAAAATGTTCCGCTACCTGGTCCTTGTCATTCTGCTCATCATTATATTCACCTGCA
16110	1	4908867	25.028	49,A>G	A;G	TGCAGGAAACGGGAGGATGCGGTGAAAAACAGAAGCACACGGGGTCTCGATGGAAGAATCAAAAGCACTAATCAGGCATCTCGCAAGGACTAATG
16189	1	5137688	25.028	79,T>G;91,C>A	GA;GC;TC	TGCAGGGAGTGCAAATTATTATTGGTTTTATTAATTGCCACAGTCGAAATCCCACCCTTGTTCACACCCTCTGTTCAATGAAATCAATTTCACCT
16325	1	5444199	26.794	32,C>T	C;T	TTCTCCACCAGCAGAGAGCAATATCACACACATGCAGTCGCCGGGGGTCATTGTGACCCGCGTCTTATCACAACATGAGGAATAACAGCCCTGCA
16550	1	5933176	28.213	19,G>T;74,A>G	GA;TG	TGCAGGCCTGTACTCACACGGCATTTTGCTCTCTGAACCTGAGCTTGTTTACTGCATCAATGATGCGACTGTTCAGTTTAACAGAAGAGAAGTGC
16574	1	5999927	28.609	40,C>T;64,C>A	CC;TA	TGCAGGAGGATGATCCCATGTCTCTCCTTCGGGCTGACCCCGACGTCTTTCGTGGAATAAAACCCAGCACACCAGGCACTCGCATATAAGCCTCA
16360	1	5511995	28.944	64,C>A	A;C	TGCAGGCTCTAACGATGCCGCTCATAGAGTGTCCATCAGAGATCGACTGCTCATCAAAGGTATGAAAAAAACACTGCCTGCTGGGATCATGACAC
16487	1	5836630	28.944	84,G>T	G;T	TGCAGGATCTTTTGATTTGGTCTTTTCAGGACTCCTCAGAGACTCGTGCAGATCTTTGTGTGATCAGGCAGTCTGATACGCTCATCTATTTCCAG
16623	1	6075772	28.944	59,T>A;60,A>T	AT;TA	TGCAGGCTATTTGTAAAATAAAAATTAAACCCCCCTTTGCAGGAATCTCTTCACAAGTTTATTGAGGGTCATCAGGTTTCATATATATGATATTT
16651	1	7026246	28.944	94,T>C	C;T	TGCAGGATTCTATTTAAACTTTCGCACTTATCCACCCCATCATCCCTGATTCTTATTTCAATCTCAGAAATGGACCGATGCTTGCTGTTAAAGGC
16660	1	7452385	31.094	62,A>T	A;T	AAGCTGTTGTTCATTTTTCAGCTCTTTAAGGGGAAGTTTTATCATTGTGAAGGCTTTGACACAAGAAATATCACCAATAAATCAGAGTGCCTGCA
16663	1	7603281	31.094	24,C>T	C;T	TGCAGGTGGTGACCGCTGACCATGCGTGTCTGATCGTGCCTCTACAGGTAGCAACATTCACTTCTGTACACATTATTATTATTAGACTGTACAGT
16664	1	7616142	31.094	76,T>G	G;T	TATTCTTTTCTTCAGGATGAGTCAGGGTCATTTTCTCAGGCGTTGGATGAGCTGCAGGATTTGGCGTTTTTCTTGAGTGAGTCTTGCAGCCTGCA
16677	1	7886653	31.622	20,A>G	A;G	TGCAGGCGAGTCTCCAGGGGATAATCCCATTCATCATAGGTCACAGATATCATCCCTGCCGGAAAGGCTTCCGGGATATGTTCGAGATTCCCTGT
16679	1	7994578	32.151	78,A>C	A;C	TGCAGGAGATCCACGGGAGCCGTTTTGATCCACAACTCATGCAATTAAATCAAATGATTTTATGCTTTAAGATCATTCACTCGGTCAAAGGAAAA
16682	1	8029106	32.151	17,G>C;24,T>G;27,C>G	CGG;GTC	ATATTAAATGTGTACCTGATACACTCGCCTCTCTAATACTATAGTTTATGTTTTTGCTCCTATACTAGAGCTGTTGTGTTTATTCCTCTCCTGCA
16686	1	8183264	32.86	18,T>A;19,G>A;73,T>C	AAC;TGT	GAATTGAGAATAGGCTAGTGAAGCTCTTTACCTGTGCCAGGTTACATGTTGATTCTGAAACCCAGCAACTTTCTGCAGAAATGTCTCCACCTGCA
16691	1	8201730	33.569	37,C>T	C;T	AGGATTTGTGGCAACCAGAGTAAAAAGGCATGTGTTATTCTCTTCATCACACACATATCCAGAATTTTGAAGCAATACACACAGCACACCCTGCA
16693	1	8205733	33.569	6,T>A	A;T	AAAGATATACATATTAAGCAAATATAATTTTCATTGCAAATCAATCAAATATTTATTAACCTTTACTGACACCTTAAAAGTATGCATCTCCTGCA
16694	1	8205824	33.569	87,G>T	G;T	TGCAGGACTGTGGAAAAATGACCTGCATCAGAGAATGGCGTTTGCTCATGAAATAATGTCAGATTGTTGGAAGAAAATTCCTCTGACGGATTCCT
16696	1	8263971	33.569	25,A>G;34,G>A	AG;GA	CCACAAAACACAGTTATCAAACACGAATTTGACCGTAAAACATCATAAAGAGGTTTGCTGATACCGGTGTAGAGTACTCCATCTGAGCTCCTGCA
16697	1	8264062	33.569	63,A>T	A;T	TGCAGGGAGACGACTGCACCAGCTCTTGAATAGTGAATGGCAGTTTCTGAGGAAAACATTCATATAAATGTCAAGAGCTGTCACTCTCTGATAAA
16703	1	8508704	33.569	48,G>A;56,C>T	AC;AT;GC	TCCATATTTTAAACAACACCATAACACGCCAGAATTTCCGTTCCTCATACTCATTTCGCCTCTCCTACCGCCATCCATCTCACGTTCACCCTGCA
16711	1	8661211	33.569	4,T>A	A;T	AGACATGAACATTATTGAGCATGTCTTTGGTAAAATGAAGGAGGAGGCATTGAGGATGAATCCAAAGAATCTTGATAAACTCTGTGAGTCCTGCA
16712	1	8661302	33.569	84,C>A	A;C	TGCAGGAACACTTTCTTTGCCATTCCAGACGACTTTATTAATAAGTTATTGGAGTCATTGCAGAGATGTATGGATGTATTAATTATTTTTCCACA
16723	1	8951317	33.569	92,T>A;93,G>A;94,C>T	AAT;TGC	TGCAGGAGTTCAAAACACACACAAAAATACATCAGAAATCAACCTTTAATGGCTTAAAGGTTTAATGCCTTTCACATTAACCACAATTGGCCTGC
16748	1	9796203	34.348	55,G>A;88,C>G	AG;GC	TGCAGGCATAGATGTGATTCACAATACTCGTTTTGCCCTTATTAGCTGAGGACCTAAACACAAGAGAAACATTACAGAGTCCCGCTGTGATCTTA
16753	1	9940422	36.03	44,G>A;83,T>A	AA;GT	TTAAAGGAAAAGACATTGTCTTTCAGAATAGAGATGTAATAAATGTTCAGAGGATATATCTCGTATATCTCTTTCCTTAAATTTAAGCACCTGCA
16754	1	9940513	36.03	16,A>G	A;G	TGCAGGTTTGATCTTAACATGTTTTACAAGGGAATCCCCTAAGCAGGAGGGGGGAGGAGAGTCATGTTTACCTCTCCTGTCCTGTACAAAAGCAC
15062	1	10446125	36.03	56,G>A	A;G	GAGCGTGCATGTTGACTCTGTGTGTCTATTTCTGCTTACATGACTTCCAGTCGGGCACTTTTGGAGTCATTCCCAGCTGGTGAGATGACCCTGCA
15080	1	11411284	36.03	45,A>T;51,G>A	AG;TA	GTCACCTGGAAAACAGCACAGGTGAATGTCAGTCAGGTATGTTTATGGGATATGCTGGAGGACACTGGGTGGTGGTAATATTGACAGTACCTGCA
15092	1	11666335	36.03	12,G>A	A;G	GAGGTCACCACAACGGAATGAACCGACAACTATTCCAGCATATGTTTTACAGCAGGGGTCACCAATCTCGGTCCTGGAGGGCCGGTGTCCCTGCA
15093	1	11673770	36.03	29,C>T	C;T	GTCGCCTTAGAGCAAGAAGGTTGCTTGTTCGAGTCCTTGCTGGGCCAGTTGGCATTTCTGTGTGGAGTTTGCATGTTCTCCTCAGGTTTCCTGCA
15095	1	11903010	36.03	52,C>A;58,C>T	AT;CC	TTTACAGTATTGCAGAAGTTTGATACTTCAGAAAAGGAGTTTAGAACACACCATAGTCTGAATGTTCAAGAAATATCGATACAAACTGCCCTGCA
15102	1	12221137	36.03	67,T>C;69,C>T	CT;TC	TCATGGTGTTCAAGGGTCCACTTTTATATATTGTGTATAATTTACCTCTATGTCAGGGGTCACCAAATTCGTTCCCGGAGGTCCGATGCCCTGCA
15064	1	10679981	36.446	24,G>A;31,A>G	AG;GA	GTGGGAGCATGGCATGGGGAATGTGGGAAGGATGCAGTACGTACTGGAGTGTGGCACTGGGTGTAATTCTGAGCAGTTCTTATTCAGCCCCTGCA
15083	1	11482648	36.862	30,A>T;78,T>C	AT;TC	TGCAGGACAAACTCTCCCCTGAAGACAAAGAAAAGCCCCTTGCAATAAACAATAGGTAGGATCATTAACACACACACATAGACACACACAAAGAT
15103	1	12242589	38.128	30,A>G;36,A>G	AA;GG	GGGGTACAGATATATGCTGATCCCCTGATAAAACGCAGATATGAATTTGTTCACTTTATTCAAAGCAGTCTAATGTTTATGTATGGAGACCTGCA
15114	1	12920489	38.128	68,G>A	A;G	TGGTGCAGGTCTAAAAATAGGCCACCATCAGTCTAGTCGTTCCTACTGCCACACTTTGCTTCCCCTCTGGAGAGGGTGGTGTATTTCTACCTGCA
15120	1	13022386	38.128	56,A>T	A;T	TGCAGGAAATGCCTGTGCCATCTAGTCATTCACATGATGTGGATATTGTTCAAGAAAGCTTTAAAGAGGTTGTTTTGGCCCGTGGTAAGCACCGT
15121	1	13051787	38.128	21,A>G;36,A>C;55,A>G	AAA;GCG	GATCAAACTAATCGTGCTTCAGGCTTATTTGAAATCCGCAGGTAAGTGTGTTGAAGCAGGGTTAGAACTAAACTGTGCAGGGTTGCTGCCCTGCA
15125	1	13152696	38.128	81,G>C	C;G	TGCAGGTAAAATCATGGCCCATTCTTTAAGGCTGGAAATGATTTAAGGCATTTGTTTTTTCACTCCAAACCTTGTCTTTTTCCCCTAAATAAGTC
15136	1	13703795	38.895	30,A>G	A;G	CTTTCAGCTAAGTAGCACGTTTCTGAGAGCGAGAGGAAGCCAAACAGGAGAAAGAGCACACGACATGAAGCTTGTAAAGCATTTTGATACCTGCA
15137	1	13703886	38.895	49,C>T	C;T	TGCAGGGGTGCATTTACCGCACTTAATACTGACATGTGCGCGTGTGAAATGGCTTTTAAAGTTGATCATGAAAGGGGAAGCATTACAGGGATGTG
15144	1	13876543	40.512	10,T>G;13,A>C;37,T>A	GCA;TAT	TGCAGGGAATGTACTGTAGAGGCGAATCAATTTGATCATGAAAAGTAAGCATTTTGTACTTGAATATATTCATGCTGAATGCAAATTTGCTAAAA
15148	1	14039924	40.512	78,G>A	A;G	TGCAGGAGGGGAGAATACATCCAGGTCCAGCTGGTCCATGCGAGACCAGCGCTTGCTGTCTCGCTGGAAAGTCCAACGGCCACTTATGGCACATG
15159	1	14543813	42.13	42,A>G;60,T>A	AT;GA;GT	ATACCTATCGCAATTTTTCAGCCAGGTTTGGCCAGGTGCTTTGAATTAAGAGGGAGCCAGAGCTACACAAATCCTGCACTTACTGCACTCCTGCA
15173	1	15239670	43.55	20,G>A;37,A>G	AG;GA	TGCAGGTACACACACTAATGGATGCTGCTCTCTCATTAGCTGTAGGTAATCACTGATGTTATTTTCAATCAGAACACATTACGCATGGCATGAAT
15176	1	15388303	43.55	71,C>T	C;T	GCTGTGAGACACATGGTGCTCAACCTCACTCAGCAAAATGACGAAAGCAAAGAGTTTGTTCGCTTCTTCCACCGGCAGCTGGAAGGCATCCTGCA
15179	1	15518349	43.55	40,T>C;71,T>C	CC;TT	TGCAGGTTAACTAACATTAATGATGATGTAACTTTACCTACCATCATTCGACCCCAAACAGCGAATTTGAACAATTAATATTAATGAATAATACA
15188	1	15898765	43.55	42,A>C	A;C	TGCAGGACGTTTTTACAGCACAGATACTTCTTGTATGACAAAAGATGAAGGGAAATTAAATCTGTCATCACCCCTTTATAGTATCATGCGTTTGG
15195	1	16181411	43.55	47,T>C	C;T	TGCAGGGTTTAACTCCAACTTGCCTCAACACGCCTGCCTGGATGTTTTAAGTATACCTAGTAAGACCTTGATTAGCTTGTTCAGGTGTGTTTAAT
15199	1	16274025	43.55	51,A>T;52,A>T;91,C>G	ATC;ATG;TAG	TGCAGGTGCATACACACATAAAGACATAAATAAAGACATAATTCACCAGAAATAAGTTGTTGCTACTGATAGTATTAAAAAAATTAGATTGCATT
15202	1	16373766	43.898	64,T>A;65,C>T	AT;TC	TGCAGGGATATGGGCTAATGTTCCAAATTTCAGCTAGAAAGAAAGTGCATATTTAATAAAATTATCCATGATAACATTTTACAACCAATCTTATT
15216	1	16647950	43.898	61,G>T;73,T>C	GC;GT;TT	TGCAGGGTTTAGCTCCAACTTGCCTCAACACACCTGCCTGGATGTTTCAAGTATTCCTACTGTAGTAAAACCTCGATTAGCTTGTTCAGGTGTGT
15226	1	17024191	44.245	17,G>A	A;G	TGCAGGTTAATGATGACGTAACTATCATTCAACAGCAAACAGCGGCACCTTAGTGAATATAAGAATTTGAATAATTAATATTAATGAATATTACA
15231	1	17173625	44.245	23,T>C	C;T	CCATGATCTTGGACAACTGCATACATACATCTCTGCAATGACTCAAATAACTCATTAATAAAGTCATCTGGAGTGGCAAAGAAAGCGTTCCTGCA
15236	1	17385322	44.944	54,A>C;75,G>A;85,T>A;93,C>A	AGAC;CAAA;CATC	TGCAGGACTCCCAGAGTTCATCAAGATTCTTTGGATTCATCTTCAATGCCTCCTACTTCATCTTATCCCAGATATGCTCAATAATATTCATATCT
15239	1	17530586	44.944	27,T>C	C;T	GACAGCGTCTACATACACAAACAAATATAGATTCATTTGCCATTACATACACCAGGGTTCACCAATCCTGGTCCTGGAGGGCCGGTGTCCCTGCA
15262	1	18322574	45.291	2,G>A	A;G	TTGCTCAAAATATTCATATAACAATAATCTTATAACTGGCCTCATCTAATAATTTAAATGTGGCATTACCTCTACTGAATCCATGAGCCCCTGCA
15268	1	18537882	45.639	70,C>A	A;C	TGCAGGAACATGTGCAACCACAAGGACAAAAGGACAATCCAGCCAATCCCTGCACCTCTCCAACCACTGACCCCAACCCTGCCAGTGAGAGGATC
15271	1	18691961	45.812	6,G>A;80,A>C	AC;GA	GTCAATGGAGTTTTTATTTCCAAACAAAATCCAACGTCTCCACGACATCGGGGTAGAATATCAATATGACGCCATGTTGAAGTCCTGTGCCTGCA
15272	1	18692052	45.812	65,T>A;94,C>T	AT;TC	TGCAGGGATCCGTCTATTTCATTAAAGTAAAATTCATTAGCTTGAATTTGAATTCTTAAATCACATTGTTTCTAAATCCTAAATTCATTCAAGCC
15283	1	19203529	45.986	84,T>C	C;T	CCAATGATAGTTGTGCTTTGCTGGATCAGGGTGTTTGCTATTAGGCTACATTTGGAATTGACTCAAGTCTCAAAATGTCCTGTTTAGTCCCTGCA
15294	1	19464409	46.333	26,C>G	C;G	ACAAAAAAACTTCACTTTTCCTCAGACAAGTCTTTTAAACTATCAAAAAAACTACATTTTAACTGCAATGAAAAACATTTGCTCTCTCGCCTGCA
15295	1	19464500	46.333	45,T>G	G;T	TGCAGGCCTAAATGACATCTCCCGCTAACCTGATTTCACTAAGTTTGTGAACATTCCAAGATTAGCATCTATGTTGATCCTGGAACAACATTGCA
15300	1	19530068	46.333	48,A>G	A;G	AGCTGTTTTTCTTTTCAAAGAGACACACACATACACACACATACACACACTGCTTTAAACGTTCCAAAGCCCACAAAAATGTTAAAAGGCCTGCA
15311	1	19650187	46.333	1,T>A;26,C>A;43,G>A;79,T>A	AAGA;TAAA;TCGT	GTCAACCTGATTTTCATTTCCAAACAAAATCCAATATCCCCACAACACTAGGGTACAACGCCAATATGACGTCATGTTGATGTCCTGTGCCTGCA
15312	1	19650278	46.333	22,C>T;55,C>T;60,G>C;81,A>G;89,T>A	CCGAT;CTCGT;TCGAA	TGCAGGGACTGCTTTAAAGCGATGAGTTGACTTTATTTAAAAAACTGAGTAAACTCATCAGCTTAAAATTATTAAGTAAATAAACAACAAGCATA
15317	1	20079848	46.333	74,A>T	A;T	CGAGCTTTAGGATCAATTATTGCGCGTTATTAGCCTTCAAACTCCCGAGTTAAGTGCTTTCAATGAGTTTATCGAAAACAGGTCAAAGTCCTGCA
15319	1	20089408	46.333	22,G>C	C;G	GTTTTCTATGAGTTTCTTCATCGCTTTGTCTTAGTTTACATCTACATCCTGATATACTCCAGAAACCTTGACAAATATTGCTATCACATCCTGCA
15320	1	20089499	46.333	32,T>C	C;T	TGCAGGTCCACCAGAAGCTTCATGAACATCGCTTGTACTTGAAGTTGGAGAAACGTGAGATCCATCAGTCACATTTGCCATTTCTAGCATACATC
15324	1	20138786	46.507	18,A>G	A;G	TGCAGGGTCGACAGACCTACATGGAGACACACCCACATGTCTCACATCAAACGTCTACATCAAATTCTTCTTTAATCTGCTGTAGCTTTAATTCC
15331	1	20667026	46.68	27,T>G;88,G>C	GC;TC;TG	TGCAGGTTATTTATTTGTAGAATTTATTTATAATTTAATGTTTTTAGTCAATTGATATGAATGTTAACATCTTTTTACTCATAAAATACCAATAA
15336	1	20882448	46.68	92,G>T	G;T	TGCAGGTCCAGCAGGCACAGGCAAAACTGAGACCACAAAAGACCTTGCAAAGGCTCTGGCAATCCAATGTGTGGTGTTTAACTGCTCAGATGTAC
15339	1	20945744	46.68	86,T>A	A;T	TCAAACACACCTGAACAAGCTAATCAAGGTCTTACTAGGTATACTTGAAACACTGAGGCAGGTGTGTTGAGGCAAGTTGGAGCTAAATCCCTGCA
15354	1	21400629	47.027	44,C>G;55,A>G	CG;GA;GG	TGCAGGGTAATCATAAGTATCATTCCGGCCATGCCATCATTGCAGCGCCATTGTGATCCAGTGGTCAGCACGTTGGGTTAACTTGCCCTTGGACC
15355	1	21461021	47.201	23,T>C;87,A>G	CG;TA	CTGATTCTTTTATTCACTAAAAGTGATGTGCTTACCAGTTGTAGTGATGTTTTAACTCTGGAACCAGCTGATGAAGTACGCGCAGACACCCTGCA
15359	1	21508348	47.201	47,T>C	C;T	GTCTTCATTAGAGCATGCCCAGTCATTGAGTGTGTTTGAGAGAGACGCTCGTTCAGACTGAAGAGAGACCTGAAGTCTGCCTGTTCCCTCCTGCA
15370	1	21845153	47.201	56,A>T;77,C>G	AC;TG	TGGGAAAACTCAAAAGGTGCAGGGATTTCTGACGTTTTTAACATTAAACAAACTATAGAAACATTAATCCAGAGATGCCCAAACTAGGGCCTGCA
15376	1	22023086	47.375	55,A>G	A;G	TGCAGGGGTGAAATAAGGAAGATTTTAGGGTTTATCGAGACATCATAGTTTGAGTGGAGTGAGACAGGAAGTTCTTGGGTTAGCTCACTTGAGGC
15378	1	22044643	47.375	14,C>T;19,A>G	CA;TG	CTCATGTTATGTAACCAAGAGTTAAGGATGTCAGGAGAGGGAAAAAGGAGGCTAAAAACGTTCACAGAAGATTAAACACCACATCAGGACCTGCA
15382	1	22118480	47.375	38,C>T;51,A>G;60,T>C	CAT;TGC	TAAAGGTACCAAACACTGCTTTGTTAATGCTTTATGTGCATTTCAACTTCCAGTTTTGCTTTGTGGAATGAGAGAACAGATTGCTGCCACCTGCA
15387	1	22145484	47.375	47,T>A	A;T	TGCAGGACTTGCAGGAGTCTTTGCTGTAATTGGAATAATAATAATAATAAAACGTTTAAACGTGTGAAATAAGTTGGCGGTTCATTCTGCTGTGG
15391	1	22223800	47.375	35,A>G	A;G	TGCAGGCAAGTTTGCTATTTTATTTCCAATGGAGCGACACTCATGTGAGTCAAAGATGCTTGCACTTTACAGCTGCACCTTGTTAAGATCACACT
15396	1	22364782	47.375	12,C>G	C;G	TTGACTTGACCACAGCCTTTTTATTCATTATTTTACTGCAGCTCTACACTTTTTATATATTTTCTCGCCGCTCAGTGAGCAAGATGCAGCCTGCA
15398	1	22437947	47.375	27,C>T;52,C>T;78,G>A;89,T>A	CCGT;TTAA	TGCAGGCAAGTTTGTTATGAGGCAACGCGCTTGCACTTTTACAGCTGCACCTCAGATAACAGGGAGGTTCTGTGTTTGGGAGAAATGCATATGGC
15400	1	22472052	47.375	77,A>G;78,T>C	AT;GC	GATGTGGTGTCTTCTTGCTACAACAGCTATGTCTTCATCTGATAACTGAGTGTTCAACTTCTTCAGTGATTTAAATCATAGCTTGCTTTCCTGCA
15402	1	22483211	47.375	78,A>G	A;G	GGCCCGTTTGCGACAGGCAGGCCGTTCAGTTGCTGAATATGCCATCCAATTCAAGACCTTGGCAGCATCTTGTGACTGAAATCAGTGGGCCTGCA
15411	1	22672721	47.375	41,G>A	A;G	GTTTGATTGTTTTTTTTCTATTGAGGAAGGCGGGTCTTTTAGGTGGAGTCTGTCAAGTTTTGAGTGGCAGATGCTTCTTTAGGTAGCGACCTGCA
15418	1	23397416	47.375	11,T>C;26,A>G	CA;CG;TG	TGCAGGATGAGTTGAAGCTCTCTGACGGCAGCGCCTGCCTCCTCTCCACAACACATCTCGGGCTCCATCACCAGCTCCATCAGACCCACACCTAC
15419	1	23493342	47.375	40,C>T;87,T>C	CT;TC;TT	ATCAAACACACCTGAACAAGGTAATCAAGGTGTTACTAGGCATACTTGAAACACCCAGGCAGGTGTGTTGAGGCAAGTTGAAGCTAACTCCTGCA
15422	1	23509429	47.375	17,G>A;28,T>C	AC;GC;GT	TGCAGGACAATTATGCAAATTTTGGCCCCAGCAGTGCACCTGAGATTTTACAGAGGACAGCAGTTTTAACACTGGAAAACAGCCAGATCTTCCTC
15440	1	24080420	47.375	30,T>G	G;T	TTGTTTTGAAAGACAAACATAAACAGTTACTAAAGTCAATATATTAAGAAATTTTCAATACTTCTAGAGCAGCAGTGCTTAAAGTAGGGCCTGCA
15450	1	24237959	47.375	11,T>C	C;T	TGCAGGAAACCTACGCGAATGCAGGGAGAACATGCAAACTCCACACAGAAATGCCAACTGAGCTGAGGCTCGACCCAGCGACCTTCTTGCTGTGA
15457	1	24354348	47.375	94,T>G	G;T	TGCAGGCACAGGACGTTGTGCCCAAATTTACCCTAACGTTGTGGGGACGTTGGATTTTGTTTGGAAATAAAACTCGGGTTGACGTCAGAATAATG
15473	1	25175082	47.548	8,A>G	A;G	TGCAGGGCGCACAGACCCCACACCTTTTCCTTTTCTTTTTCGCTGGGTTTCCGCTGGATGCGGAGGAATTATTCTGTGGGCAGTCTGCCAGATTG
15482	1	25655045	47.722	0,T>G;1,G>T;87,A>G	GTG;TGA	GTTTTGTACCCTGATAGAAACCCATGTTTAGAATTCTAAAATGCATGGCGCTACGCTGCGCATCGCCGAGCGGCGCTTCTGGTGTGCGACCTGCA
15486	1	25767310	47.722	15,T>A;69,G>A	AA;TG	TGCAGGTCTTGATGCTGGGAACAAGCAGGCTTAAAGTAGCTTTCTTTAGCTTTGAGAAGAAGAAATCTGGAGATTCTGGAACATGCAAAACTGGA
15488	1	25809195	47.722	74,A>C	A;C	TGCAGGACGCTCACTCTCTGCTCCTGGGAATATGCACACAGAAATCACTAATACCATCTAAACAATTCCACTTACTGGAATTTCTTTCAATCGTG
15491	1	25842191	47.722	68,A>C	A;C	GTCAACCAGGTTACCTTGGAATTGGATGTTTCTGGTTTGAGATTCCTCTCTAGGTCTGTCTATAGGGCAGATCAGCATGTACCTGCAGCCCTGCA
15501	1	26203722	47.722	48,A>C	A;C	TGCAGGTGTGAAAGACGGCTGTGTGATACTGGGTGGCCTGTGAGTGATATGAAGTGGATGAGAGGCCAACAGCATCACCCGCAACTCATTAAGAA
15507	1	26379728	47.722	5,C>A	A;C	TTATTCGAATTCTTATATTTATTAAGGTGCCACTATTTGGGGTCGAATGACTATGTTGTTTTATTCTTGTTATGTTGCGTCATCATTAACCTGCA
15554	1	28009395	47.722	85,G>A	A;G	TGCAGGGATGTTTCTAGAAAGCTTAGTAAGAGCTTGATTAGCTAGCCCTGGTGTGTCTGATTGGGGTTGGAACAAAACTTTCCACGACACCGGCC
15559	1	28280738	47.722	5,T>G;16,C>T;88,A>G	GCA;GTG;TCA	CAAACTAATAAATGAACAATAATAATGAAGTGTGTTCAAAAATCTGAGTTATATCCTAATACACATGCTGTGCCCCATATGGTCTAAAACCTGCA
15562	1	28319361	47.722	29,A>G;73,T>C	AT;GC	ATCAAACACACCTGAACAAGCTAATCAAGATCTTACTAGGTATGCTTGAAACACCTAGGCAGGTGTATTGAGGTAAGTTGGAGCTAAACCCTGCA
15569	1	28604045	47.722	45,A>T	A;T	AAGTTTCATAAAGCACGTTTAGTTCAGGGTGTCCTACATAGCATTATACAGCAGCTGGTGTTTCCTCAGTGAGGGGAGGTAAAGGAGACCCTGCA
15575	1	28813879	47.722	15,T>C	C;T	TTGACAAAACAAATGCCTTAATCGCTCTGTTCCCTTTTCCTTTCCACAGACCTTTGATAAAATCCTCATTGCAAACAGAGGCGAGATCGCCTGCA
15582	1	28975367	47.722	44,G>A	A;G	TGCAGGTAAGTGTGTTAAAGCAGGGTTGGAATTAAACTCTGCAGGGCTGCGGCCCTCCAGGAACTAGTTGACACCCCTAACCTAGACTAACTTAA
15595	1	29442418	48.069	9,A>T	A;T	AGTTTACTAACAGGAAATGTATTTGTAAAGTGTAAAGTTACTGACATCTTAGTGTCATTGGCCTCTTTTTCCATGATTTCCAAAATCATCCTGCA
15599	1	29464709	48.069	24,C>G	C;G	ATAAAGTGTACAATAAACTACAAACAAAAGCTTTAATTTTGATCACATTGCACTATAGAATAAAGTTAGAGGTGTAATCTGCTGATTTTCCTGCA
15608	1	29774057	48.069	43,C>T	C;T	TGCAGGAGTGAAACAGGAATCAAGGACACAGACACTGCTCCCTCTCAGCACGGCTGGGTGTTAATGAAGCTCACCCCAGGTACGCTGATCTAAGA
15610	1	30000860	48.069	43,G>T	G;T	TACTGATTTAACATCCAACCATTAACAGGACATAATTTAATGTGAATGGCACTGTCACATCATTTAGAGCAGGGGTCACCAATCTCGGTCCTGCA
15616	1	30145219	48.069	6,C>T	C;T	AGAGCTCTTCTGTACCAGATTGAAGGTCGTCTGTAGAAAGTCCATTTCTTTCAGACGAACCAGAGGTTGGACTGCTGGGTTGACTCTCTCCTGCA
15619	1	30150197	48.069	41,C>T	C;T	TGCAGGAGAGGAAACTAATTAAACACCACACCTGTGCACTCTCATACCTGATTTCTTGTGCTAAGGGTATTAACTTGCACAAGCAAAACAATAAT
15623	1	30223662	48.069	90,T>C	C;T	TGCAGGGTTTAGCTCCAACTTGCCTCAACACACTTGCCTGTGAGTTTTAAGTATATCTAGTAAGACCTTGATTAGCTTGTTGAGGTGTGATTGAT
15649	1	31314580	48.416	91,A>C	A;C	TGCAGGTTAATGATGATATAACTTAGATGAGTCTACTATTATTGTACAGCTGTTGTGGTCCAGTGGTTAGCACTTTAGGTTATGACGCTGCAGAC
15650	1	31390913	48.416	50,C>T;74,A>C;83,T>C	CAC;CAT;TCC	TCTCATTGCATTTGTTCATCAGAAAATGACTCACCGATTCAAATGATCTACTTTAGGGGTCACCAATCTCATTCATGGAGGTTTGGTGCCCTGCA
15658	1	31653160	48.416	54,C>G;55,C>G;67,G>A	CCA;CCG;GGA	TGCAGGGACACCGGCCCTCCAGGACCGAGATTGATGACCCCTGGTATAGACAATCCTGTCGCAAAATACTACAAGATGGTAATAGTTTGATTAAG
15668	1	32272476	48.416	79,G>T	G;T	TGCAGGATCTTCCAAATAAATAGCAGGCACCTGAGGAGAGCGCATCAGACTTTTAATTGCTGAAGAAGCCGGACAGTCAGCTATCAGCTGGAGTC
15671	1	32627425	48.416	25,A>G	A;G	GAATGAAGTAATTTACAGAAAGACAACATTGCTAACAGAATTCTCCTGAATAACCTGATACAGTATGTCCAAACATATAGGAGTTTCTCCCTGCA
15672	1	32761384	48.416	37,T>G	G;T	AGCTTTGATTTATTAAAATAATTAAAAAACCCTATAGTCTAAAACTGCACGCTCTGCAATATCTGCTCAAGGGTTTCCCTGCTTTATTGCCTGCA
15678	1	33023543	48.764	22,T>G	G;T	AATAAGTTGCTGTAATTCCGCTTTCATGTGGTGTAAACATTATGGGTGTTGGCTGCATGCGGCCAATTTTTTTTGTGAATGCAAATATGCCTGCA
15688	1	33300577	48.764	9,T>C;21,G>A;83,T>C	CAC;TGC;TGT	AATATTCCATTATATACAATCGGATTCTGAAAGAATTAAACTAAACTCTATATCAGGGGTCACCAATCTCGTTCCTGGAGGTCCGGTGCCCTGCA
15692	1	33531022	48.764	44,T>C	C;T	ATCTGCTCTAGCATTACCTTTTTTCCACTGACAATCAGGCAAACCGTTTTAATAAATATTTGTGTTGTAATCACATTGTTTATTGGAGGCCTGCA
15693	1	33531113	48.764	18,G>T	G;T	TGCAGGTGTAAACATGCAGGTTAAAACAAATAATCATTATTTTCTTCCTCCCTGGTCATTTGAGAAAGGTCAGAGCAAAGGAGGTTTCTAATTAG
15695	1	33534909	48.764	11,T>C;87,C>T;90,T>G	CTG;TCT	TGCAGGACTCCTAGTGTTCATCAAGATTCATCTTCATCATCTTCAATGCCTCCTCCTTCATCTTACCCCAGACATGCTCAATAATGGCTATGTCT
15703	1	33751287	48.764	35,C>T;66,T>A;88,G>T	CAT;CTG;TAT	TGCAGGAACCTGGTATTAAGCATCTTTCTCAGTGGCACATGGTGACAGAGCAAGACAGGGTCATTGTGAATACATAGCTTGTATACAGGTCTGGA
15707	1	33964458	48.764	7,A>G;49,C>T;52,C>T;58,G>T	ACCG;ACTT;GTCG	TGATAGAGACCTATTTTTAGAATTCTAAAACGCATGGCGCTGTGTGGCGTGACGCTGTGCAGTCGCCGAGCGGCGCTTCTGGTGTGCGACCTGCA
15713	1	34145146	48.764	9,C>A	A;C	TGTAATATTAATTAGTATTAATTATTCAAATTCTTATATTCAGTAAGGTGCCGCTGATTGGGGTCGAATGATAGTTACATCATCATTAACCTGCA
15715	1	34203265	48.764	83,A>G	A;G	CAAATAAGCTTAAAGATGCTGATGTGCAGAGAGCAGTGACTGAAAAGTGCACATCTCTAAATTAGTCATAGCAGCAGCAGCTCAACTTCCCTGCA
15727	1	34649624	48.764	21,T>C;33,G>C	CG;TC;TG	TGCAGGCACTGCATTAACATGTAGGACCCCCAGGCATGCAACACAGTGTGCATGTTCATCATCCAGGGACAGGGAACCACCACATCCAGAAACGC
15734	1	35164153	48.764	80,A>T	A;T	CTGGTCCTGTCTGGAGCAAAATAGACAACATTTGCTGGAAATGAGAGCATGTGTTCTGCATCTGTGTGAGAGGATCTAATTTTCCCCCACCTGCA
15739	1	35379687	48.764	88,G>T	G;T	TGCAGGCTATTTTGATCCACTCTCTTAACAATAAAATGAAAACATGATATAAGGAAATGCCTGTTTTCATTTTGATATTAACTTGACAGACACCA
15742	1	35483649	48.764	21,A>G;36,A>G;43,T>C	AAC;AAT;GGC	TGCAGGCCGAACCCAGCCCCCAAGGCAATTTGTTCCAGCCCTCTAAATAGTGTGACCAAGACATCAAAAATAAATTTAGTTCAGTTGAAAAAACG
15757	1	36200395	49.82	51,G>A	A;G	AACCTAATTTTCATTTCCAAACAAAACATCCCCATGACGGTGCAACTTTAGGGTACAATGTCAATCTGACATCACATTGGCGTCTTGTGCCTGCA
15760	1	36273511	49.82	58,T>C	C;T	TGCAGGAATGTTCCTTCAATCACAGGGAGTCTCATCACTCTCCTGTGCGAGAGGAAGCTGCTCAGAAACACTGTCACCTTCACTTAGCCCCGCGC
15761	1	36311079	49.82	35,A>C;85,C>T	AC;CT	TGCAGGTTAACTAACGTTAATGATGATGTAACGTTAACTATCATCATTCGACTCCCAAACAGTGAATTCGAATAATTAATATTAACGAATAATAC
15777	1	37226182	50.167	64,G>A	A;G	CTGCTGCTCGAGCATCTGTATCTGCTCTTGGTCTCTTCTCGCATTGTCATCCCTCTCTCTACTGAATCTCTCACACTCCATCATCTTGTCCTGCA
15789	1	38019243	50.696	79,C>T	C;T	CTGTTTTTCGACTGAACTAAATTTATTTGTAATGTCTTGGTCACACTATTTGGAGGGCCGGAACAAATTGCCTCTGGGTTCGTGTTCAGCCTGCA
15813	1	39182993	51.224	68,A>C;76,T>C	AC;CC;CT	GGTGCTGTGCTGAGAAAAGATACAAAAAAATCTAACAGATGGAAAGACTATAGAGTTAAACTGCCATACGGAGTCATTGTTTGGCAAATCCTGCA
15818	1	39330896	51.397	37,A>C	A;C	TGCAGGCAGACAGCTTATTAAAATGACCCCCCACCTTCGCTTGTGACTTTGCCTGACTTGGTCATTGTGTGTGACTTTTCCTTCCTGACTTCATG
15823	1	39426186	51.571	13,C>T;62,A>G	CA;CG;TA	TGCAGGAGGATCTCTGAAATGGGTTTAATTGCAGCTGGAGATACCTATAAGGCAGCGACGGCAGATCTCTTATTCGCTCCAGCAGTGTGCTGATT
15839	1	40054143	51.571	39,C>T	C;T	TGCAGGACCTTTGCGCTTGCTTTCTCTCGCTTTCCCTCACCTTCTCTTTCCCCTTCCCTTTCCCGTCTTCTCTCACCTCCATCATGAACTCATAA
15844	1	40185925	51.918	80,C>T	C;T	ATTCAACCCGATATTCATTTCCAAACAAAATGCAACATTTCCCGAAGTAGGAGTACAACCTCAATCTAACGTCATGTTGACGTCCTGTGCCTGCA
15845	1	40186016	51.918	56,A>G	A;G	TGCAGGCAGGTTGCAGGTTTTCAACATTCTTCAATATATTTTCTTTTGTGTTCAACAGAACAACAAAACTCCAACTGGTTGAGCATGAAAAAAAA
15854	1	40413142	51.918	17,T>C;18,T>C;23,T>C;34,A>G;64,A>T	CCCGT;CCTGA;TTCAT	GACTGGTTTCTGGATTTTTTCAGCCTTCATTTTTAGGCAAAGTAGAGTTTTCGATTAGTCTTTCTGATGAGGTTGTCTGTATTGATTCGCCTGCA
15855	1	40413233	51.918	12,T>C	C;T	TGCAGGTTTACCCAGGAATTTGCAGTCTAAATTGGTCATTTGCCATCTATTGAGGCACTGTGAGTTTTGTCTGCATCAAAATAAGTTGAGAACCA
15859	1	40471081	51.918	15,G>A;24,T>G;66,C>A	AGA;GTA;GTC	TGCAGGCCCTAGTTTGGGCATCTCTGTCTTAGTGTATCCTACTTGTTTGTATGAAATATTTGATTAAGCATCATTTACATGGACAGAAAACTGAA
15866	1	40686419	51.918	9,A>G;32,G>C;61,A>T;63,T>A	AGAT;GCAT;GCTA	TGCAGGTAAGTAAGCTTAGCCTCTCAAGCGCACTTGTTGGTTTAAATAATGCTTTGACTTTAATGGTTAAATTCGAACAGTCTCAATGCAATTCT
15870	1	40708473	51.918	42,T>A	A;T	TGCAGGTTTGGAAACTTAGCATCTCACATGTACTTGTATCAATTCAATCTCTACTGTATGTTATCACTTACCACAGGACAGCTGTAATTTGGACC
15877	1	40803274	51.918	82,T>A	A;T	TGTTGCTAGGATTGAAAGCCTGCGTATACATCATGGGGCTATTTGGTTTGTCTGGATTAAAGGGTCCACTGTAAGGGCTTGTAGGCGCTCCTGCA
15878	1	40803365	51.918	60,C>T	C;T	TGCAGGTGACCAGTTCGCTGCTTGGGACTGCTGTTGGTGTTTCTGTTGGATAAGCTTAGCCCGTTGTTGCTGTTGAGCAGCCATTTGCTTGAGCT
15885	1	40982594	51.918	34,G>A;41,C>A;51,A>G	ACA;GAG;GCA	TGCAGGCATGTTTGTTATTTTATTTCCAAAGGAGAGACACACAGGTGAGGCAACGTGCTCGCACTTTCCATCTGCACCTAGTTAGGAGTACAGGG
15898	1	41573488	51.918	49,G>C	C;G	TGCAGGCACAGGAAGTCAACATGACATCATATTGCTGTTGTATCCCAACGTCATGGGGACATTGGTTTTTATTTGGAAATGAAAATCGGGTTGTT
15905	1	41693417	51.918	0,T>A	A;T	TACTTATTTTAAAGCAACAGACCGGTCTGAAATTAGTCTCGTACCCAGAGTGTTAATGCGGTAGAGGAACTCTCTGAACACATCCTTCTCCTGCA
15906	1	41693508	51.918	14,T>C	C;T	TGCAGGAACTCTACCGGGATCTCTGGCAAAGCTGTGCCAAATTCTCCACTCAGCTTGGGGGACCAGCCCAGCTTCCAGACCTGGAAAACCAAACA
15907	1	41704930	51.918	63,T>A	A;T	TTACAATAAACATATATATTATAAAATGATAAAGAATAGCCAAGTGAAATGAAATCCGCTGGCTGTGAGTCTTTACTATGCATGTTTTACCTGCA
15909	1	41832253	51.918	33,C>T;82,C>T	CC;CT;TC	GCTTTTTTGTATTCTTGATTCTGATTGGCCAGTCAAGACATTCCAAGGTGTTTTGTAAGGGATAACGTACATTCAGGAAACCCTTAGATCCTGCA
15910	1	41832344	51.918	34,A>C	A;C	TGCAGGCTTGCCAAGCCTGTCCATGATAAACCTAACAGGCTCTATGGAATAACAACCACCTGGATGAATTTCATCCCTAACTTACAAGACACTTA
15915	1	41881967	51.918	26,A>C;80,G>A	AA;CA;CG	TGCAGGAACCTTGATCTAAAGTATTTCATTTCTGTTATGATTTTTGACTTCTGTAGACTGAAAATAACAAATTATTTGCCGTATTAATATGGAAC
15919	1	42038708	52.266	42,G>A;94,T>C	AC;AT;GC	TGCAGGCTCGGTCTAACAATTGAACATGTCAAAGATCTCCAAAGGCAAGAATACATCATCCATCTTTATTTCTACAGTGATAGATACCACATTTT
15924	1	42125797	52.293	83,T>C	C;T	GTCATCATACACTAAACATCCATCATCTTCTCATCAGTGGCATGCATCTAAACCAGGGGTCACCAATCTCGTTCCTGGAGGTCTGGTGCCCTGCA
15936	1	43006689	52.964	45,G>A	A;G	ATGAGCCACTGAAATGTGAAATATGATGTACCTTCTATCAAGATGGCCTAAAGCAGGGGTGTCCAAACTCAGTCCTGGAGGGCCGGTGTCCTGCA
15949	1	43614860	52.978	23,A>G	A;G	ACACAACAGTTCAAATCACAACCGCATCGCACTACATCTCAAAGTTCTAAACCAGGGGTCACCAATCTCAGTCCTGGGGGGCCGGTGTCCCTGCA
15987	1	44855300	53.663	65,A>G	A;G	CTGAGGAACAGCTGATGAATCTAGGACATCTCATCGCATGCCAAACACAAAAGACGTTTTTGTGAGAGTGTTTCTGAATCTTTTATTGTCCTGCA
15998	1	45158997	54.011	24,G>A	A;G	AAGCTGTCATTTGTTTATAGTTTGGCTTTCAGCTGACTGGACAAAATACGCGTTCACACCGCTGATCAGATGCCTTCGAAATGACTGATCCTGCA
16019	1	46038483	54.184	52,T>C;82,A>C	CC;TA	AGCAGGAAATGTTCATAGGCTAATGACATGACCACAATAAAATGGTCTATAATAGGGGTCACCAATCTCGATCCTGGAGGTCAGGTATCCCTGCA
16015	1	45867797	54.358	56,T>C	C;T	TGCAGGAAAAATAACCGACATTTAATGCTAATAAACTAAAAACCCTAAAATAAGCCTAAGATACAAATCTATTTAAAATCAGCACCAAGACATTA
16021	1	46198317	54.705	1,A>T	A;T	ATATGGAATTAAATAATCATCACTTGAATTCAGTTTTACACAGAAGAAGCTTTCCTATTCCAAAAACTGATTTGTATTTGTTTGTCTTTCCTGCA
16024	1	46202488	54.705	84,T>G	G;T	TGCAGGTTAACTAACGTTAATGATGATGTAACGTTAACTATCATTCGACCGCAAACAGCGGCACTTTAGTGAATATAAGAATTCGAATAATTAAT
16031	1	46299158	54.705	11,A>C;22,G>A;55,C>T	AGC;CAT	TGCAGGATTTCAGACTAATTGCGGTTCTTGGCAGAGGCCATTTTGGAAAGGTGATCTTCTGCCTTCTTCACCCTCAGCTTCTCTTTCTCTTTGAG
16035	1	46359568	54.705	72,A>G	A;G	TGCAGGCAAGAGAAATAGCTTTGATAACTAAATGACCAGATTTCAGGGATTAGTACTCAAGATGTTGGCCAAGGAAAGGTAAAGGTTTTAATGGG
16039	1	46674682	54.705	11,A>G	A;G	CCATCGGAATGGGCCTCTAATGAAGCACACGAGTGTAATTGGGTGCACGCTGACATTGTGGGATACAGTAAAGCAGGCGTTAACAGTAACCTGCA
16045	1	46968301	55.052	44,G>A	A;G	ATCATACAACAGGCTGGAGAACTCCACGTGGATATGCAGTAATGATATCCAGTGGTGGTCTGGTAATGGTTAACTAGCGGTTAACTCAACCTGCA
16052	1	47117488	55.4	43,T>C;87,A>G	CG;TA	TGCAGGGACACCGGCCCTCCAGGACCGAGATTGGTGACCCCTGTTCTAAAACATAATATTAATTTGGTTAAGAGCTTAATAGTAAATAAATGAAC
16057	1	47269171	55.4	72,G>A	A;G	GTGATTAGATTGAGCCAATGTGTAAAACCTCACTATCTAAAAGGCTCTAATCGCACGGACCATTAACAGCATGCTAATTACACAGAATTCCTGCA
16059	1	47346742	55.4	18,T>A;84,G>C	AC;TG	GTCGTTTGAGATGCAGTGTCATGCAGTCAAATATTACGCCAAACAGATCAACCACTTTTGACGCTCAAAAACAACCATAAAGTCGTCGTCCTGCA
16064	1	47361663	55.4	9,G>A;13,C>T;14,T>C	ATC;GCT	TGCAGGATGGTAGCTTTCCGAGGTTTGAGCTTGCCTGTTTTCCAGTGATATAAACAGACAAAAATAATGACATTTGAGATGTATGAGATAATATC
16065	1	47499592	55.4	32,C>T	C;T	GACTGACCCAAGTAGGCTTTCTCTCTCTTCCTCTTTTCGGTTTCGATGAAGAGCTCAGAGGCAGCTTTGATTTTCTGCACCCAAGCTGTCCTGCA
16075	1	47927728	57.371	87,T>A	A;T	TGCAGGAATTGACTTTGACACCTGGGTTTAGAGTTAGGGTAGGGGTAAAGGGAGAGAATATACAGTTTGTAGTAGAAACATAATGTTAATGAGAG
16092	1	48460389	59.305	18,C>G	C;G	AAAAAAGTCTTAAGTTGGGCAAGAGTATGGGGTCTTCATTATCGCATGTTCAAAATGTGCCATACCTTATCTATTGAAGACAGGTCAGGCCTGCA
16093	1	48460480	59.305	51,G>T	G;T	TGCAGGTAAGCCAGTAAAATACCTGGATACTCATACTTAGCAGCCAAGAGTGTGTAATGTGTGCAGAATGTGATTTTGAATTGTCTTGTTGAACT
16096	1	48662775	59.653	24,T>G;52,G>A	GA;TG	GAGATAATTAAAACGTCCTTTCAAGGAAATTCGATATATGTCAAAAAACCAGAGTAGAAAAATGACTGTGGAGAAGTGGTGAAAGACCACCTGCA
16117	1	49356879	61.765	31,G>A	A;G	TGCAGGAAATCATGGACTTTTTGTTTCTAGTGAAGGTTTATGAATATGAGTGCAGTCAGAAACATATCATATACATGAAAACTGAATATATAACA
16118	1	49391476	61.77	65,C>A	A;C	AGTCGTAGGCGCTCAAACACACACTGAGCAAAGTGAATAGATGTGCTTGCAGAGGCAGTTCTGCCCAAATGCCCTTGACCTCGCAGGAGCCTGCA
16120	1	49395570	61.77	47,C>T;62,G>A	CG;TA	CTGTTAAACCAACAAATAACCAGCAGTGAGTGAAGAGAATAAATACATTTGCAGGCAGTTCAACCTAAATGCCCTTGACCTTACAGAAGCCTGCA
16137	1	50021719	62.829	69,T>C	C;T	TGCAGGGCCAAAGCTCTACACAGTAGCTTCAACCACCTTGGAGTTGGAGAAAAACTGTATACTATGCTGTGGCACCCTAGGAATTGAGTTTGAGA
16171	1	51003655	65.405	4,T>C;25,G>A;55,A>G	CAG;TGA	CCAGCGATATGAGTCCAGGGGCCATAGTGAGGACTTTAGCACCGTGTGAAGGCTCGTAGAGGTCTTTACCAGTGTCCGGGTGAGGCATTCCTGCA
16192	1	51482107	66.418	64,T>C	C;T	TGGACTGTTAAAAATCCTGTGAAGTAAATCTGAGAAGTTCTTCATGAACATAGTTTGTCCTGCACGAATGCAAACAGAAATCTCAATTTCCTGCA
16202	1	51864741	68.535	14,C>T;81,C>T	CC;TT	ACCAGATATGAACACTATTGAGCATGTCTGGGGTAAGATGGAGGAGGCATTGAGGATAAATCCAAAGAATCTTGATGAACTCTGGGAGTCCTGCA
16206	1	51880646	68.535	24,T>A;45,G>T;91,A>G	ATG;TGA	TGCAGGTGGCTGTAGTCTTTACTGACATTCCACAAAGGGAAACTGTAACTAGTTCTGCACACATATAAACCGTAAACAAAGCAACGTTTACGTAC
16217	1	52197529	68.535	6,A>C	A;C	GTATTAAAAACAAAATAATCACAAAGTGTGTAAATTACGTAAACACACCTGGACTGTAGCAGGTGGAGGAGGTTGTGTGTTTACAGCTCCCTGCA
16218	1	52197620	68.535	43,G>C;78,T>C;88,G>T;94,C>T	CCTT;GTGC	TGCAGGGAAAACATGCACATCTTTAAGCTCAATTTGCTCAGTTCACCTGCTTTTTCTTTATTTAAAACAATTTACAGCCAAATTAGCTTGCATCT
16236	1	52516145	69.229	4,T>G;5,T>A	GA;TT	TGAGGAGGCTGAAGTATGAGAAGGAGCCAAACCCAAACCATGATTTTTCCTTCACCAAACTTGACTGATTTCTATGAGAATCGTGGGTCCCTGCA
16237	1	52516236	69.229	32,C>T;40,A>G	CA;TG	TGCAGGTTCCAATAGATCTTCTGCAGTATGTGCGATGATTAAGATGCAGTTCAACAGATGATTCATCGGAAAATGACCTACAATGACCATAGTCT
16238	1	52610734	70.039	44,C>T	C;T	TGCAGGAGCTCGGGATTCTCCTGACCCAGCTGTTGCAGCAGCGCCGGCAGTAGCGACGGGTTCTGCTGGATCACCTGCCGCATGCTCTGAAACTG
16277	1	53469014	74.523	77,T>A	A;T	TGTAACTTGTGTATACCCTGATAGAAACCTATGTTTACAATTCTAAAATGCATGGCGCTGAGCATCACACCACACACAGCGGTCTGCGACCTGCA
16287	1	53696302	75.312	76,G>T;78,A>C;84,G>T	GAG;TCT	GTCACCAGACATGAACATTATTGAGCATGTCTGAAGTAAGATGGAGGCATTGAAGATGAATCCAAAGAAGCTTGATGAACTCTGGGAGTCCTGCA
16291	1	53750522	75.312	3,G>T	G;T	TCTGTAGTGTTCTTTGATTTATGCCATTGATGCATTAATGCAGGGATTCTCAACCAGTGGGCCGTGGCCCACTAGTGGGCCTCAGCGATCCTGCA
16292	1	53750613	75.312	51,T>C	C;T	TGCAGGTGGGCCGCAAGAATTAAATTAGCCTAACTCTAAATATTCTGATATCATTTTTGGATTTCATCATTAATGTTCTATATTAAAAGGATCAA
16294	1	53775160	75.312	70,A>G;82,T>A	AT;GA	TGCAGGAAACCCACACCAACAGGGGGAGAACATGCAAACTCCACACAGAAAAGCCAACTGACCCAGCCGAAGCTTGAACCAGTGACCTTCTTGCC
16303	1	54113902	76.358	11,T>G;42,A>C;44,A>C;50,G>C;65,A>G	GCCCG;TAAGA	TTGTATTAATTGAGTCTGTTAGGCTTGTTTGAAACCTACAGGCACAGTGTCTTAAAGCAAGGTTGGAACTAAACTGTGTAGGGTGCGGCCCTGCA
16314	1	54267322	77.053	82,A>G	A;G	TGCAGGGCACAGGACCTCCAGGAACGAGATTGGTGACCCCTGCCCTAGACTATACTAATGAATTACTGGTATAAAACCAGGCATTTCAGTTTCAT
16327	1	54476382	78.456	20,T>C;84,A>C	CC;TA	CGGATACTAGATTACTTCCTTTGAGGACTGTTTTTCACCTGTAAGTAAGATGAATCCAGATTATCAGGCTTCCTTGTGAAAAGCAAAGGCCTGCA
16343	1	54628510	79.503	67,C>T	C;T	TGCAGGAGAATGAAGCGTTGGGCGAGCGCTATAAAGAGGTCTATGTGGAGCTGAGCGAGTTAAGAGGCCGCAGTGAGAGAGACATCAACGCACTC
16344	1	54659824	79.503	4,A>G;5,T>G;7,C>T;78,A>T	ATCA;GGTT	TATTATGCCTAGAACAGGGATGTCAAACTCAATTCCTGGAGGGCCCGACCCGGCACAGTTTAGTTCCAACCCTGCTCCAACACACTTTACCTGCA
16345	1	54659915	79.503	62,G>A	A;G	TGCAGGTTTCAAACAAGCCTGAAGGACTCAGTTAGTTTGATCAGGTGTGTTTAAAGGGTCACGAAACACCAAAACACATTTTTTGAGCTGTTGAC
16352	1	54831593	79.85	59,T>C	C;T	TGCAGGTCGACAGCTGGACGGTAGAGTTCTGCTCGTGCCCGCCGATAGTTCCTCAGCAACGCTGACATCAAAATCCACAGCAGAACGAGTCGCAG
16356	1	54914354	79.85	10,C>T;56,T>G	CT;TG	TGCAGGTCAATCCAGGCGAACATGGTGTCATTGAATGGGTCGGACTGCCTGCACTCGGCCACCTTCGACAGCAGACTCTGAGGACACGCCCTTTC
16373	1	55239996	81.256	3,T>A	A;T	CAATAGGCATGTCTTTGAAGCTTTACATTCCAATGGGCGTGTCTTTGAAGCTGTGTGTTCCAGTGGGTGTGGTCAGGGGCGTGGTCAGGCCTGCA
16387	1	55524591	82.316	61,G>A;81,T>A	AA;GT	GCTGATCATTTCAACTTGAACTGTAAATGCCCTAAAAAATCCAAGTTGGTTTTCTTTTGAAGTCATAGTAAATTTGATGATTGTTCTGACCTGCA
16423	1	56292677	85.155	13,C>T	C;T	AGCTCGGCCTAATCGCAAAGGATTGCTCGGTGTTTATATCTATGTATCGGACAAAACACACAAGATTTAAAGTAATTTCACATACTGAACCTGCA
16442	1	56970566	86.823	44,A>T	A;T	TAATCAAACACACCTGAACAAGCTAATCAAGGTCTTACCAGGTAAACTTGAAACACCCAGGCAGGTGTTGAGGCAAGTTGGAGCTAAACCCTGCA
16470	1	57700144	87.171	58,C>T	C;T	TGCAGGAAGGTCGCTGGTTCAAGTCTAAGCTGGGTCAGTTGGCGTTTCTGCATGGAGTTTGCATGTTCTCCCTGCATTCGCTTGGGTTTCCTCCG
16483	1	57934341	88.687	13,T>C;56,T>G	CG;TT	TGCAGGTGGGCCGCGAGATTAAAATCACAATATTGTACTATAATATATTGATTTCAGTATCAGTATGTGATATTAAAATAATCAAAGCAATGCAC
16528	1	59104622	90.805	18,T>A;21,T>A	AA;TT	TTACACCTGATGTAAACAAACATACCTCAGTATCTCCAGCTGACAGTTTGGACTCTTCAGTCCATCAGAGAGCAGCTTCACTCCTGAATCCTGCA
16540	1	59179783	91.504	17,A>C	A;C	ATGTTCTTACTCTGCCACCCAGTTTTTTTTACTCGTTTTGCCCAACAGCCCTCTAGCATTTAAAAACATGAAAAATAACAAGAAACAAACCTGCA
16558	1	59648069	92.908	21,T>C	C;T	GGATCTACTTTATCTCTCTATTATTGAGCATCAGCACATGTCTATTTAACGAGATCCATATTTTTGACGCTGTGTGTCTTTGTCCCCGTCCTGCA
16561	1	59710677	93.611	37,G>A;46,A>G	AG;GA	GCGGCAGCAGCTTGTTCTCCAGGATGTCTCTGGCGTCGGTTCCTTCATCCATCAGGTCCAGTTTGGTGATCACACCGATGGTGCGCAGACCTGCA
16583	1	60039734	93.965	57,A>G	A;G	TGCAGGAGGTGGCCAAAGAGCCGGCCAATCAGAACACAGGCTCACAGAAAACACCCAGTCAGAACACAGACCCACAGGAAACACCCAATCAGAAC
26146	2	54208	0	77,T>A;78,A>T	AT;TA	TGCAGGCAGAACTCAAAACTGAAGGGTTACTGAGGGTTAGGGAGGGATAGTGAGGGATAAGGACGTTTAGGGAGGGATAGTGAGGGCTAGGGAAG
25177	2	2295407	7.207	32,A>G;52,A>G	AA;GG	GAATCTGATTAGGAGACTCTGGAACATTCCACAACTGCAGGCCATCATGGAGAACTTCAATGACTGCTCAGTAATCAGCCTCCTGTTCTCCTGCA
25178	2	2295498	7.207	56,A>G;86,T>C	AC;AT;GC	TGCAGGCCCCGGGGGGCCAACGCAATAAGAAAAACAGGAGAAACCAAACTGAGCCGAGCCCCAGGATGCCTTAAACACACACAGACTCCTAAAAC
25227	2	2477214	8.254	32,A>G	A;G	TGCAGGTAAACAGGAAGTATATACAGCGCCACGCCAGTCAGGTGACTGATCACGACTGGGGTCAACACGGACAACACCCCTGGACTGGACGGCTG
25028	2	1796913	13.638	74,G>A;82,T>A	AA;GA;GT	GTGGAGTGTAAATCGGGCAGTGTGAGTGCCGTGCCGGTGTTAAATCTGCTGTATGAAGTGCTGCAGCTGCAGAGGAGAGCTCAGCGCGGCCTGCA
25075	2	1971429	14.474	4,T>C	C;T	AATTTTTCATTTTAGCCAAGATGAGCGACATTGGATACGAAGACAATGAGTCCAAGTTGATGAGAAAAATCAAGCAGAATCCATTCGTCCCTGCA
25145	2	2178353	15.465	46,C>T;52,G>T	CG;CT;TG	AATTGGCTGTTGTCATGACGATCATGCCAGCTCTGATACCGACACCCCATGTGGATCTAGCATTAGTTTGATCAGGGTTACAGCTAAACCCTGCA
25146	2	2178444	15.465	32,A>G;75,A>G	AA;GG	TGCAGGAGAGTGAATGTCACAGGCCACATTGGAGGATCCCACATAGAAATACCATCATCTGACCGAGCATGTGAAAGATCATGTGAGACACGTAA
25333	2	2820923	15.465	82,C>T;87,A>G	CA;CG;TG	TGCAGGGCAAACATCCAGTAATGCATTACAATTATCTAGCCGTGAGGTCATAAATACATGCATTAGCGTTTCTACCAGACACCGCATAATAATGT
25569	2	3627170	17.585	11,A>C;25,T>C;54,C>T;77,A>T;84,G>T	ACTTG;ATCAG;CCCTT	TGCAGGCACAGAACGTCAACATAAATTCATATTGATGTTGTACCCCAACATACTCCAATGTTGCGGGGACGTTGCATATTGTTTGGAAATGAAAA
25749	2	4167819	19.828	20,T>C;21,C>T;83,C>T	CTC;CTT;TCT	CCACCAGGCCCTGCCCCTGCTCTCATTCTTGGCAGTAATAGCATGATCTGGAGCAGGGGTCACCAATCTCGTTCCAGGAGGTCTGATGCCCTGCA
25789	2	4272466	19.828	35,T>G	G;T	CCTTTATAACAGTGAAGCTTTCATTCACAGCTGCATCAGGGCTGCGTTCAGATTACTGTGCTCATGTGAAATGCTGTGTGTGTTTGTGTCCTGCA
25790	2	4272557	19.828	52,G>A	A;G	TGCAGGCCTGTAAGGACTTCCAGGATGAAGGGACATGTAAGGACGCATGTCCGCGGCTCATGCTCTACGACCCAAACACACACCAGCTCGCGCCA
25999	2	4980268	23.273	26,C>G	C;G	GGAAGTTAAGTACAGCCTTACTTATTGTGGAATTTACCTCATGTCTTTATATCATGGTTCACCAATCTCGGTCCTGGAGGGCCGGTGTTCCTGCA
26054	2	5156522	25.437	16,G>A;87,C>T	AT;GC	TGCAGGGATGTTACTAGAAAGCCTAGTAATAGCTTGATTAGCTAGCCCAGGTGTGTCTGATTGGGGTTGGAACTAAACTTTGCAGGACGCCGACC
26137	2	5393920	26.487	50,A>G	A;G	CGCACTGACCCAGAGACTGTTTAGATGCATGTCACTGATGAGAAGATGGCGGATGTTTACTCTATGATGACCAAAATGGCCTTAAACACCCTGCA
26359	2	6424844	28.63	7,C>G;39,C>T	CC;GT	TTCCTGCCAAATGCGTCATCTCTCAGAAAGTCATGTCCACTTTTAGTCATTCATAGTTCTCAATTTAATGTATAAACGTCTGGATTCAACCTGCA
26388	2	7663789	31.91	57,A>T;60,A>T	AA;TT	CTCAATCCGATTTTCATTTTCAAACAAAATCTAACATCCCCACGACATTGGGGTACATCGTCAATATGACGTCATGGTGATGTCCTGTGCCTGCA
26391	2	7715372	32.257	0,G>A;54,T>A	AA;GT	AAACAGGAGAAAGTGCATCACTTCGATCATTTTAATATAGCATATTAATAATGAAATCCCAAAATTATAGTAAAATATTTTGCGGCCCACCTGCA
26403	2	8383838	32.604	46,A>G;93,A>G	AA;GG	TGCAGGCTTGTTTGAAACCTACACGCAAGTGAGTTGAAGCAAGATTAGAACTAAACTGTGCAGGGCTGCGGCCCTCCAGGAACTGGATTTGACAC
26404	2	8421521	32.604	45,C>G	C;G	TAGGCCTATTCTGTTACATCTTGGGATGTGTTTGTGTAGTGGCTAGACTGCTTGAAATTATGCTCTGATGATCTGAACATACAAGGGCACCTGCA
26409	2	8493709	32.604	18,T>G;37,G>A;72,C>T	GAT;TGC	TGCAGGAGTTCAAAGGCTTAAGACATGAGAGGCAAGGGGTACCTGTTCTTAACAGTGATGTCATTCAGCCCTCGATAGTCAATACAAGGTCAAAG
26410	2	8553831	32.951	14,G>T	G;T	TCAATTATCCAAATGAGCAAAATGACATAAAATTCATAGTAAACGGTTTGTTAAATATGATACACAATAACTTTCTACAGTTGTTGTGGCCTGCA
26414	2	8592974	32.951	70,T>G	G;T	CTCAGGTCAACCATGGTTCGTTATTATATGTATATATTATTATGGTGTAGTGCAGGGGTCACCAATCTTTGTTCTGGAGGGCCAGTGTCCCTGCA
26423	2	8825587	33.299	36,C>T;50,A>G;59,A>G	CGG;TAA	CTCTGTTGGTTTGCAACATTTTAGGTTCTATTTTAATGATCATAAAGTCTAAAGCGCATAGGGCAAAAGCATTAGAGGCATGTCCAAATCCTGCA
26426	2	8829753	33.299	31,A>G	A;G	TGCAGGTTTTAGACCATGAGGGGCACAGCATGTGTTTTAGGATATAACTCAGGTTTTTGAACACACTTCGTTATTATTGTTCATTTATTCGTTTG
26440	2	9467982	34.677	58,G>A	A;G	GACCATTTTATTTAATGTATACCCCAGATTTTCAATTGGATTAAGGTCTGGACTATTTACAGGCCATGCCATTGACATTATATGTCGTTCCTGCA
26441	2	9468073	34.677	31,G>A;68,A>G;82,A>T	AGT;GAA	TGCAGGAAAGTATTTATATATTTTGCCCAATGGCACGATGCATTATCATCCTGAAAACTTATGTCGTCATCTCTGAACCTCCATTCAATTGATGG
26455	2	9871343	35.775	16,T>A	A;T	TGCAGGAAAGTGTCTGAAATCTTTTGACACTGCCAGAAGTTCATCTGTGGGGAGGTTTGATTGCAACGGCAAACATTTCAAACCAAAGATCATAG
24790	2	10335153	36.476	27,T>C	C;T	TGCAGGCTCTGAGCAGCGCTGACCTGACGGCTCTTCTCCTTCTCAACCATCTGAAGAACCGCCAGAAGCTTCTGATAGCGCTCACCTACTGTATG
24805	2	10760968	36.476	76,G>A	A;G	TGCAGGACACATGTTGCTCATGGGGCTGCGAGACAATAAATAAGAAGAGCGGAGCTGCGGCAAAATAATGGATAAAAAGAGTGAGGAAGGATATG
24808	2	10867984	36.476	42,T>C	C;T	GTGACGATTGAGTTGTTGTGATCCTAACCTTCGACCACTACCTGTTCCACAATGCACTGGCCCTTATGGCTGCCCCTGTGGCTGATGAGCCTGCA
24824	2	11423314	37.176	22,A>G	A;G	TGCAGGGACACCGGCCCTCCAGGACTGAGATTGGTGACCCCTGGTCTAAAATATCTTAATGCACATTTTGAAGATGATCGAAGGTCTCAGGAGAT
24825	2	11490150	37.176	44,T>C;50,T>C	CC;TT	AGTTTGCTGTGTTTGTTGGTTGCACTCCTTCATTATAAAGCTCTCGTCCACGGTTATACATGAAACCCTTTGTCTCCGTGGGCCAGGAACCTGCA
24834	2	11642516	37.523	32,A>G;48,G>T;87,T>A	AGT;GTA	TGCAGGCACAGAACATTAGATTGACATTGTACGATTTTAGCTGGGTAATTCCACAACCTAAAACCAACCAAAGATCAACATCTACTTATGTTACA
24855	2	12589884	37.523	24,G>A;57,G>A;58,T>A	AAA;GGT	GATGAGAAGTTCAGTTGGTGTTCTAAAGTTGTTTCTGCTACCTTTAAAAGAGTTCAAAATTGTTGAAACTGTTGGGTAAGCCCTGTTCTCCTGCA
24856	2	12589975	37.523	78,T>A	A;T	TGCAGGAGGGGAACTACAATGCTATGTAGAAAACTTCCACTATGGGGATTTCGTCAGAAAGCCAATCATCTGAAGAGTTATAAAAACAGGCCAAT
24866	2	12825553	37.523	69,A>G;70,A>C;76,T>C	AAT;GCC	TGCAGGATTGAGAGAGGAGAAGAGGTGAGATTTTATCTGTCATTTATTGTCATGCACACTAAATAAAATAACTTCATTTGCTAATGCCACAAACA
24872	2	13086645	37.523	15,T>A;77,C>T	AC;TC;TT	TGCAGGAGTTCCAGAATATTATAGCAAATATTTATTTTGATTTGTTGTAACAAAAATGTAGACACTGCTAAAAAGAGCCTTATATTTGTTTTTCA
24886	2	13384344	37.523	61,G>A	A;G	TGATAGAAACCTAATGTTTAGAATTCTAAAATGCATGGCACTGCGTGGTGCGACGCTGTGCATCGGTGAGCGGCGCTTCTAGTGTGTGACCTGCA
24889	2	13531719	37.523	81,A>T	A;T	GTATGTGAATCTGTGAAAATGTAAAATTGACAAAATGATCATAGTGATTGCATGTTTATTTTTATTTTTTTCCAAGAAACCAGTTTTACCCTGCA
24890	2	13531810	37.523	15,A>T;40,T>G	AT;TG	TGCAGGGCTCTACTTACTGAGACCAATAGTAAATATTGAATCACATTTGTGCAACTGACCCGGTTAAAGCTCAGACTACAACTCACAAATTCTCT
24896	2	13574764	37.523	54,G>A	A;G	TGCAGGCAGTCTCATCATTATTGCTGATTAGACCAATTTTTGCTGAAAAAGACCGATTAGACCACTGTGATGTCATCTGCAAATTTGATGATAGT
24904	2	13963465	37.523	17,G>A;49,G>T;59,A>T	ATA;ATT;GGT	TGCAGGTCTTGATGCCTGGAGCATGCAAATGTGGGCCTTTGAGCTTTCAGAAGAGTAAATCTGACTAATCTGGAACACGCAGAATGCAGATTTCT
24909	2	14043501	37.523	34,T>C	C;T	CTAGGGGTGTTAAAAGCTGTTTTCCACTCATCCCCGGGTCTTATGCGAACAAAATGATTAGCATTGCGAAGATCTAATTTTGTGAGCCCCCTGCA
24920	2	14814692	37.523	28,T>A	A;T	AAAGAGCGGACGCACACCAGACTGAAAGTTGTAAGTTGAGCGTTAATCTGTTGTGTTTGATTCAGTCCTGGATGTAATGGAGCATTTGTCCTGCA
24921	2	14814783	37.523	35,G>A	A;G	TGCAGGATGGTCAGGGTCGTCTGCCGCTGGAGGTGGCGTTGATGACCCGCGTCTCTTCACCTCCTGTCTGCCCCAGTGTCCTGCAGCTGCTGGAC
24922	2	14848678	37.523	49,T>A	A;T	ATCTCACTCATGGCAAGTGAGATCACCTTTAGGCGAGGGAATGTTTATATAGTAAAACTGGCTGACAGTTTAGTTTAGTCTTCTTCAAACCTGCA
24923	2	14859866	37.523	64,C>T	C;T	AATGATACTGGCCACAGTATGTTACATTACATCTTGTGCCACCATGATGCCTGTAATTCAGTGGCTCTCAATTTCAGTCCTTGGGTTGCCCTGCA
24934	2	15071196	37.523	13,G>C	C;G	AAAAGTCTGCTTCCTCTTAGATACTGGGACCCTGGCCCACGGGCAGACCCTGTGGAGGACCATCGCTATATCTGGGGAGGTTTTGCCTACCTGCA
24939	2	15193242	37.523	10,G>T;43,T>G	GT;TG	CATTTTATTCGAATTCTTATATTCACTAAGGTGCCGCTGTTTGTGGTCGATAGTTACATTACATCATCATCATCATTAACGTTAGTTAACCTGCA
24943	2	15284523	37.523	11,G>A;26,G>A;54,A>C	AAG;GAC;GGA	ACAGGCAGTGAGACGAAGGGGATCAGGGCTGTTTACCTTCACACCTCTAGGCCCAGGATAACCAATGGACCCCTGGGGACCCGGCTGGCCCTGCA
24944	2	15284614	37.523	30,T>A;54,A>G;60,A>G;65,T>A	AGGT;TAAT;TGAA	TGCAGGATAACAGAGCAAACATAATAACACTCAATCAATCAGCAATAATAGAGCAGAATTAGGTTTTAAATGTCCACTCAAGTGTCTTGACATGC
24951	2	15731597	37.87	44,G>A	A;G	CCTATATCAAAAGCAATATTAGCATCTGTTTTGGCGAGAAATCCGCAACGCAACAGGCTTGCATATGAAATCAAAATAACATTTCTGCCCCTGCA
24962	2	16090895	38.22	33,A>G	A;G	ACAGTAACCATCCATGTGATACCTACTAACTAAGTAATCGTCTTTTTCGGTGTGTATTTGTAATACTGGCCAACTCTGCTGAGTTTTAACCTGCA
24973	2	16468060	38.22	73,C>A	A;C	TGCAGGCCAAAGCTGGCCCATGGTAGCCTTTGATTTGACCCTCTGTGTCATTTGAGAATGATTTAGAGATTGTCATTTCAAATTTAATGTAAACT
24963	2	16090986	38.57	58,A>T	A;T	TGCAGGTCTGAGGGTGAATTGCTAATCGTGCACTGATGCAGTGAATCTGGCACTCCAAAAGAAGATGCATTAGGCACATGTGGGAAACACTCGTA
24986	2	16797456	38.917	30,C>T	C;T	TGCCTTCACACAGATGTCCATTTGTTTCCTTTCAAAAGCCATCAGTTTGAGCCCGTCTCGGCGAGATCTTATTCACACACGTAATTGAACCTGCA
24992	2	16935366	38.917	70,T>C	C;T	CGTCGTGGACGCGCAGAATCATCTCCTGAAACTCATTACGCCCTAATGTGACGGTGCCTTTGCGGATGAGTTGCCGTTTGATGGCCTGACCTGCA
24994	2	16977891	38.917	85,A>T	A;T	ATCAGCGCTAGTCTTGTGTCTCCAATCACTTTTCACTTGCCCATATTTTCCACCATTTGTGGTGAGGTGAGTGACAACACAGACAACTCCCTGCA
25003	2	17248531	38.917	16,G>C	C;G	TGCAGGCACACCACATGATAAAACGTTAATATTAGGTTAGATTTAGGTCTTGACGTCAGGTGACCAAAATCCAATGTCTAACCAGGGTCTAAGGA
25012	2	17398347	38.917	90,T>C	C;T	TGCAGGTTTTAGACCATATGGGGCACAGCATGTGTTTCAGGATATAACTCTTTGAGCACACTTCGTTAATATTGTTCATTTATTCGTTTGTTGGA
25016	2	17451507	38.917	16,T>C	C;T	TGCAGGCCCAACCGACTGTCATTACCTTTCACGGCAAGGTGCTGAAGTCATGCTGGTAAGTTGAGCAGAAAGTGTAGAGGCTGAAACATTGATCA
25021	2	17778298	39.264	75,T>C	C;T	TTTGAAGTCTCTGTGAAATCAAAATGTATATTGTTTATTTAGCATGCATTGGTTTTCTATAAGTGAACAATTAATTAGTTCAAGTTAACCCTGCA
25031	2	17989161	39.264	21,G>A	A;G	TGCAGGAGATGCTAAGGCTCAGTGCACAGTGAAAAATGTAAATGTTTAATTTGTTAGTTGAAAATGCTTTTGGGGATCCCAAGACAACATTGGAA
25058	2	19147875	39.264	10,G>A	A;G	TGCAGGACCTGCCGTTGCCGAACTCGCCCTACCTCTTTGGCATCCTGGTGCAGAAGTGGGAGACCCCCTGGGCTAAGGTCTTTCCCATTCGACTC
25065	2	19410742	39.264	32,A>T	A;T	TGCAGGCAAAAGAAAGCAGGTGAAAAACAGTCAGTGTGCGATAGTAAAAGGATTAACGTTAGGTAATCTGTTTAAAGTATGGTAAAAGCGAAAGC
25080	2	19942942	39.264	55,T>C	C;T	TGCAGGCTAATATAGGTCAGCATCTGCTGTAATATGTGTAATCAGCAGCTTTAAACTTTATGTAAATTGCCATGACTTTATAAATATTTAAAGAG
25092	2	20533253	39.264	17,A>T;26,C>G;37,G>C	ACG;TGC	AGACATTTTAATATCAGAGTTGAGTACAGGGTCTGTGGAAGAAGTACATTTAAATCTAAAATATGATGAGAGTAAGTTGAATAATAAATCCTGCA
25093	2	20533344	39.264	50,G>A;81,A>T	AA;GA;GT	TGCAGGAAACATTACAGTTTATTAACAATTTACGCTGATGATGTGTGAATAAATCATATATGTGTGACCCTGGACCACAAAACCAGTCATGTGTC
25100	2	20647277	39.264	39,A>G	A;G	TGCAGGATATATTCCGCTCATGGGGCTGCAAGACAATAAATTTGAAGAGCGTGTTATCAATATATTTTGAAATAAATAATGACATTGACATCAAT
25108	2	20781714	39.611	57,T>C;85,A>T	CT;TA	TGCAGGGCACTGGACCTCCAGGAATGAGATTGGTGACCCCTGGTCTAGGCCCTTAAACAGACATAAGAAAGGATATGGATGTGTTTCTCCATCCA
25113	2	21046468	39.785	7,A>G;8,C>T;83,G>C	ACG;GTC	TGCAGGCACAGGACGTCAAATTGACGTTGTACCCCGACATCATGTGGACATTGGATTTTGTTTGGAAATGAAAATCCGGTTGAGGTCAGAACCAT
25116	2	21209376	39.958	45,G>A;72,T>C;85,A>G	ACG;GCG;GTA	TGATTTAGCAAAAGCTGTGATTGTCATGTGTATATTGTCAGGGACGCATGACTCTGTGATCAGTAGCAAATTTTGATAACATCAGAAAACCTGCA
25131	2	21551597	40.306	13,T>G;22,T>C;41,T>C	GCC;TTT	TGTTTTGTCTGGCGCACTTCACCGCTGTCGATTTACTCTGCCGTCCCACCTCTTGCTTCCTGCTGATGTGCAGGTGAAGCGAGTTTGAGCCTGCA
25141	2	21683760	40.479	16,G>T;24,G>A	GG;TA	CTAGATGGAAATGGGGTAACTGTCAGGTTCGTCAGGTTAGCATTAGGCTACCAGGTTTTGTTGTAATAATGCTAATACACTCAGCAGCACCTGCA
25158	2	22255085	40.653	62,T>G;75,G>A	GA;GG;TG	GAGATTGTGCTTTGTTTTGAGGATGTTTTGCTGTAGGGTAGAGTAATTCAATTATTTATTCAGTCATTTTCCTTCGGCTTAGTGCCTTCCCTGCA
25159	2	22258269	40.827	81,G>A	A;G	TGCAGGCCCTAGTTTGGGCATCTCTGCTCTAGTTAATAATTTACTCATTTAAAGACTCTGGTCAGAATGTGTTTCCAGTTAATTATTCATTGCTT
25187	2	23183241	41	66,C>T	C;T	GGCTTGCAGGGAGCTGGGGTTCTCCAGCAATCTCCTGTGTAGCTCCTGTGAGCTTCTGGGTCAGTTTAGTCTGAACCAGCTAGACCTTCCCTGCA
25188	2	23183332	41	55,C>G	C;G	TGCAGGCAGTGCTGCCAAGAGGAGGCTCAGCTGGAGAACAGGAAGGTGAGTTCAGGATCTGTGCCAAATCACAAGCTCATTTCTTGCTCTGACCA
25198	2	23585769	41.347	1,C>T;48,C>A;55,A>G	CCA;TAG	ACCCGACAGTTGGGTTTGTCAACGTTAGACCAAATTTGACTTGAAACACCTCAAAACATTTTTAGAATACACTAAAACGTCTGGCACATCCTGCA
25201	2	23613286	41.347	87,C>T	C;T	TGCAGGCATTGTGCAGCTAAAGGTATATCTACTACCAATAAAGTGCCCACAAATTCACTGATAAACAGTGTCACTAGTTAACAGTTTCAAAAAGC
25220	2	24565864	41.347	35,T>G	G;T	TGCAGGAGATTTTCAGGTTATTAACTGAAGAAGATTGAGATTAAAGCATTGCATCGTGGTAAATATTTTGATCTACGAATCCCTCAGAATTTAGC
25213	2	24401631	41.521	59,C>T	C;T	TGCAGGACACTTTTGGGATCAACAAGGCATTTTCACAAACAGAAATGCCACTCGCTTGACATTTTCTCTTTTTCTCACTAAACATGTATTTGAAA
25224	2	24755621	41.695	40,G>A;70,C>T	AC;AT;GC	TCAGAAGAATAATATAGGTAACGACAAATAACCACAAAAGATAAATTATAAACAATTTATAACAACAAAACAATCCCAAACCAACAAACCCTGCA
25225	2	24755712	41.695	24,G>A;55,G>A	AA;GA;GG	TGCAGGGGAAAGAGGACAAAAGTGGCGCTAAAAGAAAAGAAAATAACAAAACTAAGACAATCAAACAAACTCAATATAACTCTTTTATCTAACTG
25228	2	24779585	41.695	73,A>T;88,A>G	AA;TG	GTCAACCCGATTTTCATTTACAAACAAAATCCAACATCCCCACAACCCTGGGGTACAACGTCAATATGACATCATGTTGACCTCCTTTACCTGCA
25234	2	24929566	41.695	73,C>A;75,C>T	AT;CC	TGCAGGTACACCGGCCCTCCAGGACCGAGATTGGTGACCCATGCTATGAACTATTAGGCATGTTAATAAAAGTAATTTTTTCCAACTTTTCAAGG
25256	2	25676904	41.695	40,A>G;59,T>A;61,A>G	ATA;GAG;GTA	TGCAGGTGCTGGTGGGCCGAGAGTCTGACTACAAACAGGTAAGCATTCTATTTCTTAAATCACAAAAGAGTAGATTAGCACTATCGATTTACCTG
25257	2	25693893	41.695	16,T>G;52,A>T;76,A>C	GAA;GTC;TAA	TGGTGCCAATAAGCCGTTCACGACTGACCAATCAGAATCAAGTATTCCAGACATGATAAATTATTCATGAAACGCAACATCTAATGATTCCTGCA
25261	2	25829837	41.695	39,A>C	A;C	TGCAGGAATTTTTGAGCTGGTGGAGCTGGTGGGCAATGGAACGTATGGTCAGGTGTATAAGGTAAGCAACATGCATTCTTTTGCTTTTTCGTTGC
25279	2	26507128	41.868	84,T>C	C;T	CTCTGTTAAACCGGGTAAAAAATAATTTAGGAGATTTAATCTCATTGTTCTGCGGATGTCTCCCGGAGCTTTAAAAATGAAACACGATGCCTGCA
25283	2	26576033	41.868	47,G>A	A;G	GATTGTGAGCATACAGTAACGTACATAAAGCATGAGGTAACGGAAAAAGCTGCTGTTGTATTAGTAAGTAATATAAATATTAGAACTTCCCTGCA
25263	2	25915425	42.042	32,A>G	A;G	TGCAGGACTAAGAGATTCCACTCGTTCATCGAAAGCTGTTTGGTAAAGAACCACAACATGAGGCCTGGTACAGATCAGCTCCTCAAACACCCCTT
25286	2	26649458	42.042	94,A>T	A;T	TGCAGGGCAAGCTTCTGGGTAAGGCTAGTTATGAGGTCTGAACGTGGCTTTTTAATGTGTTCATGATGAAACCTTTAACCAGTTCTGCTACTGAA
25288	2	26881916	42.042	1,A>T	A;T	CTGTGGAGGCCATTTGAGTACAGTGAACTCATTTTCATGTTCAAGAAACCAGTCTGAGATGATTCACGCTTTATGACATGACACATTATCCTGCA
25309	2	27577729	42.389	16,A>G	A;G	AGTTTTAAAAAGGCACGTGTGACCTTTCCAGCTCAGCGGAGCCATCCTGGGTATGAGTTGCCTAGGGCTCATGAGCATCTGATCGCCCACCTGCA
25323	2	28065488	42.389	58,T>C;71,G>A	CA;CG;TG	ATTGAGCTGGTGAGGATAGTGGAAATCCAAAACTTTTGTGCTGCGTTTCAGGGATTTACTGATGTAGGCCAGCAATATGTTTACAAGCTCCTGCA
25338	2	28508646	42.736	32,A>C	A;C	AAAAGGAGCCTTATATGAGGCATAACCAATTTAATTTAATTTATTTCTTTTAAACGTTTTAATCTTCCTTTGATTGGGCTTAATCAGCACCTGCA
25344	2	28727425	42.736	25,T>G;53,T>C	GC;GT;TT	TGCAGGTGGTTCATTGAAATCTCCGGCGCCCCAGGAATTCCATGGATGCTAGTTGTTTCATGCCGCCGAGGCTTTGTGGAGTTCTTCATTTCGGA
25358	2	29192458	42.736	26,C>T	C;T	TGCAGGTATATTAGCATCAACACATCCCATCAGTCACACATTGCCATAAACCCACACAAAACCTTGACGATTTTCCTATTGTAGAACATGAATTA
25369	2	29582402	42.736	14,T>C;30,C>A;83,G>C;87,A>G	CACG;CCGG;TCCA	TGCAGGTCGCACACCAGAAGCACCGCTCAGCGACGCTCCATGCATTTTAGAATTCTAAACATGGGTTTCTATCAGGGTACACAGAATGGCGCTTC
25386	2	30215228	42.736	26,G>A;32,A>G;75,G>A	AAA;AGA;GAG	TTAACAGCATGTAAGTGATGCTGAAAGGCCGCAGTCTATCTGTGTTTTGTGCATTGCATGCTGTGTTACTCATATGATGTTCACCTTTTCCTGCA
25394	2	30612648	43.084	11,A>C;71,A>T	AA;CT	TAAACTGATTTACTAAAGTAATATTTTGGATTGATGATCTGCTATAAATAATATACACTTTTCATTACTGCAATGTGTGACTAATAGGACCTGCA
25414	2	31064146	43.084	49,G>A	A;G	TGCAGGAGGCCCAGATCATGAAGAAGCTCCGGCATGATAAGCTCGTTCCGCTGTATGCTGTTGTGTCTGAAGAGCCAATTTACATTGTCACTGAA
25419	2	31337388	43.084	0,T>A;1,T>C;50,T>C	ACC;ACT;TTC	TTACTTCCACAGTAAATTATTGGGTCATTTTATTTTTGGGTGAACTATTTCTTTAAGCTCACTTTTAAAGCTGGACTCAACAGGTTTGTCCTGCA
25422	2	31397244	43.084	18,T>C	C;T	TGCAGGAACAAGTTTGGATACTGCCGTCTTAGGTTGTAAGTACCATAACATTTCAAGTTTTGAGATAAAAACCTAAAGTTATGATTAAACCAGGT
25441	2	31947123	43.431	44,A>C	A;C	TTAAACAAGATTTAAGACCTACAACACAACATTTCAGTAAATCTAAGAATTTCTAAGACCCTGTGGATAACCTGTACAAACCTCACGATCCTGCA
25443	2	31990466	43.431	57,T>A	A;T	AAACATGCTCTGTTTGTCCTTTGCTAATTTTGATTGGTATACATGCTGCTCCTTCAGTGAAATCTAATCTTGTGATTTGTAGCGTCTCCCCTGCA
25450	2	32242813	43.431	41,A>G	A;G	TGCAGGGCACCGGACCTCCAGGAACGAGATTGGTGACCACTAATCTAGTATAACCCCAGGACTTTTAGCATGAGTTGTAAAATTTACTAAAGAAT
25463	2	32681016	43.431	74,G>A	A;G	TGCAGGGACACCGGCCCTCCAGGACCGAGATTGGTGACCCTGGTTTAAAGTGTTATATTGTCTGGGTTAATTATGTGTGATTATGATTATTAGTG
25482	2	33114355	43.431	7,G>T	G;T	TAATTCCGTCCAAAATGAACACTTGATTTGGCCTGAAAGCAAACTGTGGGATGTTATTTATTTTGCTGAAGCACATGTGTCAGTGGGATCCTGCA
25489	2	33384327	43.431	35,C>A	A;C	TAGGAGGCTGAGAGCCCACATATTGAAAATATCCGCCTAAACTTCCTTGACCTAAGACGATTTCTCCACATTAAAAGTGTGCTTTTCTGCCTGCA
25491	2	33390037	43.431	4,A>C;21,C>T;65,C>T;70,G>C	ACTG;CTCC;CTTC	AACAAATATTTTCCAGTCTTACTTTTCTGATCATTTGAAGTATGATGTACACCAGGGGTCACCAATCTCGGTCCTGGAGGGCCGCTGTCCCTGCA
25498	2	33552076	43.431	0,C>A;47,C>T	AT;CC	CACTTATGTGTGGAGTTTGCATGTTCTCCACGTGTTCTTGTGGGTTTCCTCCGGGTGCTCCGGTTTTCACCACAGTCCAATGACACATCCCTGCA
25499	2	33552167	43.431	33,T>G;43,C>A;49,G>A;70,A>G	GAAG;TCGA	TGCAGGCACAGGATGTCAACATGACATCATATTTACATTGTACCCCAACGTACTCTAACGTCATGAGGACATTGGATTTTGTTTGTAAAGGAAAA
25500	2	33660746	43.431	29,A>G	A;G	TTTTGTGTACTTCAGGTTTTTGACTTGCTAAATAAGAAAACAAAGCTGCGTGTTTTGGAGGATGAGAAGCAACAGGTCAATGTTGTTGGCCTGCA
25503	2	33699516	43.431	19,A>G	A;G	AGGATGAAGGCGGGCAAAGAGAATGCTAGGAAGGGCTATGCTGAATGTCTTGAATGCTTCTTTGAGGGCAGTTTTTTTCAAGCCCTCAGCCTGCA
25521	2	34638410	43.778	41,C>T;84,A>T	CA;CT;TT	TGCAGGATTAGCTTGTCAAGGATTTTCAAATGCATCCTGAGCCCAAACAAAACATTGCAGCACATTTAAATTGCTAGACTGTGGTGCTTAAACGC
25530	2	35056040	43.778	65,A>T	A;T	AACATAATTAGGTGCTGCTTGTTAATCAGACAATGCTTCTGTGTTTGTTCTTGCTGTCGTTTGTGAAAAAAATGATCAACAAAAGTTTACCTGCA
25534	2	35218986	43.778	6,C>T	C;T	GTCAACCATATTTTCATTTCCAAACAAAATCCAACATCCCTATGACAATGGGGTACAATGTCACTATGAAGTCATGGTGATGTCCTGTGCCTGCA
25544	2	35553129	43.778	28,A>G;45,T>A	AA;GA;GT	TGCAGGTATGAAAGTTTTATCCTCTCACGTAGGCTAAATTGTTCTTATTTCTCTTCACCTATTGTCCATTTGGTGTGTTCAAGTGCAGGTTTTCG
25558	2	35884810	44.671	53,A>G	A;G	TGCAGGTGGGCCGCGAGATAGCTTAAAATTAATTTAAATATTATACTATAATTATTTGAATCCATTATTAAATATGTCATATTAAAATGATTGAA
25581	2	36614350	44.671	15,T>A;18,C>T;20,A>C	ATC;TCA	GTCAATCCGTTTTTTATTTCCAAACAAAATCCAACATCCCCACGACCTTGGGATAGAACATCAATAGGACATAACTATGATGTCCCGTGCCTGCA
25582	2	36614441	45.564	38,A>G;41,G>A;86,T>G	AGG;AGT;GAT	TGCAGGAAAGTTGTCTCCAAAAAACCATCAAGAATTTTATCGTTTCAGCTCATTTTTAGAAGAAACAGCAAGCTATTTTAAGTGTAGGAAATGGA
25583	2	36663432	45.564	5,C>T	C;T	GAATATCAAAATACAAAAAAGAGAGAGAAATAGCTTGATCATTTTGACCACACTGACCTTTTCTTTGGTGAGTGTGAAAGGCCAGGCTGCCTGCA
25599	2	37057483	45.564	72,C>T	C;T	CGTTTTATTCAACGAATAAACACAAGCGCATACATTAAATTGTAACCTTCTATTACATACTTCATATCCATTCACTTCAACTGTACGTGCCTGCA
25602	2	37094803	45.564	53,G>T;79,T>C	GT;TC	CTGAATTGAAGGACATTATTTGTGCTTTACATCTATGGCTGGTAATACGATGTTAATAAAATCGATAAATGTTTTTGTTCGACTCTTTTCCTGCA
25603	2	37094894	45.564	26,T>C	C;T	TGCAGGTACCGAGAGAAAACGCTTCCCTGCCATTGATGAGTTTTACGTTAATCTGTTTTTAAGGTGTATTACAGTAGGGGAAACCCTAATGTATG
25604	2	37163681	45.564	83,G>A	A;G	GAAGTTGAAACACAAAAAGCTTGTCTGGTGAGCCCATTATTGATGTGCTGGTGTGTTTCATAGGTGAGACATGCTTCCTTAGAGATGAACCTGCA
25606	2	37192478	45.738	83,G>A	A;G	TTAATATTTGTCAAGCCAAATACAATGTGATCAATACAGCCAAACATGATAACAACTACTTACAGTATATAAGTGATAACTCCAATACTCCTGCA
25607	2	37192569	45.738	19,A>G	A;G	TGCAGGAAAGAAAACAAATGAATCATGACTAATTGTGAACCGAACATCTTAGAGTTGCAATGTAAATTAAACAACTAAATGATTGACTCACCACA
25612	2	37390651	45.912	50,A>C	A;C	TGCTCCTGCGTGATATCAGCCACATACGCGAAGATCACAGAGAATGTGACAGCAAACACTCCAGACATGGAGATAACTGCAAAATACCACCTGCA
25615	2	37505569	46.085	3,T>G	G;T	TTATCTGTAAAAATTAAAGTTTAACATATTAAATCGATACTAAAAGATAAAATGCACACACTCACAGCATTCAATGGGTAAAGAGGCAACCTGCA
25616	2	37505660	46.259	7,C>T	C;T	TGCAGGGCTAAGACGCGTCCTGGTGGGACGATGGGTTGAGAAAGAGGAAGATGTGTGCGGAAAACCAATCGCACTCGAGTGTTTTTTCTCCCTAC
25621	2	37657037	46.259	8,G>C;55,A>G	CG;GA;GG	TGCAGGAGCTGGAGCTGCGCTGGGGTGTTACTGAGGAGGAGTCCAACCGTGCTGCGGAGCTCTGTCTATCAGAGGTGTGCCGCAGTCAGCTGCTG
25629	2	37816893	46.606	72,T>C	C;T	CTGTTGAACCTGCAGCTGAATAGTGAGCACTTTTGGCTGTGCACCCGTTTGACCTGCCTTGGCTTGGGCGAGTGCTGCCAGCTGGCCTCCCTGCA
25636	2	37989242	46.606	46,T>G;56,A>C;59,C>A	GAC;GCA;TAC	TGCAGGAAAAGAACAAGCAGCAACAAATTCAGATGTTTAAGAACTTTACAAGTTTCAAACAAGAGACTCCCTCACCTCTTGTCCCACAGCAAATG
25637	2	38088554	46.606	13,G>T	G;T	GGCGGTTCATTCCGTTGTGGCGATCTCAGAATAATAAAGGGACTAAGTCGAAGGAAAATGAATGAACATTTCTGAAGCATGCAAAATTGCCTGCA
25655	2	38397584	46.953	14,G>T;24,A>G	GA;TG	GCATCCTAACTTACGTAGCACTTTAAATTTGTTGTGGTTCTATGATCTACTGTAGCATTGTAAAAAGACAGACTTACAGTACAATGTCACCTGCA
25662	2	38614201	47.301	39,G>C;62,T>A	CT;GA;GT	TGCAGGATTTAGCTCCAACTTGCCTCAACACATCTGCCTGGATGTTTCAAGTAAGACCTTGATTAGCTTGTTCAGGTGTGTTTGATTAGGGTTGG
25678	2	39105411	47.301	13,T>G	G;T	TGCAGGACTCCCATAGTCCATTAAGATTTTTTGAATTCATCTTCAATGCCTTCTCCTTTATCTTAACCCAGACATGCTCAATTATATTTATTTCT
25664	2	38679407	47.474	42,G>A	A;G	TGCAGGAAACCTACAGGACACATGCAGGAATCCCACAGGGGGAAAAAAATGCAGAAATCGCGTGCAGGATATCTGCAGGAATTCTACAGGAAACA
25688	2	39375034	47.474	34,A>G	A;G	GAAAAGAATGCAGCAAAGTACAGAGACATCCTGAATGAAAACCTGCTTCAGAGTGCACTTGACCTCAGACTGGGGCGACGGTTCATCTTCCTGCA
25713	2	40156067	47.648	59,T>A	A;T	TGCAGGATTGTCTAATTTGCTCACAGTGCAGATTGCTAACGCTCTCGTCTTAACTGCACAGTGAATTTACGTCTCTACCCCCTGAGACACGCCAT
25717	2	40336739	47.648	55,C>T	C;T	AATCAAACCACCTGAACAAGCTAATCAAGGTATTACTAGGTAAACTTGAAACATCCAGGCAGGTGTGTTGAGGCAAGTTGGAACTAAACCCTGCA
25723	2	40419933	47.648	83,A>G	A;G	TGCAGGTGCTTCTTGGTGATGCTATCAATGTGAGCTATCAGAAATGGGCCTATAAACAGGAATGTGACTGTCCATCCTTTAGAATCCACTCGACA
25724	2	40433302	47.648	15,C>G	C;G	TTACAGGATATTTACCGGTGTCCTTCAGTGGTTAATTGACTCCAGTGTGTTATGTAATATTGAGGAGCCGCACACAGGAGGGTTTCAGCCCTGCA
25734	2	41179388	48.347	33,C>A;77,T>C;81,A>G	ACG;CCG;CTA	TGCAGGTTATTTTGTTTATTTAATTTGCAGATTATTTTGTTTGTTATTTTGGCCTATAGCCACCCTAAGGAAATGCTCGTTGAAATTGTTACTTT
25743	2	41427114	48.347	15,T>A;40,C>G	AG;GC;TG	TGCAGGCGTGAGAGCAGGAAAAAGATAGACGGACGGCTCACAACCGGTTGACTGTAAACATTTGGTTTATGGATATGTTTGTTGAACTGATGTCG
25764	2	42053636	48.347	39,G>A	A;G	TTCAAACAGAGAGCGTGTCATGCCTAATCTCCGCACATGGTTATTCTTCACGATCGGGCGCAGCTGTTTGTGATCCCCCAACAGCACAACCTGCA
25768	2	42207471	48.347	57,T>A	A;T	CAACTTCACTGAGCAATGGTCAATTGAAGGAACACAATTAGAATTTGCTAAAAACATATTACATATCCATAGAAACACCTCTAATATTGCCTGCA
25775	2	42363555	48.347	22,T>C;37,C>T	CT;TC	TGCAGGTGGGATAGAGGTAAAGTTGGTTTTATATTCGCACATTCAGACTTTCCCCTTAACAATATAATTTCAGAAAAGTATTCTTTGCAAACTCT
25783	2	42628038	48.347	10,A>G;36,G>A;63,A>C;66,G>A	AGAG;GACG;GGAA	TGCAGGCTTTAAGCTGCTCTCCTGAGGCCTGACGAAGAAGAAACACATGCATACAAACAGATGAAGGAATAAACATGTCCATATGTGGTGCTGGA
25805	2	43220831	49.057	15,T>C	C;T	TGCAGGGCCTGGATACGCTCAGCTCGGCTAATTTCTTTCCCATCCAACGACTGCAAACAACAAAAAGCATCATTCATAAATAGGGCAAACCTACA
25813	2	43608261	49.766	61,C>T;62,A>G;81,A>G	CAA;CGG;TGG	TGCAGGGAGGGAAGTACAGAGATCTGAACATTTTCATCAAACGCTTCAGAGTCACTTACAGCATCAATGGAACAGACTGGAACCACATACTGGAG
25817	2	43685333	49.94	11,C>T;52,C>G	CC;TG	CAAACTCCACACAGAAATCGCAACTGACCCAACCGAGGCTCGAACCAGCGACCTTCTTGCTGTGAGGCGATTGTGATTTCTTATTTCGACCTGCA
25821	2	43779101	49.94	20,A>G	A;G	TGCAGGTTATCGTGATCTCGACGTGAAGAGGCCAGCAGCTGGAAACAAACCCCACAATCAAGCTAAACGTACAGAGTTTACATCCTCATTTATAG
25822	2	43834245	49.94	35,C>A	A;C	AAGGAGGATTGATTGAACCTGACTGTTTTTTCTCTCCTGCAGTCTTTAGGTTCGGGTCAGGGCAGGCCTGACTCTCCTGTCTACACAAACCTGCA
25824	2	43842278	50.113	83,A>G	A;G	TTACTTAAATTAAAATAATCTAGCAAATTATTAATGAAATCCAAAAATTATAGTATAATATTGAACGTTAATTTAATTCTCGCAGCCCACCTGCA
25840	2	44348652	50.113	10,G>A	A;G	ATGTTTTTGAGATGATAGTGTGAGAGGACAGAATAAAGCTGAGCATCTAAATCAGGGATCACCAATCCTGGTCCTGGAGGGCCGGTGTCCCTGCA
25854	2	44587191	50.113	0,T>G	G;T	TCTGACATTTTGTAATTGCACGTATTGATTTTAAATTACATTTCAAATTGCTATTGATTTGAGATTGCTCAGTGTTAGCGTACTCTTGTCCTGCA
25859	2	44625858	50.113	19,G>T	G;T	TGCAGGCATCATGGAAAATTTTTAAATCAGATATCACCCCTCAGTCTATGGCCGGTTACTCTCAGAAGCTAAGCAGGGCTGGGCCTGGTCAATAC
25860	2	44639495	50.113	64,G>A	A;G	ATTATTTAAACAAGATAGCTGGACTCAAGGAAGATATATGCAGGAACCGGTTTGAGGTCAAGCAGTCATTGTGTGATGATAATTTCTCTCCTGCA
25861	2	44639586	50.113	19,A>G;50,T>C	AC;AT;GC	TGCAGGTGGAAGGTGATAAGCTGATCCAGAATGCTCCAGAATGTTACCAGCTGCTGCATGAAGCACGTCGGTACCACGTACTTGGCAATGAGATG
25862	2	44699290	50.113	76,G>A	A;G	TGCTTTGAATTAAAGCTAACACCAACATATAAAATATTCTGCTACATGCTTTTATGAATTATTAAGGCATCACCCGAAAATAAAGATTCCCTGCA
25863	2	44699381	50.113	31,T>A;43,A>G	AG;TA	TGCAGGGAAAATGTTTCATTACTTTATGAAGTGGAGCGAATCTATCTTGATTCATTTTGTTCTTGAAAAATGAAAATCACCTTATATTGATAAAA
25865	2	44706913	50.113	30,C>G;64,T>G	CG;GG;GT	TGCAGGAAAATATCAGGCTTTGCTAAAAGGGTGATTATTTTACCAACGATTACTGTCGATATTGTTAACCTATTACAGATTTCAAAGAAAAATCC
25870	2	44930679	50.113	81,C>A	A;C	TGCAGGTCATTCGACCCCAAACAGCAGCACCTTAGTGAATATAGGAATTAGAATAACTAATATTAATGAAAATTACACCTGCTTAATGAAAATCA
25873	2	44985707	50.113	50,A>C;82,G>A	AG;CA	GGGCCGGTGTCCTGTACAGTTTAGCTCCAACCCTAATTGAACACACCTGACCCAGCTAATCAATCTCTGACTAGATATACTAAAAACTTCCTGCA
25881	2	45205455	51.17	75,G>A	A;G	CTTGGCCTGCATGAAAGGTAACAGAGAGGTCCACCTGAGAGAGGTGGAGCAGGAAGAATGAACTCTTAGCAGAAAGGGTCCCTCTGCTCCCTGCA
25884	2	45208662	51.17	35,C>T	C;T	TGCAGGAATTCAGCCTCATCCATCCAGAATTCCCCCTTTGCTGTACGGGACAGCAGAGTCTGAGCACAGGACGCCTCAAGAGAAGCCCAGCCGGA
25888	2	45337641	51.17	53,C>T	C;T	TGCAGGAAGCTGAAAATGTTACATGAACCCTATCTTATCCCTGATTTGTAGAGCTGAGTTACAACTCGTATTTTGTTATCTACAGCTCCGATCTC
25891	2	45417314	51.17	79,A>C	A;C	TGCAGGGAGAGGAGGACATTGCACAGAAGAAAGCAGCTCTGATGGAGAAGAGGCTGCGGAGGGAGAAGGAGATGCAGATAAAGAAACAGCAACAG
25878	2	45061506	51.872	19,C>A	A;C	TGCAGGAGCCTCCGACAGGCCTGAGGACCTAAACCCAGACCAAAACACCTGCAACAACACCAACAACAGGTGCTTAAGCCAAGACACTGATGTTT
25896	2	45574523	51.872	24,T>C;37,T>C	CC;TT	TGCAGGGCTCTCAGCCTGTGGAGACAGAATCTCAAAGCCTGACAGATGGAGAGAGACTGACCTCAGAGCTCCGAGACATCATTCGATCATTTATA
25911	2	46124968	51.872	14,G>A;42,T>C	AC;GT	TGCAGGCACAGGACATCAACATGACCTCATATTAACGTTGTACCACAACGTCATGGGGACGTTGTATTTAGTTTGGAAATGAAAATCAGGGTGAC
25904	2	45716887	52.226	43,A>G;76,G>A	AG;GA	TGCAGGACAAACATCATGAGACTTAAAGCTTGACAGATGTTGTACACAAATTAATCTCTCCCTGAATTTAATCAGTGACAAAGAGGACGGGAGGA
25915	2	46229662	53.283	8,C>A	A;C	TGCAGGTTCATTCTTAGCAAATTTGCAACTGAACTCTCGGGGCTGTAATCCCACATCCTGCAACATGGCTGAGTTTACAGCAAACATGCTAATCT
25932	2	46870573	53.63	92,G>T;94,A>C	GA;GC;TC	TGCAGGCTCTCATCAAAGGATTTCAACTCTGTTATTCAAAGACGATGTTGTTCTGTTAGCTTCATCGAACATGGACCTTCAGCATGCACTGGGGC
25938	2	47139739	54.418	77,G>A	A;G	TGCAGGGAACAGGCCGTGTGTCATTAATACACTGTCCTACATGAATTTCTGCTGTGACACGGTGTATAATGAATCACGGTTATAAAACCATACCT
25949	2	47619082	55.607	46,T>A	A;T	GACATTCATTATAGTTTAAAACCACTTTATATGGATCAGGACATTTTATTAAAAGCCCTTTAATAAAAGTATGTTTGTTGTTTTCTTGTCCTGCA
25958	2	47925237	56.393	11,T>C;12,G>A	CA;TG	TGCAGGTGCTCTGATTTCCCCCACAGTTTAAAGACATGTGGTATAGGTGAATTGATAAAACTAAATTGGCTGTAGTGTATGAGTGTGTGTGAATA
25971	2	48227098	56.783	80,C>T	C;T	TCAGCTCAGGAACTGTCCAATGGCATCTCTTACTCTGGTCACATGTACGCAATGACACGAGCAGCTCGATCGCTCACGCCCACAGCAGACCTGCA
25979	2	48424913	56.783	75,T>C;76,C>A;78,C>G	CCG;TAC;TCC	TGCAGGTGAACAACACGCTCCATTAATCACTCTTCAGCTTATCATACTATAACAGAGGAGATGATCATGAGCATGTCACTGTTCATTTACTATAG
25986	2	49319307	56.783	47,G>T	G;T	CATTATGTGTGACTCAGTGTTTCCTGGCTGAGAGAAGAGTGTTGTTGGGGTTGTTTTTTCACCTGGTTGAGGGGCAGAATACAGATCTTCCTGCA
25987	2	49319398	56.868	23,G>A;86,G>C	AG;GC;GG	TGCAGGAACGGCAGAGAACAAACGAGATCTGCGGCTCTGGATGGGTTGAAAAACTCCTGCGCTACAAACTCACCCGAAGAACTAGTGAGTTGGAA
25993	2	49556179	57.584	83,G>A;93,T>A	AA;GT	TGCAGGGCACCGGACTTCCAGGAACCAGATTGGTGACCCCTGGTCTGTAATATGTTATTCATGCAAGCAATTATGTTTATTATGATTGCTTCATA
26003	2	49897585	58.535	7,A>G;49,T>C	AT;GC	GCTAGACGGACTTTATGCTGACGACATATTATTTCCATTATGCTGCGTTCACACCAAAGACAAAGCATCACATCACTTACTGTAGTTTACCTGCA
26014	2	50144241	58.884	19,C>T;56,C>G	CG;TC;TG	TGCAGGGTGATAATCAGGACTAAGTATCATTCCGGCCACACATGATTAGCAGCGTCGTTGTGGTCCAGCGGTCAGCACGTTGCATTATGACTTCC
26019	2	50389362	58.884	47,C>A	A;C	TGCAGGTGAACGAAGCCTTTACACACATTTACTCTGGAGGACGGGACCGAAAGATCTACTGCACGGACCTGCGTAACCCTGACATGCGTGTGCTC
26056	2	51812729	62.199	9,A>G;15,A>T;56,A>T	AAA;AAT;GTC	TGCAGGAGAACAAACATAATGGAAAATATTATTGTACCGTAGAGACTGGACAAAAAACGAATGTCACATATGAGCTTTTTCTGCAGGTTCATTCT
26059	2	51906117	62.199	32,G>A	A;G	GAATGTAATACATACACAAACACAACAGAGGAGAATCTGTCAGTGATTGATCATCCTGATCAGAGTCTCGTCACTGTGACTATGAGGAACCTGCA
26052	2	51564798	64.467	20,G>T	G;T	CACATCTAAAAGCCTCAGATGTAAAGCCCAGTTTCATGTTAGCCTGAGGAAGCTAAAGAGCGGAGAGTTAACATATGGAGGCTGCTTTACCTGCA
26083	2	52752241	65.024	38,T>C;61,G>T	CT;TG	TGCAGGTTCTCCAGTACCTCCATCTCCAGCTTTGAGTCTCGCGTGCGGTTCTCCAGGACCTGTGACAGCATTCAGAGAGAACATCTTTAGCTTAA
26088	2	52816754	65.024	0,A>T	A;T	AGTTGAGGTTGTGTAACTGAATATGAGTTTCTGTGCTGTTTTTTTCCTCAGCTCCTTCTGCGGCTCCTCGAATCTGGAGACAAATCCATCCTGCA
26096	2	53022343	65.024	11,G>A;18,A>G	AG;GA	GTACCTAATAAGGTGGCCAGTGATAGGTTTTACCCTGTGATCCACGGCGTAATAATCCCACTATATATGCCAACACAGTGCATAAGAAGCCTGCA
26107	2	53177054	65.723	52,T>A;60,C>T;65,T>A	ATA;TCT	TGCAGGAAAGCACATAGTCCTATAAATTCTAGAATGAGCATAACATGGCAGAAAACTGTTTAATAAGACAAGCATTTCCCAGCATGCATTACTAA
26109	2	53305463	66.07	19,A>G;59,G>A;67,C>T;84,T>C	AGCT;GATC	TGCAGGACTCCCAGAGTTCGTCAAGATTCTTTGGATTCATCTTCAATGCCTCCTCCTTCATCTTACTTAGTAATGTTCATACCTCGTGACTGGGC
26159	2	54717483	72.834	24,G>T;79,T>A	GT;TA	GTCTAATAATTCTGACTTTAGCAGTATGTGGGATGTTATTGTTTTACAACATTTCACATTTTAGATTGTGCACTTGGCAAGCAGAAGTGCCTGCA
26181	2	55126686	75.007	36,G>A;78,G>A	AA;GG	AGATACGAACATTATTGAGCATGTCTGGGTTAAGATAGAGGAGGAGGCGTTGAAGATGAATCCAAAGAATCTTGATGAACTCTGGGAGTCCTGCA
26184	2	55323658	76.07	9,C>T;75,A>T	CA;TT	TGACCATAGCTACACTCTTTTTATTCATTATTTTGCCGCAGTGCCGCTCTTTTTATTAATTTTCTCGCAGCCCAGAGAGAAAAATGCAGCCTGCA
26201	2	55775124	76.778	73,T>C;88,C>T	CT;TC	TGCGTACAATTCTGAACAATATCTAAACATAAACGTCAGACATCCCTTAGACCAGGGGTCACCAATCTCTGTCTGTGAGGGCCAGTTTCCCTGCA
26213	2	55972939	77.835	32,G>A	A;G	TGCAGGTATGCACCGTGCGCGTGCATTAACCCGCGGTTTTCTTCAGGAGGTTGATTTGACTAACTCTTATCAGCTGTTTTGGAACCGACATACTG
26222	2	56240443	81.429	28,C>G	C;G	TGCAGGCGACCCTGATGGCAACTATATAGTATATAACTGCATGTTAACTATGTTTATATATAATAACTTTTGAGTTTATTGTAGGGTCATCAGTA
26245	2	57462728	83.185	23,C>T	C;T	TTAAACTGTCAAACTCTTCACAACGTCTTAATCGTTTTTCATCGCATTACACTCAAAACAATTTATTAAAATTTTCAAACATTTGTATACCTGCA
26246	2	57462819	83.185	76,T>C	C;T	TGCAGGTTTACAAATATTTGATATTGACATTGTTTGTAATGTCTGCTAAATTGGTAAACGACCTCTGGTTGCAAATCAATTGTTATCTAATTATC
26248	2	57537255	83.185	37,G>T;53,T>A;94,G>A	GTG;TAA	TGCAGGTTTCAAACAAGCTTTGAAGGACTCAATGAGTGTGATCAGGTGTGTTTTATTAGGGTTAAAGCTAAACTGTGCATGGCTGTGGCCCTCCG
26249	2	57636555	83.533	34,C>T	C;T	AATGACTTATTGTAAATATGGGTTAATGTGATCTCCTGTGTGCTGGTGTGTGCAGATGGTCAGCCTGTGGTTGGTCTGGATCCGTCAGTCCTGCA
26251	2	57700693	83.534	6,T>A;25,A>T;39,G>A	ATA;TAG	AGATAGACCACTACTTTGATCAATTTATTATTAATGATGAAAATTAAAGTTTAATATTGAGAGTTAATTTTAAGCTATCTCGCAGCCCACCTGCA
26259	2	57831537	86.043	65,C>T;66,C>T	CC;TC;TT	ATTAATACAAATTAAAATACATTCATAAATGCATTTTGTTGTTTGTTTAATTCCAGAATCACCAACCTCGGTCCTGGAGGATCAGTGTCCCTGCA
26316	2	59379552	89.954	15,T>G;16,C>T	GT;TC	AACACTAGCAACCACGTAGAACTCCATAGCAACCATTCAGCAACTATTTATAACAGTGGTCTCCAAACTTGGTCCTGGAGGGCCGCTGTCCTGCA
26346	2	59877866	93.111	27,A>C	A;C	ATGCAGAGGTGGATTTGTGTGAGTGAGCCTGAGGCCTGTTGTTGCAGCACATAAGCAGATTTCTGTGATTAATCTTGCCTCTTATTCCTCCTGCA
26737	3	2022794	0	55,T>A;56,C>A	AA;TC	TGCAGGGCACTGGACCTCCAGGACCGAGATTGGTGACCCCTGGCTTATATTGTCTTCTTGCTCACCGCCATAACTTAAATTAAGGATGCATGACA
26739	3	2030959	0	8,G>A	A;G	TGCAGGAGACGTGCGTGACTCTGGCTGCTGCGTGCGTTTGGGGCAGCAGGGTGTGAAGACGCCTGCAGCTGAGCACTGTTTCCCTCCGAGACCCC
26773	3	2154638	0.347	65,A>T	A;T	GGCCTTGATGAAACCTGCTGTGATGCTGTGTCTTCAGCTCTACAATCCTCAAACTGTGTTCTGAGTGAGCTGGACCTCAGTAACAATGCCCTGCA
27378	3	4011764	2.856	35,G>A;84,C>T	AT;GC	AACAGGTTATCAAGGACAGCTGAACTACAGGCACCACGATGGTTCATTCAGCACTTTTGGTTATGATGCATCCAATACATGGTGTGTGTCCTGCA
27678	3	5055407	8.028	11,T>A;84,A>C	AC;TA	TACATGTATTCTATGTAATGTATAGTTTCTCATAAAAATACTGAGGTTACTTGAAACTAGGACATGTCTGATGGAAATTCATTAAAGGCCCTGCA
27887	3	5819693	8.758	42,G>A	A;G	TGCAGGTCCGCACCTGTTCGGCAGTGCTTCTGCCATTGTGCCAGAGGATTAACGTCTAAAGCCTGCGGACATTTTCCTCCACCGACAGAATAAAA
28133	3	7004522	12.269	65,A>T	A;T	GGAGAGCCGCAGCCCTGCACTCTGCGGCTTTAGTTCCAACACTAAACACACCTGATGAAACTAATAGAGTCCTTCAGGCTTGTTTGAAACCTGCA
28148	3	7279331	13.398	25,T>C;67,C>T	CT;TC	TCATGAGCTTGGAGGACTGCATCCATACATCTCTGACATGACTCAAATCCCGCATTAATAAAGTCGCCTGGAATGGCAAAGAAAGCGTTCCTGCA
28149	3	7279422	13.398	12,A>C;60,G>T;88,A>G	AGA;CTG	TGCAGGACTCCCCGAGTTCATCAGGATCCTTTAAATTCATCTTCAACGCCTCCTGCATCTTACCCCAGACATGCTCAATAATGTTCATGTCTGGT
28163	3	7601192	13.398	29,A>T	A;T	TGAGCATAAATTTCGATCGATTTCGATTTAAAATCGAAATATAAAAGGTGCTGCTGTTTGGGGTCGAATGATATTTATGTCATCATTAACCTGCA
28164	3	7601283	13.398	29,G>T;49,T>G	GT;TG	TGCAGGCTGCATTTTGCTCATAGGGCTGCGAGAAAATAAAGAGAGCGGATCTGCGGCAAAATAATGGATAAAAACAGTGAGGTTACGGTCAAATA
28188	3	8183687	15.276	77,T>C	C;T	GAAAGACACAGACCCTACAAAGTGTCCTGGGTGTACCTCTAAGTAACCTTCTGTTTGTTCGAGCCCAGAGCACCTCCTCAGTTAGTTATCCTGCA
26473	3	10915707	31.658	58,T>C;66,A>C	CA;CC;TA	TGCAGGATAACGCACCATGTCATAAAGCTCGAATCATCTCAGACTGGTTTCTTAAACATGACAATGAGTTCACGGCACTCAAGTGGCCTCCACAG
28241	3	99902	39.223	54,A>G;56,A>G	AA;GG	GAAAAGTCATTTCGAGGGGGCAGAGAAGGTTATGGGGTTTGATTAAAAGATTATAAAGACAAATTATACAGCACTATATATCAGGGGCGCCTGCA
26487	3	114999	39.223	24,T>A	A;T	TAAGTATGCGATTTAGGACGCAGCTAAGGTCTTACTAGGTATACTTAAAAACATCCATGCAGGTGTGTTGAGGCAAGTTGTGGCTAAAACCTGCA
26828	3	235181	39.223	49,G>C	C;G	CTCAGACACTTGCACCAGATTTGTACATTTGCACTTGCCTACAATCACTGTACCTCTCAAAAAACATTGTGCATTTATGAAGTGTTCCTCCTGCA
27187	3	345954	39.57	54,A>T	A;T	TTTTCCAGCCTTCTCCTGATTTTTAAAGAGACAAATTAGACCTGTATTCTCACAAGACGCATATAGTTATGCCTTTATGTGCCGGAAAGCCTGCA
27188	3	346045	39.57	51,A>T	A;T	TGCAGGAGTGATGGGAAATCAAATTGTGATGTGTGCTGCATTATCACAGGGTAAGGTGTTCCTGCAGCCTTTTCCATGAGACCACAGTTACTTAT
26546	3	13830528	40.27	42,C>T	C;T	TGCAGGGATTTATTTGACCACCTTTTATCAACAATCTAATTCCAAACAAATCCAAATGCTGTTATTCCTGCTGGATTTGCTTTCAGCTTGTAAAA
26548	3	13939875	40.617	38,A>C	A;C	TGCAGGACACCGGCCCTCCAGGAACAAGTTTGGTGACCCCTGGTTTACATCATGGGTGTCCAAACTCAGCCCTGGAGGGCTGGTGTTCTGCAGAT
26559	3	14276104	42.737	23,C>T;84,A>G	CA;TG	AAATATCTGCAAACATATTATGGTATTTTATACTTTAGATCAGGGATTCTTAACCAGTGGGCCACGGCCCACTAGTGGGCCTCAGCGACCCTGCA
26570	3	14658040	43.785	10,G>A	A;G	TGCAGGAGTCGAGCTGAACAAAAGTTCCCAGCAGCCCCCCCTCACACCGAGAGTCCAGCATTTGACTTCCACAGAGCCAGTTTTGTAAACAGCCA
26598	3	15218191	44.832	5,T>C	C;T	AAATCTCCAAATTTCGTGGTTTACGATTTTACCGTAAATGTTTTGGATGTATTTCCAAAATTTTTCATTTGTAAATTCTGGCAATCACACCTGCA
26601	3	15234176	44.832	43,G>T	G;T	TGCAGGAACAACACAAAGATAACATCTTGCTCTCCTCTTATTTTATCATTCAGGCATGGTAAATATTGTACTACAGCACATGTATTGTATATAAA
26603	3	15438055	44.832	18,C>A	A;C	TTTGATTTCTAAGAGCTCCTCTAGATCCTTCTTATGCCGCGATCATACTAGAGCAGGGGTCACCAATCTCATTCCTGGAGGTTCAGTGTCCTGCA
26604	3	15438146	44.832	23,C>T;30,C>T;32,C>T	CCC;TTT	TGCAGGGTTAAGCTCCAACTTGCTTCGACATATCTGCCTGAGTGTTTCAAGTATACCTAGCAAGACCTTGATTAGCCTGTTAAGGTGTGTTTGAT
26607	3	15616823	45.526	59,A>T;67,G>C;89,T>G	AGT;TCG	TGCAGGAAATAACCCAAATCAAATCCTTTTAAAAACAGCAGTGAATCCTTACGTTTTTTTCACACAGCGATTATTATAATAAAGCATTTGTTGAA
26665	3	18058366	48.005	33,T>C	C;T	TGCAGGTTTCAGTTGCAACCCATATCAAACACACCTGCTTGTAGTTATCAAGTGCTGTTCAGGTCCTAATTAATTGGTTCAGGTGTGTTTGATCA
26669	3	18195185	48.352	45,G>A;53,T>A;71,C>T	AAT;GTC	TGCAGGTTTGTGCATCATAGTATCATATGTATTTTAATAAATTTAGGATTTTTTAAAAATTGCAATACAATCAACATGATTTGGCGTTGGTTTCC
26670	3	18333874	48.352	36,C>T	C;T	GCAGTGTACATACTGTAACAGCTTATGTACAGCTTCCCAGTTATTTATGTCAGTGTGTGTACTTTAATGCTCCAGTGGGAGTTTGGGCCCCTGCA
26705	3	19093550	49.771	84,G>A;94,T>C	AC;GT	TGCAGGCCATCCTGGAGCACGAAGAGCAGGATGAGGTTCGGATTCTCCTCTACAATGCACTGATTTTGATGTCTTGATAAAACCGTCTGCGTTTT
26708	3	19166063	49.771	49,G>T	G;T	GTTATTTTCTCTTCAGTGTCACATGATCCTTCAGAAGTAAGAAAATTGAGAGTTTAATGTTTAATTTCTCACAATTTACTTACTAACCTCCTGCA
26709	3	19166154	49.771	40,G>A	A;G	TGCAGGAGAAGGAACAGAAGCAGCAGCAGTTGAAGGAACTGAAGAACCTAAAGCGAGCAGAGATCATGGATAAACTGAAAAAACTGCAGGAGCTA
26725	3	19814189	50.471	29,A>T	A;T	TGCAGGTGTCAAATGAATCTCTTATTGATTAATTCTCTGGGTTTTGCTTATAAACATTTAGGGCTCTGTTTTAACAATCTAGGCGCAAAGTCTAA
26743	3	20419375	50.818	67,T>C;68,G>A	CA;TG	TTATATCAGATGAGTCAGCAAAGCATACTTTTAGATTAAGTTTTTGCTCTAAATGTTGCCTGCCTCCTGGAAAACCGCACATACTGAAGCCTGCA
26748	3	20446784	51.165	36,G>A;56,T>G;61,T>C	AGC;GTT	TGCAGGCTCATTAGAATATCTCTCTTTATTAAACACGCACACACAAATACTTTCTCTTGTGTTGGAAACAAACACACACTGGGAGGCAGCCACAC
26751	3	20590749	51.165	40,C>A	A;C	TATCCCAAGTTTCTTTCTGAATTAGGGTTGTGCAAAGCTTCATTTCATATCTGATAAACAACCCTTCATCTATGAATGGATCTGGATGTCCTGCA
26753	3	20676406	51.165	34,T>G	G;T	TGCAGGAGGATGGAGAGGTGGAGTGAGAGAGCGATGGAGAGGTGAGAAAGAAAAAGAAGGAGAAAGCAAAAGCAAGTGAAGGAGAGAGCAGACCT
26759	3	21115613	51.165	27,G>A;55,A>G	AG;GA	TTTCTCCACCCACCCACTTGCTGAAATGGTGGTGTGATCTATTTAGGGCAGTCCCAATACAGTGTACAGATTTCTCCCAGCACAGTCAACCTGCA
26767	3	21413533	51.86	35,A>C	A;C	AGGGTGTGTGTACTAAAACATTTGAACTGTCATGAAGGAACAGTTGTGAAAAACTTTGTGCGTGATATGCTGAATGAACAAATTTTAGTCCTGCA
26772	3	21537272	51.86	9,A>T	A;T	TGCAGGATGTGTGTGTTTGCTGATGAGACTACTGCTCTCACTGAATGAAGTACTATGGGACATTTGCCAGCAGTCTGTAAAGACCCACTTCTGGA
26781	3	21834511	51.86	71,T>G	G;T	CATTCAGAAATCATAAAAGAATGTAATCAAAATGCAAATGCTTTCTTTTATACTCAGCGTTATGGATTTGGTCTTTTCTTTTTATTTTTCCTGCA
26802	3	22552083	51.86	5,A>C	A;C	CTGCTACTAATCCTGGGTTAGTATCACCAGCATTCTTCACAAGTGTTAAACAATATACTCTAGTAACATTCATGTCATGTAATTATTGTCCTGCA
26813	3	22873702	51.86	27,G>A;90,T>A	AA;GT	TGCAGGAACCCTGAAACAAATTAGTTTGCAAATTAAGTTATGTGTCGTAAAATGAAATGACACCGGAAAAAAGAATTGAACAATCAAAGATAGAA
26815	3	22919029	51.86	35,T>G	G;T	TGCAGGTAGTGTTTGCGCTGCTTTGACTTTTTCATGGTTAATTTTTATGATATCCCGACAGAGAAATACTGGGAAATGTCTCTAAACTGATGGCA
26820	3	23328725	52.207	19,G>A	A;G	TGCAGGGCCGGTGTCCATGAGAGTTTAGCTCCAACCCTAATCACATCTCAACCAGCTAATCAAGCTCTTACTAGATACTGTATACAAGAAACTTC
26829	3	23523643	52.207	3,A>G	A;G	TTCGTGCCAAACAGGGTGCTGATGGTCTGCCTGGTGCCAAGGGAGAACCTGGAGATAATGGTGCTAAGGGTGATGCTGGTGCTCCAGGACCTGCA
26840	3	23637218	52.554	67,A>G	A;G	TAATGAAGCTTTTGAAGCTTGGGTCTGGTTTTTCTTTCATTCATTGCGAGACCAAACATGCCCTAAAGCAATGATTCTCAACCGGTAATCCTGCA
26855	3	24547891	52.554	14,C>T	C;T	TGTCCATGTGTGTACAGTATGCATGAGTGTAAGGTGGAGGCTCTTCAGGAGGTGTGCTGAGGTCATGTGTTTCCTGGCAGAGGAGTAACCCTGCA
26860	3	24609116	52.554	84,A>C	A;C	TGCAGGAACACCGGCCCTCCAGGATCGAGATTGGTGACCCCTGATCTAATCAGATTCAATGATTTATGCTAAGCTAAGCTAAAAATGCTCCTGCT
26863	3	24724256	52.554	13,T>C	C;T	TGTTAGACTCACTCGCCTCTGCGCAGGTTTGTTCTGAAGGCCTTTGCCACAGACGGGAGAGACCTGACCGATAAGGAGACCAAAGCATTCCTGCA
26865	3	24883263	52.554	55,C>A	A;C	ATCAAACACACCTGAACAAGCTAATTAAGGTCTTGCTAAGTATACTTGAAACACCCAGGCAGATGTGTTGAGGCAAGTTGGAGCTAAAACCTGCA
26872	3	25011506	52.554	82,C>T	C;T	AAAAGCAGAGCGATGACATTTTTCTCCATCCAGGTGAAGTTCATACACACACTCACTCACACACATGCTTTACCAGCACATTCAGGTGTCCTGCA
26879	3	25217380	52.554	35,G>A	A;G	TGCAGGCTGAGCTGGGTCAGGTACGGGGTGTGTTTAAAGGCATTTTTGGGCAGTTCCCCAAAATTATTCTTCTTCAAGTCCAGTTTCACTATGAT
26881	3	25279689	52.554	13,A>G;84,A>T	AA;GT	TGCAGGTTCCTCCACTTTGTGCTCCTCATTATTCTGATTCAGGCAGCACAGATGAGCACAGATCCTATCATATGATGGGCCACTATCTGCGCGCA
26887	3	25651716	52.554	7,T>C;32,T>C	CC;TT	AATTTGATACCTTGCTGGTTGAATTGGAAATTTCTTCATCTGCATTTAATCGGATGAGCCAGTGATCTGACAGAGATGAGCTGGAGGAACCTGCA
26910	3	26161650	53.248	88,A>G	A;G	TGCAGGCTATCCGTGTTTTCTTCATGCTGCGATCGCTGTCCTTACAGCTACAGGGTGAACCAGAAACTCAGCTTCCTCTCACACGACCGGAGGAT
26917	3	26241046	53.248	47,T>C;87,G>T	CT;TG	TTAGATTTTTTTTAAACCTGTATTAGGCTACCACTATTGACCCTAATCGTTGGTAAAATAATCAGTCTTTTAGCAAAGCCTGATATTTTCCTGCA
26918	3	26241137	53.248	58,A>T	A;T	TGCAGGTTTGACACAGACTAAACTAAACCGTCTGAGGCCAGTTTTACCTAATAATCTCTTGCCAAACCTCACCGTGAGTGAGACAGAGAAAGTTC
26919	3	26284620	53.248	82,G>A	A;G	TTTGTTTTCTGGATGGTTAAAATCTGTTAGTTTGAAGATCTTTAATCACAAGTTTTGAGGACCTAAATGTCCAATCCCCTTTGGTAACCCCTGCA
26922	3	26430478	53.248	18,G>C	C;G	TGATAACGGTACTAAATGGTGCTTTGTTTCCACTTTGTATGTGTGCATCTAATTGTCTGTTTTCTCTATGTGAAAACAGATAACTGAAACCTGCA
26930	3	26650517	53.248	25,A>C	A;C	TCCACATAAATGAGACATTAAACCTCAAACTCCATCACCAGAACTCTAGCGATAAGAGATTATGTACAGTAATTGTCTCAAAATAAACTCCTGCA
26933	3	26784752	53.248	78,C>T	C;T	TGCAGGAGTCTTGGATGTTTTGTTTTGAGATGCATTTTTCCCCAAAACCTCATTCAAGCTTCGAAGTTTTTTATTGATCTTCTCACTTTCCTGTG
26934	3	27065336	53.595	52,A>G	A;G	ACTTTCAAAGCAATGTAATGGTTTGGTCTAGCTTTACTGTAGTTTAGTGACAGAAAGTGGACACTCATCTGGGAATTTTGATTTTTCTCCCTGCA
26938	3	27294611	53.941	9,T>C	C;T	GATTTTTTTTCCTGTTTACTGTGAGCCATAAAAAGCATGAAATATAGAAACAACTCATTAGCAACCAAGTTTTGGGAAATTATAAAGAGCCTGCA
26943	3	27395057	54.288	31,T>C	C;T	TGCAGGCATTGTTCTTGAACTTTAAATGTTTCAGAAGAAAGAAGCCTTGCATCCTCACCAAGGCTGCATATGATGAAAAATACTGCAAAATCTGT
26948	3	27505156	54.288	63,A>C	A;C	CAGTATTCAAAATCAATAATATAATATGAAGTCACACTATATTTACATATAGCAGGGGTCACCAATCTCGGTCTTGGAGGGCCGGTGTCCCTGCA
26949	3	27505247	54.288	58,C>A	A;C	TGCAGGGTTTAGCTCCAACTTGTTTTATCACACCTGCCTTGGTGTTTCAAGTATACCTAGTAAGACCTTGATTAGCTTGTTCAGGTGTGTTTGAT
26960	3	27771782	54.288	53,A>T	A;T	TGCAGGTTTGAGTTCCCAGAGCAGTTACCTCTGGATGAGTTTCTGCAGAAACCTGACGTGAAAGACCCAGCCAACTACATTCTCCACGCTGTGTT
26965	3	27874997	54.288	41,G>A	A;G	TTCCATTTGGACTCCTATTTGTCTCAGTGGCAGTTGTTCAGATGATGCACAACCCAATGGAAGTGTGTGATTTTATTTTTATTTATTTGCCTGCA
26971	3	28065087	54.635	67,G>A;71,T>C	AC;GT	TGTAATATTCATTAATATTAATTATTCGAATTCTTATATTCACTAAGGTGCCGCTATTTGGGGTCGAGTGATAGTTACGTCATCGTTAACCTGCA
27004	3	29333076	54.982	25,G>A	A;G	TGCAGGTTAACTATAAATGCTGTATGGTTAAAGTAATGTACCTTTTGCATAGCCTTTACATCTCTAGCATGCTTATGATGTCTTTCTCCACCAGT
27008	3	29423750	55.329	27,C>T;42,C>T;60,C>T	CCC;TTT	GATGTGCAGACTTGTATAAATAGGGCTCCGTGGGCAGGTATGCAGACTGCAGGAGTAGGTCATCTCTCCGGGGAGCTTGTAGAAATGGGCCTGCA
27010	3	29451105	55.329	9,C>G;39,A>C	CA;GC	AGAAAAAACGGTCTCTTACAAAGAACAAATAAGAACATACACCATTACGCACACGAGTGGTTGCGTAAATGCAAGACTCACAATAATTTCCTGCA
27012	3	29471220	55.329	14,A>C;16,C>T;27,T>C	ACT;CTC	TTTAACCATAGCCTCATTCTTTTTATTCATTATTTTGCCGCAGCTCCGCTCTTTATTTATTTTCTTACAGCCCCGTGAGCAAAATGCAGCCTGCA
27013	3	29471311	55.329	67,C>T	C;T	TGCAGGTTAATGATGATGTAACTATCATTCGACCGCAAACAGCGGCACCTAACTGAATATAAGAATTCGAATAATTATTATTAATGAATATTACA
27030	3	29870576	55.677	61,A>T	A;T	TGCAGGAACACCGGACCCCCAGGAACGAGATTGGTGACCCCTGATGTATAGCTACCCAATCTGGCCTTTAACATCCTACAATCACCAATAGTCCC
27033	3	29933418	56.027	15,A>C;78,G>A	AG;CA	TGTTCTTAGCTGACACGAGTGACACCCGATGTGAACTTCTGTTGCTGTAGCCCAGGGGTCATCAATCTTGGTCCTGGAAGGCCGGTGTCCCTGCA
27045	3	30412254	57.45	34,T>C	C;T	TACTCACATAAAGCTGTGTGAATGTGATGTTTTGTCTGCAGAAATGATTTGGTGAAGACCTTTATTCAAGCACTGAAAGCTCCATTGACCCTGCA
27062	3	31062100	57.797	39,G>T;71,C>T	GC;TT	TGCAGGTTTTCCTTTGTCTTTTGAACAAATTATTTGGAAGTTGTGGATGAATTCTATCATGGTCTAGTTGACCTTGGCTTGGTATCAAGAGACTT
27063	3	31076048	57.797	71,A>G	A;G	GAGGAGGGTCTGTGGATGCAGTGTGTGGTTCAGAGCACCGGTCAGCAGCAGTGTAAAAGCTACGACTCGTTACTCATCCTGAGCTCAGACCTGCA
27066	3	31140165	58.144	9,C>T	C;T	TGCAGGTAGTAGACTTGCAGTAGGATCGCTTCTTCGGGTTAAGCCCAGTCAGGTTCCGTGGGAAAAAACCCAGCCACCATGCGCTCGCATACGAG
27068	3	31188227	58.144	45,A>T	A;T	TGCAGGGTTTAGCTCCAACGTGCCTTAACACATCTGCCTGGGTGTTTCAAGTATGCCTAGTAAGACCTTAATTAGCTTGTTCAGGTGTGTTTGAT
27078	3	31289526	58.144	5,C>A	A;C	GATTTCTAGTTTAGAAATCTGTTGAATAATTATTCAATGAGGTAACCACTGACCTGTCCAGCATTGAGTTTGAGGAAAGTGAAGTAAGCCCTGCA
27088	3	31452532	58.144	52,T>C	C;T	TGCAGGTACTTCTCTAAACAGTTGCAGGTCAGATTTTCCACCTGAACAATTGCTTGTTAATTCTGAAAACTCTTTATTTAACTTATTATTGCTTC
27094	3	31751433	58.839	9,A>G	A;G	TGCAGGTCGAAACAACTGCTGAGAAGGAAGTAATTGAGCTGACCCAGCTGTGGTGAGATTCGCAAAGCCCTGTGATTCATTTCTGCTGCTGGTTT
27098	3	32196836	58.839	42,G>C	C;G	TGCAGGAATTCAGTTTCCCCTGCATGTGTATTTACATTTATTCTAGTATAGTTTGGCCCGATATGCACTATGTGTTTTTTGTGTTTCGTCCTTTT
27099	3	32233403	58.839	31,T>C	C;T	TGCAGGCCTCTGATTTGCCTGGTGGTCTGGTCAGTATAATAACAGGAGGGAGGGATCAGCTGACCCAGGCACTTGCTAACCACAGCGTGATTCAA
27100	3	32252886	58.839	30,A>G;36,G>A	AG;GA	TACATAACTTACCAATTACATTATCTGCCAGCATGTACCACTTACATCTATAATAGTGAGAATTAGTCACACAGTTTGTTTTACAAGTTCCTGCA
27102	3	32285261	58.839	17,T>G;24,G>A;44,C>T	GAT;TGC	TTTCTTTGTACAAATGTTTAGGTAGTGATTTTGTTTTATTCTCTCGGTTTCTAGATCCCGTTTAATGATCTAGCAGGACAGACTCTGGTCCTGCA
27103	3	32285352	58.839	58,A>C	A;C	TGCAGGTGTTTGACTTTGACCGCTTTGGTAAACATGATGTAATTGGAGAGATCAAAATCCCCATGAACAGTATTGATCTGGGCCAGCCTATACAC
27122	3	32967804	59.186	46,G>C	C;G	TGCAGGCTGCAACCTACAGCCAAAAATGTGACACTTTGTTGGCATGGACTTGAAGAGACAAGAGGCCATTTTCTTAACGAATGTCAATGGAGGAT
27141	3	33735483	59.533	56,T>G	G;T	TGCAGGAGGATGGTCCCAGGTCGCTCCTTCGGGTTGAGCCCAACCGGGTTCCTTGGGATAAACCAGGCTACCAGGTGCTTACATACAAGCCCCAA
27150	3	33887934	59.533	4,T>G	G;T	AAAAGAGAGAGACAGAGAGCTGGTCCCATGAGGAAAGGGTTCCTAAGAGAGCGTCATCCACAGAGCTGAGGGACGCGGAGGACTAAAGTCCTGCA
27160	3	34145545	59.533	15,T>C;42,A>G	CG;TA	TGCAGGTGTAAGAAGTGACTAATGGCACAAAGTCATGTGACTAAAAGTCAAGTTCTATACCTGCACTACTACTAAGATTTACAAATTCATTAGAT
27177	3	34431817	59.881	87,A>T	A;T	TGCAGGGAAATAAGTGATCAGGCCTAATGTATGCTCTGATAATTCTAGGGCCCTAAGTTAGCATTTAGTTTTCTCAAAAGTAGCAAGAAAAACAA
27193	3	34882174	60.228	4,C>A;19,T>C;80,T>C	ACC;CTT	TCCCATTAAATTGGAATGTCGCAATCCCTCATATTTGCTGCAATGTTACATTCAGCTTTATGACATTCACCACAATAAAACACTGCTTTCCTGCA
27203	3	35487769	60.228	12,C>T;33,T>C	CT;TC	TGCAGGGTGAAGCGAATGAAGTTATAAAGTAGCTTATACTGTTCTCTTTGAAGATTTACACGTGCGTCAGTCAGTAGGCAGTTTTTGTTATCTTT
27207	3	35537479	60.228	72,C>T;75,A>G	CA;TG	TTACTTTGATCATTTTAATATAGCATATTAATAATGAAATCCAAAACTTATAGTATAAAATTGAGATTTACCTTTGATCTCGCGGCCTACCTGCA
27216	3	35675178	60.228	52,G>A	A;G	TGCAGGAGGAAAGAACATGCTGCATGACAGAGGGGAAAACTTGGCCTTTCGGATGCCTCTGTCATGCAGTTTGTGGTCTGACAGGCCTTTTCGAG
27221	3	35852431	60.228	19,C>T;34,C>T;51,C>A	CCC;TTA	TGTGCTTTGATGGAGATGATGCAATTAAATTAGCTCTCTTTTTTGGCAGCTATCACAGAGCCTGGGCATAAACACAGCTCTGCGTCCATCCTGCA
27224	3	35931559	60.228	35,G>T;79,C>G	GC;TG	TGCAGGTGTTACATTGCAAAGCATGCTGGTTTGGTGTACCACAGAAACTGTGTACTGTGAAGCAGTCGGAGATCAAAGGCACTCAAACTGTTTTT
27225	3	35945177	60.228	3,G>A	A;G	ATGACAATTCATTACATAGCTAGCAGTATAAATGACCTGATGCAAGAATTCAACCGGTGGGCCGTGACCCACTATTGGAACTTGGCATTCCTGCA
27226	3	35945268	60.228	59,C>T	C;T	TGCAGGTAGGTCGCAAAATAGCTTAAAATTAACTTAAATTTTATACTAAAATGGTTTGACTTCATTATTAATATTAGATTAAAAATATCAAAGTA
27238	3	36471275	60.228	85,T>C	C;T	CCATTAGCTTGGAGGACTGCATTCATACATCTCTGCAATGACTCAAATAACTTATTCATAAAGTCATCTGGAATGGGAAAGAAAGCGTTCCTGCA
27245	3	36659585	60.228	16,G>A	A;G	TGCAGGCCAGAAGCTCATCTCTGAATAGCACGCCAAGAGACTCTTATGCACTGCCAATACTCAGTCAGATCTAGTTTATGAACAAAATTATTCAG
27252	3	36773689	60.228	82,C>T;85,A>C	CA;TC	TGCAGGCCACACAGCTCTACCTGCTGTGCTGTCACCTTCATAGCCAGCTACAACTGGAGGGTGGAGGTCATCAGTACAGCCCCGTACTCTCTCGC
27262	3	37099103	60.575	7,G>T	G;T	CTGGGGGGCCGCAGCTCTGCACAGTTTAGTTCCAACCCTACTTAAACACACCTGGTCAAACTAATTGATTTCTTTAGGCTTGTTTGAAACCTGCA
27270	3	37449126	60.575	13,A>T;44,T>A	AT;TA	TGCAGGTATTCTATTACTATTACATATTTCTATTACAATTACACATATTACAATTACATTACAATTTCAAAAATCTGACAAAAATCAGAAAAGGT
27274	3	37583473	60.575	15,C>G	C;G	TGCAGGGGGAAAAAACCTTGGAGGTGAAACGGCCCAGAGATCTCGTGTTTACAAGACAACAGCAACGTCATGTGTAGGTTTTGTCAATAAAAGCT
27275	3	37670853	60.575	59,T>C	C;T	ATTTGCTACATTTTGTCCTTCGTTTACTATAGCAGAAATGAACTGAAGAGGATGATGCATACTAGCATTCTTCAGTGTGTGATATGCTTCCTGCA
27277	3	37788212	60.575	43,A>C;66,G>T	AT;CG	GTTAATATTATCAACGTGGGTAAAATTACATAAAATTAATAGTAAACAGTTTGTTAAATATGATGCTTAATAACTTTTCACACTTGTGGCCTGCA
27278	3	37788303	60.575	21,T>C	C;T	TGCAGGCTTTACACTTTCATGCGTCGAGAGTATTTAGCAATTTATTTAGTTTTGCTTTTAGAGCAAATTTTCTTTGTTATAGTAGCCCAGGCCTA
27286	3	38289492	60.575	39,C>A	A;C	TGCAGGGACACCGGCCCTCCAGGACCAGGATTGGTGACCACTGGTTTAAAGATTTAAACAGCCGCCCAAAAAACAAAGGATTCAGGTATTTTACT
27311	3	38723185	60.575	15,A>C	A;C	TGCAGGGACACCGGCACTCCAGGACCAGGATTGGTGACCCCTGCCCTTTACCCTTATGTTCTTCATCTGAGTCTCTATTTTCGTGACATTATTCT
27312	3	38744897	60.575	8,C>T;28,A>G;51,T>C	CAT;TGC	CAAAAACGTTGCTTTAACGGCTAAAGTGGAACAGCTCATTCCCTTTATTTCCTCAAGACTAAATTATTTTAATGTTATAAGGCAGTTGCCCTGCA
27318	3	38958354	60.575	62,C>A	A;C	CCGACTGCCAGAGGGAGGGACATGACTACAGGAAATTGGGAGGGCGACTCGATAAGGTAGGAAATTAATCTGATAGGGTTCCTAAGCAACCTGCA
27337	3	39269706	60.575	26,A>G;43,T>C	AT;GC	GCTATTGTCATTTTTACTGACAATTTAAACAGTAGAGTGCCGATAGGATATGACGAGGAGAAATAGGACCTCTCTTTGATCTGAAGCTGCCTGCA
27346	3	39344457	60.575	48,T>A	A;T	TGCAGGAGACTGTGATTTTGTACGAGGAGGGTAGAGAACAGGGGGTGGAGGAGGAAGATTTTGGGCCTTTCCTGTATATGGATTGTTCCCCCTTA
27354	3	39544360	60.922	8,T>A	A;T	TGCAGGCCTTGTTCTGAAATAGGGTGTACTGACATTTTATCCTACCTGTCAGATTATGCTACCAACACTGTATATGAATGGTTTGGAGGTTAAGG
27355	3	39600872	60.922	0,T>C;4,A>C	CC;TA	CCTCCAACCCCAGTTCTTGTAATCTTTCTTCTTCCCCATCTGCAGGGATGTTAACACCACCATCATGGAGCTGCTCATTATGGTGTACGCCTGCA
27373	3	39998747	61.979	73,A>G;77,C>T	AC;GT	TGCAGGGACTCCACAGGCCCCAATGATTTTCCACACTTGTACTCCTCTGGAACGCTGAAGAGGGGAATAACCAGACATGTGGATAACATTACAAC
27375	3	40018354	61.979	31,T>C;71,C>A	CA;TC	TGCAGGCAAGCAACCGTAAGCAAGTTATCCTCTCGAAATTTGTTTATAAATAAACTTCACTTAAATTCAGCACATATAAATTGTTTACAACTACG
27384	3	40544731	62.326	86,T>G	G;T	TGTGTTGTTGGGAGCTGGACAGATGGGCAGTGGTAAGCCAGGATCTCAGATCACAAAGACTTGGCTCAGCATGAGATGGGAGGGTGTTGCCTGCA
27395	3	40626669	62.673	61,C>T	C;T	ATATTTATGTTTAAACGTAGATCTGTCAACTAGAAAACTCCGCTCTCATATGACAGCCAGCTTTCAGAGCAGAGATGCCCAAACTAGGGCCTGCA
27402	3	40874869	63.02	33,A>T	A;T	TTTACTGTAAATGTTGGTCGGGGAACCTGCAAAATCTAGGATCTCCCTGGACTGATCTACAATCAGTGGCGGGTGGTGTTTGCACAGGGCCTGCA
27403	3	40889969	63.02	47,A>T;77,G>A	AG;TA	ATGATGGAGGACGACAGAAATTGAAGCTGCTCTGGGCATGATGAAGAACGAAGAAGTGTCTGCAGCTTCATCAGCAGGTCTGAGGGAAGCCTGCA
27421	3	41374071	63.02	87,A>G	A;G	TGCAGGACTCCCAAAGTTCATCGAGATTCTTTGGATTCATCTTCAATGCCTCCTCCATCTCACCCAGACATGCTCAATAATGTTCATATCTGGTG
27428	3	41549125	63.02	17,A>G;66,C>A	AC;GA	TGCAGGTTTAGTTCAGTAGTTCTCAGCCATGTTCCTGGAGCCTCCAACGCTACATGTTTTGCAACACTGTAAAATATTACCTTAAATTTACAGTA
27440	3	42066332	63.368	31,C>T;69,T>A;70,C>T;71,G>A	CTCG;TATA	TTCAGTAATAATACTGATTTACCATGCAGATTCAGCGATGTGACAATTGCGGATGCACATATTGAGATAATAATTCTGAAACATGCTGCCCTGCA
27443	3	42068327	63.368	14,G>A;38,T>A;80,C>T;85,A>G;89,C>A	AATGA;GTCAC	TGCAGGTTAATGATGATGTAACTATCATTCGACTGCAATCAGCGGCACCTTAGTGAAGCATAAGATTAAGCCATTGTGGTCCAGTAGTCCGCACG
27444	3	42136699	63.715	77,T>A	A;T	TGCAGGACTGCAGCTCACTGGATGTTTTCTCTTTTTTTGAATCATACTACACTGTAAAACCCAACCGTCAAATGAAATGAGTGTAATTCCAGCAC
27494	3	43801480	64.414	27,A>T	A;T	TGCAGGGCTCACACAAAGCGTAACGAATGATGAATTATGTGGCCGCCCAATGTGTTCAGTTAATACATGGAGTCATAAAACACAAGTGCAGTTGT
27454	3	42442127	65.835	53,T>C;58,G>A	CA;TG	TGCAGGCTGCATTTTGCTCACTGGGCTGCAAGAAAATAAATAAAAAGAGCGGATCAGCGGCAAAATAATAAACAAAAAGAGTGAGGTTATGGTCA
27458	3	42720390	66.184	87,T>C	C;T	GCTTGTTTTGCCCCTTTACAGAAGAGGTTGTTGGTCTGGGCAAACGTGTGGATGGTCCACACCCTTTTGATGATTCCCTTAATAGAGTGCCTGCA
27505	3	44689231	67.974	44,T>G;52,T>C	GC;TT	TTTATCTTTTGTTCCAATACACACAAAGGGAATAAATGTGAATAGCGAAACACATAGTAATGCAATACTTTTCTGTGAAAAATATTTAACCTGCA
27508	3	44717912	67.974	15,G>A;31,T>A	AA;GT	TGCAGGTTCCAGTTTAGTTTCAACCACACCTATTAGTTTTAAACACACCTGATCAAACTACTTGAGTCATTCAGGCTTGTTTAAAACCTACAAAC
27510	3	44861500	68.321	41,G>C	C;G	CAGCGGTGGCAGCAGGCCACGGTTGTGTTTGCCGGTACCTGCATTCTGTGAAAGACACAGACTCTATTAGCCCAAATACAGGTCTCAATCCTGCA
27513	3	44948091	68.321	16,G>C	C;G	GCTTTGTGATGATTGTCTCTTGTTTGGACTGAACAGTTCCCAAATTAAGGGTACAACTGACTGCTGTTCTTTAGAAACATCTTAAATCTCCTGCA
27519	3	45327506	68.668	21,G>A;69,C>T	AT;GC	AAAGGAGTTGCTGTCCAGGTCGTGGATGTACTGCTCGATGTTGCTGCAGGGTCTGGGTGGGACGATCTGCGCTGAGCTGGAGGGAACCACCTGCA
27525	3	45466941	68.668	87,T>A	A;T	TGCAGGCCAGTGGGTATCTGGGGGAGTTAAAAAAGTTAAAAGTGCTCATTTTCAGTTTATTTGGACCCAAGAAATGGAGGAAAAACTTGTGTAAA
27539	3	45926531	68.842	12,C>T	C;T	TGCAGGGCTTGATAATAACACCTGCCAACCTGCCAAATGCTGGTAGATTTCAGCTTAGGTGGGTTATACAGCCGCTCCCACTAGCCACTTTGGCT
27543	3	46102016	69.016	89,G>A;93,T>C	AC;GT	TGCAGGCTTCATATTAGCCTTAGAGGCTGAGCAATATTGTCAAATTGTTTTCCCCCAAATTGCTCATCACAATTGTTGAAAACTGCATGGATTTA
27547	3	46299516	69.016	78,C>T	C;T	TAAGGGTGAATGAATTTTGTAATTAATAATGTGCACAGTTCATTGTTTATAATATACATTAGTATATGTCAGAGATGGTCAAACTAGGGCCTGCA
27550	3	46396992	69.016	59,T>C	C;T	TGTGTTCACTAACAAAGCATTGTACATTAAATACTATATACAGTATAATACACTTCACTTAGTGGCGTAGCGCAAAATGCGGAGGCCCCCCTGCA
27582	3	47712116	69.016	80,T>G	G;T	TGCAGGAAGGAAGGAAACACCTGGAGAAAACCCATGCGAACACAGGGAAAACATGCAATCTCCTCGCAGAAATGCCAACTTAGCCGAGGTTCGAA
27593	3	48166335	69.016	47,T>C	C;T	CCGGGAGGTGGCCTCAGGGTAGACCCAGGACACTGGAGGGACTATGTTTCTCGACTGGCCTGGGAACGCCTTAGGATCCCCCTAGAGGCCCTGCA
27599	3	48206774	69.016	86,G>A	A;G	ACTACAGTAAATTACTATCTTTGGAGAGCTAGAAATCACACGGAACATATGCTGATGAACCATCTAGACCAGGGGTCACCAATGTCGGTCCTGCA
27603	3	48211731	69.016	79,C>T	C;T	TGCAGGACAAACCCGGCCCGAGGCAATTTGTTCCAGCCCTCCAAAGAGTGTGACGAAGACATCAAAAATAAATTTAGTTCAGTCGAAAAATGGCC
27605	3	48241766	69.016	9,G>A	A;G	TGCAGGGCCGCAGCCCTGCACAGTTTAGTTCCAACCATGCTTCAACACGCTTACCTGGAGGTTTCAAACAAGCCTGAATGACTCAATTAGTTTGA
27606	3	48285786	69.016	33,G>A	A;G	ACAGTTCTATTGACATAATTGCGAACACGCTTAGGATTTATTTTATGCTGTAGATTTACCATATGCCTAGTTTGCATATTCAATTCAATCCTGCA
27607	3	48285877	69.016	65,G>T	G;T	TGCAGGAAGTACACAAGACAAAAAAATCAAATTCATTAGATGTTCGATTTACACAAGCATACACAGACACACTTTCTTTCAGCTCATCTTCTTCT
27610	3	48337286	69.016	56,C>A	A;C	CTGGCTGAGTGGGTGTCTGTCGAGAGTCATGTATGCAGAGTTATGGTGGCACACAGATCTCTGTGGCCTGTTTTCATTCGCCCTTTCCCCCTGCA
27613	3	48490065	69.016	45,A>T	A;T	TGCAGGAAAATAATAAACCAATAAACCACAAAGAGAGAAATGATGAAATATCAACACTTTCCAAAGCCACAACAGATTTCCCAGTGTTAGCTTTT
27616	3	48555376	69.016	69,G>A	A;G	TGCAGGGTAACAGTGTACAGACCTATCCAAAGCATGGAGGAAATGTCAAGCATGAGCCCTAGCGAAAGCGAGATCAGGGTCAGATCAGGTTGTTG
27635	3	49108906	69.016	31,A>G	A;G	GGGGAAAAAAAAGAAGTTTTAAAAAGACATTAATCAACCATGGAGTATTTAGGTGGGAATTCATGATCTTTTAGTATGCCACTCAACCACCTGCA
27637	3	49148426	69.016	2,T>C;27,C>A	CA;TC	ATTATACACACCAGAACAACCTAATCACGGACTTACTAGGTATACTTGAAACACCCATGCAGGTGTGTTGAGGCAGGTTGGAGCTAAACCCTGCA
27639	3	49165944	69.016	73,G>A;79,C>T	AT;GC	GTGTTCTCTAATTGAGTGTATTACTTTTTAAATATAATTTTTATGGTGTGGTTTAGAGCAGGGATTCTCAACCGGTGGACCTCAGCGATCCTGCA
27647	3	49322575	69.016	60,C>T	C;T	TGCAGGTGAGCAGCACAACATGATGCAACTAAACTAAATTACTCCCATTATAATCAAGTGCAAGCTCAATGTTAATAATGGGAATAACCTAGATT
27648	3	49372670	69.016	46,G>A;57,G>A	AA;GG	ATTTTGTGATTATTTAGACCAGGGGTGTCCAAACTCGCTCCTGGAGGGTCGGTCTCCGGCAGATTTTAGTTTCATCTTGCCTCAACACACCTGCA
27653	3	49417767	69.016	44,T>A	A;T	TGCAGGATACAAGATATTTAAATGTTAATCTTACTCGCACTGTATATGTAGAGAAGCTACCCCAACTATTCATTTGAAATCGGATTTTATAACAC
27661	3	49961156	69.016	13,A>C	A;C	TGCAGGAGCCTCCCGGTGTCTGCAGGGGAACATGTGTGATCAGCCAAAACCACAGCTTCTCCGCAAACAGTGTCATTTTACCATTCATTGAGAAG
27666	3	50131932	69.016	91,C>T	C;T	TGCAGGAAATGGATGTGATGTTGTGTGTGTGAAAGTTGCTCCAGCTCAGTGTTTCTCCTTCTCAGATCTTCAATTTCCTGCTCCAATTGCTCCAT
27667	3	50142185	69.016	74,T>C;83,C>T	CT;TC	TGTAATATTCATTAATATTAATTATTGGAATTCTTATATTCACTAAGGTGCCTCTGTTTGGAGTCGAATAATAGTAACGTCATCATTAACCTGCA
27677	3	50538882	69.016	69,A>G;85,T>C	AT;GC	TGCAGGGAACGTTGTATTAACGTCAAGAAAACTTTCCTGGCTAACTAACAGGGAATGTTAGGACGTTCTAGAAACCTCCAGGGAATGTTCCAAGA
27682	3	50599875	69.016	89,T>C	C;T	TGCAGGTCACAATCAAGACACAAGGCAAGCTGAAATCACTCCAGTCTCACACCTACACACACCAGTTCTGATCAAGTCTGTCTTTCTGTTAGACG
27696	3	51104852	69.016	64,A>G;67,A>T	AA;AT;GT	TGCAGGCAATCAACTCAAAGCCGGAGGGATGCACTGTCTTTGAGAGCTTGCACAATCAACTGGCATATTTACTGATTACGTTTACTTTAAATTGA
27700	3	51211577	69.016	38,T>C;63,A>C	CC;TA	TGCAGGGTTTGGTTCATATGGGGCATAGGATGGATGCATGTTTGGATAAACTCAGATGTTGACAACACTTAATTATTATTGTTCATTTATTCATT
27717	3	52328259	69.016	48,G>A	A;G	AGTTCGTTGAGGGCCTCAGCTCCGGCCAGTTTAGTTCTAACCCTAATTGAACCTACCTGATCAAACAAGTCCTTCAGGCTTGTTTAAAACCTGCA
27734	3	53264575	69.016	28,C>A	A;C	TCGATGAGAAATTTTGTCGAGATTTAATATCGCGAGATCTCGTGACACCCTTAAAATTAAGAGTTAATTTTAAGGTATCTCGCGGCCCACCTGCA
27745	3	53701505	69.363	64,G>A;82,T>C	AC;GT	AGGTCAAAAGTATTAGCTCCTTTTAAGTGATATTTGTTTTGATTGTCTACAGCAGGGGTCACCAGTCTTGGTCCTGGAGGGCTGGTGTCCCTGCA
27748	3	53800820	69.363	20,G>A;30,T>G	AG;GG;GT	TAATCAAACACACCTGAACAGGCTAATCAATCTCTTACTAGGTATACTTGAAACGTCCAGACAGGTGTTGTAGCAAGTTGGAGCTAAACCCTGCA
27787	3	55013356	69.363	9,T>C;25,G>C;26,T>C	CCC;TGT	TGCAGGCGGTCGGAAGAGATGCACTGTGCAGCTCAAGTTAATTCCAATTGCGTGAACTGATTAAAAATGCCCTTTAAACCAGAAGCCCTCAAGGC
27800	3	55315602	69.363	77,A>G	A;G	TGCAGGTACTTGTTGAGCTCGACGCAGATATTTATCATCATGTTCTCGGCGATCAGCTCTCTCTGGCCCGCGTAATCATTCATCTCGTTCAGGAT
27801	3	55354816	69.363	82,T>C	C;T	ATTTTAAACAGTTTGTTTTCATCACAGCAGTTAGTATTCTGACTGTTTAGAGCAGGGGTCACCAATCTCGGTCCAGGAGGGCTGGTGTCCCTGCA
27813	3	55629598	69.363	10,C>A	A;C	TGCAGGATTCCTGTAGGCTATTTTTGTAAGGGCATGGCCTGTGCTTGAGCATCACTTGGGGTCTGTCAGTAGCCATGACCGTCTTTCTGATTTTT
27819	3	55695627	69.363	34,A>T;57,A>C	AA;TC	TGCAGGTACTGACAGTGCTAGCGGTTACACGGTCAGTCATCTCGATTTATGCTTGAAAAACTAAATTAACTGATTGTATTTTAATTACATTATGA
27820	3	55786080	69.363	14,T>C;76,A>G	CA;CG;TG	GACATTCACCCAAACGGTCTAACTCTGAAAGGCGGTGATTATGTTTGACGCAGGACATGAGAAGACGCAGTTGTGCAGTGTGACAGAGGCCTGCA
27821	3	55837772	69.363	79,T>G;80,A>T	GT;TA	AGCTGCACAATTATTCATTAAAAGTTCGGGATCGCAACAACCATGCAATATAAATTATAAATTATGGTGAGTTGCATATTATAATTAACCCTGCA
27837	3	56284589	69.366	22,G>A;46,G>A;76,A>G	AAG;GGA;GGG	TGCAGGGCAGGTTGTAACACATGCATAATTTTACACAATTTAAATTGAGTTAGGCGACGCAGTGGGTAGCACGTTCACCTCACAGCAAGAAGGTC
27846	3	56733100	70.781	47,A>G	A;G	TGCAGGGACATCGGCCCTCCAGGACCGAGATTGGTGACCCCTGCTCTAGGGACATTAGAGATGTATTTTACATCTTTTAAAAAGGCACATAATAT
27847	3	56771535	71.129	39,C>A	A;C	TGCAGGTTTTATACTAAGAACTGAATGTGCTTTTACTAACTTAGAATGGTTTCCATGTTTAGGTGATGCCCAAAAAAGACTAGTTTGGCTGATCT
27867	3	57510148	71.828	26,T>C;83,T>C	CT;TC;TT	TAAATTGATACATGGAATGATCTGTTTCTGAAAGGAGAGATCAAGCTTCCGGCTGACTACACTGAGAAGGATCTTGGTCTGGACGCTGACCTGCA
27888	3	58238084	74.751	47,T>C	C;T	GCTCTCCATGTACTTCCAGGCCCAAAAACGTAAGCCATAATCAGCTTTCTGATTGCTCTCTTTCAGGCTTTAAATAGGGGCGTCATACTCCTGCA
27890	3	58311969	75.098	6,A>T	A;T	GCCTTAACAGATTTCCTAATCACCTTTTTGGGGTCCATGTTGAACTTCTTGCGGCCCATTGCCACTTGTTTGTTCCTCTGCATGTTTTTCCTGCA
27896	3	58503384	76.314	42,G>A	A;G	TGCAGGAGTTCCAGGATCAAACCATTCCAGGAATTCTTGTTCGTGTTGCTCCATTACGAGAACTGTCCAACCTTAAAGGGAAACTGTTTAAAATG
27910	3	59036605	78.308	62,T>C	C;T	TGCAGGTGGGCCATGAGGTAGCTCAAAATTAACTCTCAATGTTGTACCGTAATTTTTTGGATTTCATTATTAATATGCTATATTAAAATGGTCGA
27915	3	59067492	78.308	13,G>T;46,A>G;65,T>C	GAT;GGC;TGC	TGCAGGTCATTGTGACTCAGGTCCAGCTCTCTCAGCGGGGAGTTTGATGATTGTAGAGCTGAAGCTATGATTTCACAGTGATCATGAGTGAGTTT
27916	3	59119088	78.308	54,A>G	A;G	GCTCTTGAAAAGTGATGAGGCCAGTGTGTTTGTGCTACTGACTCATGGCTGCTTGAGAAAATAAAGCCCGTCTCGCTGACTCAGATCAACCTGCA
27919	3	59121922	78.308	28,T>C;62,T>G;93,T>A	CGA;TTA;TTT	TGCAGGGTTTACCTCCAACTTGCCTCAATACACCTGCCTGGATGTTTCAAGTATACCTAGGCTGTTTCTCAATTCCAAGAACGCAGAGAATGGAC
27920	3	59147714	78.308	3,T>C;10,C>A;43,G>A;74,A>T	CAAT;CAGA;TCGA	AGACATGAACATTATTGAGCATGTCTGGAGTAAGATTGAGGAAGAGGCGTTGAAGATGAATCCAAAGAATCTTGATGAACTCTGGGAGTCCTGCA
27966	3	60230191	87.637	63,G>A	A;G	TGAAGAGTAACAGCTCATACCCATTACTCACAAGGTTTGTCAGTCCTGTCTGAGTATTTTAAAGGCTGCTGATGTACTAGGATGTCTACCCTGCA
27968	3	60245985	87.637	45,T>G	G;T	CATTCGTTATTTAATGTTTGAATACTGAAATTACAGCCATCAGAATGGGGCGAGGCGGTGCTGGATTTGTGCGTACCTTGGAATAAAGTCCTGCA
27986	3	60602775	88.384	70,A>G	A;G	TGCAGGTTCTGTTCACTGAAGCAGACGTGCGCGCGTCTATCATAGTCCGCCCTCTGTAGTAACAGCTCACATCATGTGTGATTTTGCGGCCGCCA
27987	3	60648977	88.384	28,G>T	G;T	AAAAAATGTTGCAGCTTCCGGTTCATGCTGATTTAAAAGTGTTTATTTACCTTGCTCTCCAGCAGAGCCGCCCACTCCAGAATGAAAGCCCTGCA
28009	3	61195600	90.408	69,G>A	A;G	GCTTGTGATGTCACCGTTCCCCATCATGCCTCCTGTTCTCCTCTTCTTTCTGCGGTGGGTCATGGCGTCGCCCTCAGAGCCCGAGTCAGCCTGCA
28007	3	61135897	93.449	73,C>T;75,G>A	CG;TA	CATGAACAGCTTAACATGGTTTTGCTTTACGGACCAGATGGAAACACCAATAAATTAATAAAGTCATCTGGAACGGCAAAGAAAGCGTTCCTGCA
28010	3	61195691	93.983	26,G>C	C;G	TGCAGGACAAAATATAGAACAGTCAAGAATGCAAAGCTGGCAAAAACAAAACTAGCAGAATGATGCATAGACTAATCTACACATTATTCAGCCAC
28013	3	61338406	94.521	80,G>T	G;T	TAGATTGCGTTGAAAAGTGACCAAAATCCAATGTTGAGCCAACATCTTAAAACCAGGGGTCACCAATCTCGTTCCTGGAGTTCCGGTGCCCTGCA
28039	3	62055818	98.473	11,C>A;69,T>C;70,T>C;92,T>C	ACCT;ACTC;CTTT	TGCAGGTTTGACGCAGACTAAACTTAACTCTCTGAGGCCAGTTTTACTTAATAAACATTTCCTCTTCTGTTAATGACGATCCATATTACGCCTGT
28043	3	62461824	100.229	54,G>C	C;G	TGCAGGAAGTTTCCGTGTTTGTAATTTAACACACAGGCTTTTATTCAAGAGTGACACCGAAAGGCAGGAGACAAAGGCACAGTATAACATAATAT
28060	3	62791969	101.986	76,G>C	C;G	TGCAGGTGATTTACCTCAGAAGGTTTCAGAGCTTGCGCACCCTCAATCTGGCGGGAAACCCCATCTGTGAGGAGGAGAGGTATAAGACATTTGTG
28062	3	62822016	101.986	90,A>G	A;G	TGCAGGAATGTGTCTTTATTTAGCTTCTGTTTCCAGGAACGTCTGGGCTTTACGACCCTCTGTACGTGATCATCAGCACATCATACACTCGTTTG
28071	3	62865624	102.333	27,T>A;52,A>T;61,C>T	AAC;TAC;TTT	AACAACACGCTAATTCATGCTAATAGCTAATTTGTTTAATATAAAGTAGTCCTCTAGTCCCTTGAGCCTGTCCTCATGCGGTGTGTTTTCCTGCA
28087	3	63056635	102.681	13,G>A;32,G>A	AA;AG;GG	GTGTCTTTCACTCGCAGTACAGTTTTATTCTGGATTAAGTGAACTAATATGCTTTCTGATTAAAGAGCTCTTGTTCTGCAGAGATCACTCCTGCA
28088	3	63056726	102.681	59,A>C;84,A>T;85,T>A	AAT;CTA	TGCAGGAGCTTTAAACACAGCAGCAGTGTGTGAGGATCTCCAGCAGCCTCTGATGCTCAACAGCACTGAACTGGGTTTGTTCTAATCAGACTTGA
28090	3	63061016	102.681	68,G>A	A;G	TGCAGGTCAAAGGTCAAGTTGCCGATGACGTCCGTGCTGAGCTCGGAGATGTCCACGTTGCTGAAGTCAATGTTCTGTTTGGGGGCCTGAGGATG
28395	4	1422	0	16,G>A;40,G>T	AT;GG	TAACTCACACAACATTGATAGAGTATATCCCCGTCAGTTGGTCAGTTCTGCACCTGAGCGTTCACAGCTCACCTGGGCAGGTCAGCACACCTGCA
29547	4	74427	6.541	16,C>A;42,T>C;47,T>C;72,C>T	ACCT;CTTC	GCTCATGCAGGACTGAAACTGACAAACCTCTGCTTTATTATGCGAGACGTGGAGCTGAGTTTGTTCTTTGTTTACTGATAAACGTCTCTCCTGCA
28957	4	352064	7.341	13,T>C;57,A>G;59,A>C	CAA;CGC;TAA	TGCAGGAACACAGCCCACACGTCATGCTGGAAGGTCTGAGCACTTCTTTGATCTTCTGACATGAAAGAAATACTGGAGTAAATAGTGTTTTGATA
29145	4	467840	10.162	93,T>C	C;T	TGCAGGCGAAAACAGCGCAACATAGTCTGTATGAGTTTAAATTAGCAATGAAAGAAACAAATCTTTTTAAAGCTTCGGCTCAATTGAACCAGCTG
28360	4	1329305	12.221	87,G>A	A;G	TGCAGGGCACACATGGGGTAGTTATAGTCCAGAGTGAAGATGTCCTCCGCCACACGGCCAAACTGCATCACGATGTAGTCCGCTGAAGACACAGC
28456	4	1553069	12.982	29,T>C;71,G>A	CA;TA;TG	ATCCAGGTAAATTTGCCCCCAACCCAACTTATAAGCCCCTAAAGCAGCCCCGTGACCTCTGACCCCCCCAGGCAGGCTGACATCTGTCACCTGCA
28482	4	1650054	13.685	69,A>G;72,A>G	AA;AG;GG	TGTCTGCGGCAGGAGCAGGTTCCCGTTGGTGGAGGATGAGCGATTGATCCGGAGGCGTCTCAGATATTCAGCATGAACCGGTTTGTGGCCCTGCA
28483	4	1650145	13.685	75,A>C	A;C	TGCAGGACTCTGATGGCCTCGTCCACGGAAAACCACTCTCGCTTACGGCCTACAAGGCAAACACAGTAGCAAAAGCGGCATTAGTGTTGTTAAAT
28520	4	1745776	14.561	20,C>T	C;T	TCAATATTTAAGAATCAACACCAGCAAATTCAAATGAAGAAATCCATGTTCTGGACTTACATTAGTGACCACCGCCAGAATGGTCACCCCCTGCA
28664	4	2077647	15.436	6,G>T;12,C>T	GC;TT	ATTTGAGGTAAACATACACAAATTAGAACAGTCAAACTAATTTCCGGAGCTCTGCACAGTTTAGCTCCAGCCCTGCTTCAACACATCCACCTGCA
28724	4	2248895	16.84	50,T>G	G;T	GATCTCCGTCTCTGCTCCCGCACATGCAGCCGGACGGGTGTTTCTCCTCTTGCGCTGATGTTTTCTGTGCTTCTGAAGTCTCCGTATGTCCTGCA
28750	4	2379006	16.84	35,T>C	C;T	TTAATGTAAAGTGGGACCTAACTTCCTATCTTACTCAAAACTATCATCATCTCCAGATTAGTATTTGAAATCATTATTGTTAATAGCATCCTGCA
28773	4	2448273	16.84	83,T>G	G;T	GCTTTTGTATAATGTTTTATCATTAGCAGTATTATTTACTATTTGCATATTTATATTTGTTTTATTAAAAACAAGCCTAGATTTGCCCACCTGCA
28851	4	2810403	17.686	19,A>G	A;G	TGCAGGTCGACGAGCAGGAGCTGTCACACATTATCAGTGTATGCTGGGAGATTTCCTTCAAACTGCTGAAGTGGACGAGCAAACAGTTAACACCT
28876	4	2897581	21.478	23,A>G;52,A>G;61,G>C	AAG;GGC	TGCAGGTGAACTGGAGAACAGGTAAAGCGAAGAACAGGTGAACCGGAGAACAAGTGAATCTGAGAACAGGTGAAGTGGAGAACAGGTGAACCTGA
28938	4	3359889	22.223	93,T>C	C;T	TGCAGGTGAGGTCTCGCCACATGAGATTTCTGAGGACTATGAAGTGCCTCACTTTGCTGAGCGAAAGAGGGAGAGCTCATACATGAACTCGCATG
28960	4	3545134	22.923	63,G>A;70,G>A	AA;GG	GTCTCCAGAGAGGGGGATGGAAATGTTTGTTTGCTTTTTGCTTTAAACGGGCAGAAAATGTGCGGATAAGGTGGTCAATGCTGAGATCTCCTGCA
28984	4	3702562	23.27	33,T>C;34,G>A;60,T>C	CAC;CGT;TGT	TGCAGGTTTCAAACAAGCCTGAAGGACTCAATTTGTTTGATCAGGTGTGTTTAATTAGGGTTAAAGCCAAACTGTGCAGACCTGCTGTGCAGAGA
29019	4	3995722	23.969	58,A>G	A;G	AGTGTTCACTACTGGTGGAACATGTAAATGGGTTTAAATGGAATGCCCTAAACCAGGGGTCACCAATCTCATTCCTGGAGGTCCGGTGCCCTGCA
29051	4	4187229	24.143	17,G>A;33,A>G	AG;GA	AGACATGAACATTATTGAGCATGCCTGGGGTAAGATGAAGGACAAGGCACTGAAGATGAATCCAAAGAACTTTGATGAACTCTGGGAGTCCTGCA
29053	4	4230703	24.316	37,A>C	A;C	TGAGCTTGGAGGACTGCATCCATACTGTACATCTCTGCAATGGCTCTAATAAATTAAATAAAGTCATCTGGAATGGCAAAGAAAGTGTTCCTGCA
29058	4	4270918	24.732	15,A>G	A;G	GTTGTCTTTTTCCTTATAGTCTGCGACTGTGGACACATTTAAGGTGGAGGAGGGAATGACGTCGCCCTGTTTCTGGCGGCTGATATCAGCCTGCA
29118	4	4595186	26.433	48,A>T	A;T	ACACGCACACGTGCATGAGCGGAGTGTTCACACAGAGACAGAGCGGGATGGCTCACCATGAGGCACGTGGAGGTCTGGGTGCCCGTCACCCTGCA
29140	4	4659282	26.433	30,A>G;49,T>C	AC;GC;GT	ATTTTCCAGTCAGAGTGAGTCTGCAGGTATAAGTTAACTGTACCTGCGCCGTCCGTCTGTCCGCTCCGCTCTCTCTTTGCTCATGCGCTCCTGCA
29169	4	4920543	28.71	15,G>C;41,T>G;46,G>A	CTA;GGA;GTG	ATTTATTTGACCATAGCCTCACTCTTTTTATTCATTATTTTTCTGCGGCTTCGCTCTTATTTTCTCGCAGCACCGTGAGCAAAATGCACCCTGCA
29265	4	5347331	30.67	36,T>G	G;T	CAACCTAAATGCTCTAAAACAGGAGTGTCCAAACTCGGTCCTGGAGGGCCGGTGTCCTGCAGATTTTAGCTCCAACTTGCCTCAACACACCTGCA
29282	4	5402453	30.67	76,T>G	G;T	TGCCTTATGACCACTCCATGGACAACACAGAACTGCCTCTGGATCAGTGGAAACGTAAGTGAAAATATCTTAATAGTTAATTTACTAAACCTGCA
29290	4	5462438	30.67	6,A>G	A;G	GGGATAGACATTACAATGCAATAACAGGAAGGGCTGTCTTGCACCAACATGTGAAGATAGATATAAAAAAGTATAGATTTACAAACACACCTGCA
29304	4	5546917	30.67	20,A>T	A;T	TGCAGGTTAATGATGATATAACTAGATAAGTCACCATTCAATGTTCAGCTGTTGTGGTACAGTGAGTTAGCACGTTAGGTTATGATGCCGCCAAC
29353	4	5814901	32.073	15,C>T;16,A>G;43,G>C	CAG;TGC	TCCTTTCCATTTTACTGCTGTATTCGCCATTATAATGTTTGCACATATACATTTAGTTACAAAATAGTGCAGTGTTTCCCAACCCTGTTCCTGCA
29363	4	5843406	32.073	32,C>G	C;G	TGCAGGTGTTGCTGTGGAAAGATATGGACATTCATCATTACGACATAGGGTAAGGTGTAAAAAATCCAGTACTTCTTACTGATTTCCTTAGGTTA
29430	4	6008361	32.073	23,G>T	G;T	GATTTAAGACCAACAACACAATAGTTCAGTAAATTTAAGACTTTTTAAGGCCTAAATTTTGGATTTAGAAATTTAAGAAATTGTAAAACCCTGCA
29472	4	6135784	32.421	76,T>G	G;T	GTCTCTTTCCATTTCCCCTTCAGCATCACCCTGTCACTTCTGTGTCCACACTTTCTGTTTTTTTGTGAATGGAAATGTGTATGCAAACTCCTGCA
29517	4	6370718	33.115	61,G>C;69,T>G	CG;GT	TGAACCAATTAATTATTAGGACCTTAATTAGGACCTGAACAGCACAGATAATTACAGGCAGCTGTGTTTGATATGGGTTGCAACTGAAACCTGCA
29518	4	6370809	33.115	78,C>A	A;C	TGCAGGAAGGTCGATCGCCAGGAACAGGGTTGGTCACGTCTGTCCTAAACTGACCCGCATGCGCAAAAGTATACACTACGAAGAGCACAAAATGT
29550	4	7452403	35.462	93,G>C	C;G	TGCAGGTTGGAGACTCCGTGGAAGTGCACAAAAGCACCTGCAACCACCAGGATATGGAACAGCTGATGGGAGTGAAACTGCAGAGAAAAGGGCCA
29565	4	7877215	36.628	37,A>T	A;T	TGCAGGTTCTCAATCTGCACCGAGAAACACAGACAGCTTTATGACATGAACGGATCCAGAGCGAGACAGATCTATTAAAGCACAATAAACAACAT
29579	4	8232606	38.975	68,C>T	C;T	CCAAATTTCCAGGTAGTTTTTCCTCAATTTCTTGGATCCATATAAACTGAAAAGGAGCGCTTTTAACTCCTCCCCCAACCTCCCGCTGGCCTGCA
29582	4	8410871	38.975	20,T>C	C;T	TGCAGGAAAGCCACGATGTATGAGTCTCTTTCGGACTTCCTCCCGTCGAAAATCACAACGATGGTGAAGTGCGGTTCGGGACGAGCCAAAAAATA
29585	4	8476811	38.975	25,T>C;59,A>C;77,T>G	CCG;TAT	TTCACACACACCTGAACAAGCTAATTAAGGTCTTACTAGGTATACTTGAAACACCCATGAAGGTGTGCTGAGGCAAGTTGGAGCTAAACCCTGCA
29586	4	8476902	38.975	24,T>C;37,A>G;68,T>C;73,G>A	CGCA;CGTG;TACG	TGCAGGCCACCAGACCTCCAGGAATGAAATTGGTGACACCTGATCTATCGTATGTCCATTCATCCATTCATCCGTCTTTCCATATTATATCCATC
29598	4	8994355	41.834	66,T>C	C;T	CAGATTTTAGAGGATTATTGAAGTACTTTAGAGGCCTCGTTAAATGTGCGGTGTGGTGTAGTGGTTTAAAGTTCAGGGCTGGTTCGATTCCTGCA
29599	4	8994446	41.834	69,A>T	A;T	TGCAGGCGTGTGTCCCTGGATGAAGCATTTAACCATTGGTTGCTTTAGGGGGATTGACCCCCTGTAATAAGTTCATGCTCTTCTGTGGTAATAAT
29611	4	9437129	41.834	33,T>C	C;T	TGCAGGGTTATGAAGCCACATAAAGAATCCTACCAAGAGGTTGTAAAGAGATTGATGGAGTAGCATAGAGAGTCTATTAAACTCCTGAAAGTCAC
29614	4	9667760	41.834	69,G>A	A;G	ATCAGACACACCTTAGCTAGGTAATCAAGCTCTTACTAGGCTTTCTAGAAACATCCATGCAGGTGTGTTGAGGCAAGTTGGAGCTAAATCCTGCA
29615	4	9667851	41.834	15,T>C;37,C>A	CA;CC;TA	TGCAGGACACCGGCCTTCCAGTACCGAGTTTGGACATACCTGATTTACAAATTAAACTACAGATTTTCTAATGATAAAACATATATTTCAAAAGT
29617	4	9764761	42.533	1,C>G	C;G	GCGAACAAGAAGATTCTGGAAAGTGCCAAGCATCTTGGGTATGAGGTCATTGACACGCTCAGCATCACCATGGGCCGTTATAAGGAGTTCCTGCA
28248	4	10383561	44.32	48,T>A	A;T	ATTAGTGGCGGGTTACAAGGTCCATGTGTGCCCAAAACCCCGCATAAATACCAGCTGAGGTGGTCTCGGTGCATATGAATACACTGCCCCCTGCA
28257	4	10639852	44.32	17,G>A;26,C>A	AA;GA;GC	GATTCACACAATACTAAGAGGTGTCACCTTACCTTTATCAGCGTTACTAAAGGCTCCTCTGAATGAGCCTCCCATGCGGACGTCTCCATCCTGCA
28260	4	10664634	44.32	69,T>A	A;T	TGCAGGCTAAGCACACTGTAAAACATCTGAAATTTAGTTTTGGTCATTCTATAATGCCTTAACCATTTCTGTATTAGTGTTATTGTATTATTAAT
28261	4	10714337	44.32	27,A>G	A;G	CTGGAGGGCCACAGTTCTGCACAGTTTAGTTCCAATCCTAATTAAACACACCTGATCAAACCAATTAAGTCCTTCAGACTTGTTTGAAACCTGCA
28262	4	10714428	44.493	30,C>A	A;C	TGCAGGTAAGTGAGTTGAAGCAGGGTTGGAACTAAATGGTGCAGAGCTGCAACCCTTCAGGAACTGGATTTGACACCTGTTCTATTCAGTAACAC
28273	4	10911393	44.667	50,A>G	A;G	CACTTGATAGGGAAGACATGTCCAGATGGATTGATCAATGTACAGCGGAAGTTCTATGTTACTTTAAAACAATCCATTAACACTTTGCTCCTGCA
28277	4	10995978	44.667	69,A>C;81,A>G	AG;CA;CG	GGATCAAACAAACAATTTCTCCACAAAAAAGCATTACTTTGGTCAACTATCCCACCAATCAAGCACAGTCGGATTCAATCTATAGCCCACCTGCA
28281	4	11273972	44.84	78,A>G	A;G	GATCAGGTTTTACGGTGAACTGGGTTTCTGTTTCTGAAATTCCTTCAGTGTCCTTTATTGACAACAGAATATAGAGGCACAGGCTTCGTCCTGCA
28284	4	11327470	45.014	91,A>T	A;T	TGCAGGAATTATTACACTGTTTAAAGGCTTGAACAGAACTGCATCACACCACCTCTTCGTGATCTGTTTGAAACAACAGTGGGTAAAAGCTAGTC
28286	4	11356890	45.014	17,A>C;57,A>T	AA;CT	TGCAGGTTAGTGGAAATACGCCGATAAACGCGCTTATAATAAAACGAAACGGTCACTAATATAAAACACAAACGGCTGTCTGTGCGTCGATGACG
28303	4	11916954	47.678	65,C>T	C;T	GTCGAAGACAATTAACAAGACAAGACGCGTCTCCATTATTGATAGGATATAAAGTTTTCTTCTGGCCGTGGGCTTTTGTCATGCAGAGCCCTGCA
28320	4	12158309	47.678	35,C>T;73,G>A	CG;TA	TGCAGGAGACGCTTTTCACAAATACACAGCACTTTCTTCACAGAAATCCAGTGCTTAACCTTCAAAGAGTGTCGACTGTAAATATCAGGCTGCTG
28316	4	12061988	49.281	7,G>A	A;G	TGCAGGTGACAGTCAGTGAGAGCCTTTTAATGTCACTTATCAGAACACACTTCAGCCCTTCTGGCAAAAGCATGCGACTATCTCTGGATGATGTG
28324	4	12182164	49.418	94,G>A	A;G	TGCAGGGCTGCCCCTTGTGACCAATTCTGTTAATAATTTTAGTTTAAGTATCTTGGGGTTTTGAAGGATGGAACGTGAGATGGACAGGCGGATTG
28332	4	12557386	49.764	53,A>T	A;T	TGCAGGGTTTGTTTTTCTTTAATTGGTGAAGGATTGTACAACTGGACAATACATTTACTAAAAGAAAGTTTTACAAACAGGGCATAGCTTGGGCA
28342	4	12922134	49.764	12,G>A;76,G>C;81,G>A	AGA;GCG;GGG	TGCAGGGCACCAGACCTCCAGGAACAAGTTTGGTGATCCCTGCTGTAGAGCATATGTCTCAAACTGGATTCCTGGAGGGCCGCAGCTCTTTTCAG
28350	4	13032512	49.764	51,A>C	A;C	AAAAGTACACAAATCAACCTCTGAGTTTACAATGGACTTGTGGAACTCATACAAGATGACATAAAGGGAAACAATTTGCTCTGTTTAGCCCTGCA
28351	4	13032603	49.764	18,T>G;62,A>T;80,G>A	GTA;TAG;TTA	TGCAGGAGGGATAAACAATGATGCCACATGTGAAGAGTCTTTAGATCTATAACCCACAGTTATGCCAGGAATTCGCTAAAATACACAGTTCTAGT
28353	4	13176666	50.459	42,G>T;88,A>T	GA;GT;TA	CACATTATCCAGTGATAGTCGCATTTTTTGCTTGAAAGGGCTGAAATGTGTGCTGATAAGTGACATTTAAAGGCTCTCACTGACTGTCACCTGCA
28358	4	13250029	50.459	84,A>C	A;C	CTCACCTTTGGCTTTCTGTAAACAACACGACGCTTGACCACAGTCAAAACAAACCTTTCTGAGCGTTTTAAAGATATAAAAGTAAATTTCCTGCA
28364	4	13328277	50.459	23,G>C	C;G	TGCAGGCTGCCACTAATTTGTCAGGGAATGTCACAAGTCGGCGGCACAATGCAGAGTCTCCATCTCATTTGTGCCATCTTCAACATTTGGGATCC
28371	4	13783062	50.459	58,T>C	C;T	TGCAGGACGTCTTCACCACTCTGGTGGATCTGAAGTGGCGCTTCACGCTGGTCATCTTCACCATGACATTTCTGTGCAGCTGGCTGCTGTTCGCC
28398	4	14256344	51.158	57,A>G	A;G	TGCAGGTTCTTCATTTTAAAGTTTCACTTTGCGCTGAACAGTGAAATATAAGTTCCAAAACAATCCATCTGCAAGAGCCCTGTGGCTCACTGGTA
28399	4	14289784	51.158	6,T>A	A;T	TGAACTTCAATAGAGCTGCAATTCATCATCCTGGAGCTCTACTACACACTTCAGTCTGATTACCAGCAGCTAAACACACTCACACAATACCTGCA
28400	4	14289875	51.158	34,C>G;42,C>A;87,T>G	CCT;GAG	TGCAGGACACAATACAACTCTTTGCTTTTATTCACACTGTTACCCATGTAAATATCTTTGCATCTCTAATTAAAAATATTTACAAATTCACAACT
28405	4	14409261	51.505	76,C>T	C;T	AATCACACTGTGAGACAGCTGCATCTCTTCTTTTCTCACTACTCAGATCCTACAGATGCTTGTCTGGCTGCTCCTGCGGACCGATGAATCCTGCA
28416	4	14684820	51.505	13,A>C;16,C>T	AC;CT	TGCAGGTGGAGGGACTCGGCGACTTGCGACTGGAGCTCCACAGCAAGAAGCTCAATATCCACCTGGTGCTAATAGATGAGCTTCACCGACACCTC
28419	4	14840066	52.552	41,A>G	A;G	TGCAGGGCAGAGTAGCTCACGATTTGGTCGGATTGAGTTCAATTAACAGTCTGTTTGTGCCAATGCCACAAGGAAGCCATCAGTTGGTGCACTAG
28461	4	15708844	55.09	16,T>A	A;T	TGTAATATTCATTATTATTAATTATTCAAATTCTTATTTTCACTAAGATGCCGCTGTTTGGGTTTGAATGATAGTTACATCATCATTAACCTGCA
28468	4	15957846	55.09	82,G>A	A;G	TGCAGGCGCACCGATGCGCCCCGCGCCTCTACTGTACATTCAACAACGGCCTATGCTATGAGTTTCTACAGGGTGTAGCGCTGGAGCCTGAGCAC
28469	4	15967047	55.09	40,T>A	A;T	CTAATACAGGCAATAGATTATTACAGAAACAAGGGATAAGAAAACCGTGCCCGTTCGCTCTTCTAAACAAACACCTATTTGTTTCCCCTCCTGCA
28481	4	16412950	55.09	22,C>T	C;T	TGCAGGGCAGAGCTAATGCCTCTTCATCCAAAAGAGCCATCAAAACCTTCACCGTCTCTCGTCCTCCATAGGCGGTGGCATGGTTAATAGCATAC
28499	4	17070502	56.137	21,G>C	C;G	CCAAGCCCTACATCGTCCTTTCCCAAAGCTGGTGCCGTGTTTCAGCTCGTGTAAACAGCATTTTCAACTGATAACAATCAAATTACACTCCTGCA
28518	4	17451391	56.483	6,G>A	A;G	GTTTTTGACAGTGGTATTGTGTAGTTGAAAACATGCCTCATGGTGTCACTTAAACACCTGTTGGAGCACAGATGGCGGGACATCTGCAGCCTGCA
28524	4	17475712	56.829	55,C>A	A;C	CCCAGAACCCATAAGCCAAGGCTTAAGCAACCATTTGCATAGTTTTCCTTAAATCCAGCATTTTGTTAATAAACATGCAAATTGTGTGACCTGCA
28538	4	17682581	57.176	89,A>G	A;G	TGCAGGGTGGAGATGTCGCCCGATGCCACGTTACCCAGCAGCTGGGTGACTAGTTTCTTCTCTGCGTGCTGGAGAGTGTCCATGTCGTGAATGAC
28539	4	17690682	57.176	4,G>A;41,G>A;86,A>G	AAG;GGA	GCTCGAAATTATCCAGGTTTATCCACAATTAAAGCTGACAGGTGCTAATGTTGTCCTCATTCAGGGATTCTCAAAGGGCCTTCAGCAATCCTGCA
28555	4	17912457	57.176	83,G>C;85,T>C;87,A>T	CCA;CCT;GTT	TGAATGGATGAATTAGTTTCATCAATATGATCTCACACCTTGCAGGACACAATGGTGGAAGAAACTAGACAGCAGAAAAACGCCACAACCCTGCA
28560	4	18032968	57.176	29,A>G	A;G	CGTCAATACAAGTCTATAAAATCAATAAAGCAAAACTCCAAAAAGATGAACTATTATAAAGAGAATGAACATCAAAATAATGTACTAACCCTGCA
28562	4	18064996	57.176	18,G>C;81,A>C	CC;GA	CCCATTCATATTGATGAGGTCCATATATGCTGACTTAAAGAGGAGGGCAGTGAAGGAGACATGAAGGATACCATCTGATCCACCTCTGCCCTGCA
28564	4	18073418	57.176	45,T>G	G;T	CAAACGAATAAATGAACAATATTAACGAAGTGTGCTCAAAAAAATTAGTTATATCCTAAAACACATGCTGTGCCCCATATGGTCTAAAACCTGCA
28567	4	18090048	57.176	18,C>G	C;G	TGCAGGTCTTTTATTGCTGTTGTGGTGTCTTTTGTGACCTCTTGGATCAGTTATACTTGTGCTCTTAGGTAATTTAGGCAGGTTTTTCACTGATC
28569	4	18163971	57.176	46,A>T;47,A>G	AA;TG	ATTAGTTTGATTCATTCATTGATAGTCGTTCGTCTTGTTCATGGCTAAATATATCATGCACTGCTGCGGTTTATACACAAATGCTTTGCCCTGCA
28570	4	18164062	57.176	54,C>T	C;T	TGCAGGTTGTTCATTCTTAGCAGTCAGAAAACTGATTAATTGTCAAAATGACATCTTATTTTAGACAACAATACATCTCATTTGTCAGACTTTAA
28571	4	18179843	57.176	41,A>G	A;G	CCTTCACCTTTTGATTTTTCCTCCTCACTCCAGTTTCAATCACTTTTTACCGGCATGGCCATCCCATAATGCACTTCTACACCTCCAGGCCTGCA
28583	4	18480730	57.176	11,C>G;29,C>T;69,A>G	CTG;GCA	TGCAGGGAAAACAGGAAACATAGTTGGTGTATTGCATCAGTATTACCAGGAAATAAAAGTTCAGAGATGGTGCTCATAGTACCTCTAAATAAAAA
28589	4	18652158	57.176	22,T>G;82,A>T	GT;TA	TGCAGGAGGAGAATCAGAATGTGTTGTTAAGGCCACAGGAATTAGCATATTCCTAGGTAATTCATGTTATCCATTAAAGGGATGGTTCACCCAAA
28590	4	18661677	57.176	51,C>T	C;T	AGTATAGCATGACTCACTTGCATTTATAGTTGTGCGGAGTGTATGAATGGATGTGAGGAGAGAGAGCGTCCCAGCGTTGACAGGTCACACCTGCA
28592	4	18670550	57.176	24,G>C;46,G>T;52,T>A	CTA;GGT	TCCAAAACAACACTGATCCACAATGATTTTAATTGTACAGTCAACAGTTTTGTGACTTTAAATGTGTATGAGTGATCATGTGTGTGTCACCTGCA
28595	4	18724549	57.176	85,A>G	A;G	TGCAGGCTTTCAGAAACTGGAGGAAAAAATGAAAGTATCAGAAATCTGCGAGATCAAAGATCAGTTCAATACATTCTGTCATTACACAGCAGTAA
28596	4	18740507	57.176	43,A>C	A;C	CAGAAGTCACGATTATGCACTAAAAGATGCCGTCATATACCTGAGTGTTGATCCTGATGGCTCCAATCGATGGGATCTCATAATAATAACCTGCA
28598	4	18766968	57.176	3,T>G;20,A>T;85,T>C	GTC;TAT	ATTTAAGAGTTGTGTGATGTAAAAAGATCCACCGAAGTATATTGGCCATTATATTAAGTCTAAAAATACAGTGTTTGTAATGACTTGCTCCTGCA
28599	4	18767059	57.176	7,A>G;22,A>G	AA;GG	TGCAGGGAAAATGAGCGCACAAATGTAACGAACGCATGGCTAGATGATGAGAGCTCTCGTCCATTTCAGACATCCCACAATCACCCATTGACCTC
28607	4	19015188	57.523	7,T>A	A;T	TGCAGGGTCACAGGGGCATCCCTGTTGTACACATCTTCTTGTCCAAACCAGGAACTACTGCGGCCTACAGATTGCCGCAGTCTGAAGCTGAACTG
28612	4	19106321	57.523	16,T>A	A;T	CAAAGATAAACGGCCTTGCTGTCCTTATGTCCAGCTCCTCCCATTGTGATTTCCTCTTTTGCTCCCCTTCTCTCATCTTGGAGCCAATTCCTGCA
28614	4	19127476	57.523	79,A>G;89,G>A	AG;GA;GG	TGCAGGTTACTGCAGAGATCTCGTCTACAACACTCTCACAGCTACAAGCTAAGAGACGATCTGAAGAAGGAGGTCTCACAGACATTACAGGCTTT
28624	4	19721076	57.523	5,G>A;6,G>T	AT;GG	TGTGGGGTGAATGTAAATGTGTGTTGTATTTGGGCTGTGTTTGGATTTGCGTTGTCTGGATTTCACGGCATGCTTCAAATGCATTAAGTCCTGCA
28625	4	19721167	57.523	50,C>T;51,T>G;74,A>G	CGA;CTA;TGG	TGCAGGCTGGTTGATGACACAGTTATTGTATGATAGTATCTTTATAGCTTCTAGGCATATCTCTGGGAAGTGCTATAAATTCCTCAATTGTAATT
28633	4	19842147	57.523	91,G>A	A;C;G	TGCAGGGCTGCGACAGCATTGCTGCCAAACGATACATTGCATTTTGAATGGGTCCATGTGTTGAGCACACTGTTTTAAGACTGTTTATAACGGCC
28642	4	20077047	57.523	6,G>C;15,A>G;28,C>A	CGA;GAC;GGA	TGACGGGCGCAATATGGGTTGTCCTTAAAAGAAAAGGAAATGTTTATTAAGTAAAGCTGGACAGACCGTTTATTTTAGTTTGCGTCAAACCTGCA
28643	4	20077138	57.523	13,C>T	C;T	TGCAGGAAAATATTAGGCTTTGCTAAAATTAATTAGTGGTATTAGTCAATATGGTAGCCTTTTACAGGTTTCAAAGAAAAATCTTAATATTAAGG
28648	4	20230743	57.87	56,T>C;66,T>C	CC;CT;TT	GTTATTTCTGACTACTTCTGCCAGATTAGCAAGACATTAAATGGCATTGTTGTGCACGATGCATCGTTCTAATTATATGCAGATGGACTCCTGCA
28651	4	20288532	57.87	29,G>A	A;G	TGCAGGTTCAACCTCCTAAATACAAATGTGATTGTCTTCACAGTATTTCTTCTCATTTATAAATAGCTTTCTCTAGCCAACATATTTTCAGTCCG
28656	4	20501348	57.87	55,T>G;62,C>T	GC;GT;TT	AGTTGCTCTCCTACTCTAATTACACCTAAAGCAGCCAAAGAAGGTCTTTAGACTTGAATCTTCTTGGCAAGAGCTAGCTGGAATTCAAACCTGCA
28657	4	20501439	57.87	19,G>A	A;G	TGCAGGATGTTGGTCTTGAGTGTAGGGATGGCCACTAGGCATGGGCTGGTGTAGGATTCTGATGGTATGATAACCTTGGATAAAAACATCACGGT
28658	4	20513751	57.87	10,A>G	A;G	CATAAGCCAAGGCCAGATTTCTTAACTATGAGATTGAGCAGTGCAGAATGTGGGTTGACTGGCTGCTAAAGTTAGCGTTCTTGCACTCGCCTGCA
28673	4	20976438	57.87	18,G>A	A;G	TTGGAAGACACTATGTGCGAACTCACTCTGGTGTTGTTCCTCTCGGCCTTTAGCTCCGAAATCTCCTCCTCCTTCTCCAGCAGCTGTTCCCTGCA
28676	4	21033468	58.044	11,C>T	C;T	TGCAGGGAAATCATCCAGCCAACATGGGACAACAGCTCATCAAACTGGGACCTGCTAAGACATGGAACTAAATGAATCTATGTTGTTTTTCAGCC
28699	4	21706436	58.218	65,G>A	A;G	TGCAGGCTACATGAATGATTAAAAACTGTTTTAAAGAGCCGTGCAGGTAAATTATTCAGTTCTGTAAAAGATAAGTGATTTTACGCAACTACCTA
28701	4	21816030	58.218	11,G>T;36,G>A;79,T>A	GGT;TAA	TGCAGGATTTATTGATTAGTGATTATGTGATATGCGATAAACATTCAATTTATTCATTTTCTTTTCAGCTTAGTCCCTTAATTAATCTGAGGTCG
28702	4	21981668	58.565	40,A>T	A;T	ATCAGCAGAGCTTCCGTCAAGTGTTCATGAACTCTGCAGGTTTTCTGGATCACTGCCTGCGCATTATTACTACATGCCTTACATACACACCTGCA
28708	4	22152556	58.565	7,C>G	C;G	ATATGCACTCTCTTATAAACACTCCATATTTCTGGAAAACGTGGTGGAATTCTGAGTGTGCTTGTGCATGGAGTGGGCTAGACAAACCACCTGCA
28709	4	22152647	58.565	12,G>T;23,C>G	GC;TG	TGCAGGACACACGCTTTTCTCTACAAATGAACCAGACACTTTCTTATAAACATTCCATATTTTTGGAAAACATTGTGCAATTCTGAGTGTGTTCA
28716	4	22333158	58.565	31,G>C;51,A>T	CA;CT;GT	TGACTCTGCTGTAATACACAGTATACCTAGACTATACACCTAGATACAGTAAAAGTAAACCATGCTGCTGAAGCAGGAATTCAAAATCTCCTGCA
28717	4	22333249	58.565	9,C>T;10,A>T;47,G>A;72,T>C	CAAC;CAGT;TTAC	TGCAGGAACTTCCAGCATTCACCTACAGTAGGTAACCATGTCCTTTAAGTTGACTGTTTCTGGATCAACATTCTCTCAGCTTCTCTCAGCTGGTC
28718	4	22361625	58.565	23,A>C;25,T>C	AT;CC	TGCCATTCAGCCAGACTGCACATACTACGATGCATTGTGCCAATCAACCCACTACAGCTGTGACCCATCTGGACTCTGATTACGCTACACCTGCA
28719	4	22361716	58.565	88,T>C	C;T	TGCAGGACATTACTGACTCACATATAACCACCAAACTCACACATATTTAGAGCTCAGTATTTTTTATTGTTGTGTGCATTTCTCCACGTTCTCCT
28765	4	24300451	59.45	44,A>G;74,G>A	AG;GA	TGCAGGCCCGAGTTCACCACTGAGCTCTTGACTGTGGTGTGAGCGAAGCGAGACGTGATTTTGCTCTCCACCTTATAGCTCTTCACTGTGATGTC
28766	4	24314768	59.985	2,A>C;8,C>T	AC;CT	AAACCTAACCAAACACACCTGAACAAGCTAATCAAGGTTTTACAATTAAAACACCCAGGCAGGTGTGTTGAGGCAAGTTGGAGCTAAACCCTGCA
28778	4	24698622	60.334	45,C>G;51,G>A;54,G>A	CAA;CAG;CGG;GAG	TGCAGGTTAATGATGATGTAACTATCATTCGACCCCAAACAGCAGCACCTTGGTGAATATAAGAATTCTAATAATTCATATTAATGATTACATCT
28782	4	24833128	60.682	14,G>A	A;G	TGCAGGTGTCAGACGCTCGAGGACGTGCGGATGAGGCTAAACTTAGCGCTCAGGATGTGTTACTAAGAGCCAATCAGAGCAAAGCACGAGTGGAA
28818	4	26891806	61.029	47,A>G	A;G	TGCAGGACAAGTTGTAACAGACAGAGGGTTAGTTGTAACACATGCTTAAAAAGTCAGATTTTACACAACTAATTTAAATTTACTTTACTTGAGTA
28820	4	27025596	61.029	9,C>T	C;T	TGCAGGGAACGCCTGTCATGTCTGTGGGCCGCTGTGGGCCCTGACAAACATGCCCTAGCTGTACCCTGACTGAGAGGAGCCATATGGTGATGGCA
28823	4	27107315	61.029	25,C>T;74,A>G	CA;CG;TG	AAGCGCCGTTGTGTGTACCCTGATACCTATGTTTAGAATTCTAAAATGCATGGCGCTGTGCGTCGCTGAGCGGCACTTCTGGTGTGCAACCTGCA
28845	4	27814877	61.376	82,A>T	A;T	TGCAGGATTCAGGAGTGAAGCTTCTCTCTGATGGACTGAATAGTCCAAACTGTAATCTGGAGATACTGAGGTAAAATAAAATTATGTTTCTATGA
28880	4	29043421	61.753	7,T>C;14,G>A;45,A>G	CAG;CGG;TGA	TGCAGGTCATTGTTGCTCAGGTCCAGCTCTCTCAGGACACAGTTTGAGGATTGTAGAGCTGAAGACAAACTCTCACAGGACTGAACGTTGAGATT
29011	4	39029401	61.753	86,A>G	A;G	TAAAAGAATGATTGACAGAATCGTAGAAATGCAGGATTAAGATCGTCTAGGGCAGGGGTCACCAATCTCGGTCCTAGAGGGCCGGTATCCCTGCA
29198	4	50608464	61.753	44,T>G	G;T	ATTTAAGACCTACAACACAATATTTCAGTAAATTTAAGACTTTTTAAGGCCTAAACTTTTAGGTTTTTGAATTTAAGACATTTTAAGACCCTGCA
29338	4	56855457	61.753	4,C>G;86,G>T	CG;GT	TTACGATATTGGCTAATTTGTTTAATTTCAACAAGCATGAGCACCCTTCAAGGCCACAGGTGACTCCAATTGGGTTCAGGGGTCACTACCCTGCA
29364	4	58521990	68.828	25,C>T;49,G>A;50,C>T;51,G>A;62,C>G;79,A>T;82,T>A	CATGGTA;CGCGCAT;TGCAGTT	TGCAGGGACACCGGCCCTCCAGGACCGAGATTGGTGACCCCTGCCCTGGGCGCTAGCCTTGGCCGTAGCTGTGCATTTAAACTTCTGCATGCTGT
29384	4	58992240	73.104	63,T>G	G;T	AACTGCAATTATCAATTGACAACTGGGAGGTTAAAGCCCAAAAAAAGCACAGGTATGCAAAATGAAAAATAAATACCGATAACATACTACCTGCA
29408	4	59484502	76.074	71,T>C	C;T	TGCAGGTCATGGAACTTTCTGGAATATCACCGAATTTTAAAAGGTCTCTTCCAGACGGTAACCCAGGGGAGTGACACTGACAACAGAGGTGAGGA
29418	4	59695666	76.949	14,T>G;21,T>A	GA;TT	TGCAGGAATCAAAGTTGGAGCTACTCTGCGCTGGACTGGAGGATTCACACTGTCAGCTGAACACACTGAGGTTTGACGTTCACATTTACCATGCT
29448	4	60785157	91.016	55,T>G	G;T	TAACAGACTGAAGTGAGGTAGATGTGGGGGTACAGTGCAGTGTGACTCTAGAGTATGGGTCACCAATCTCGTTCCTGGAGGTGTGTTACCCTGCA
29449	4	60837953	91.016	45,T>A	A;T	TGCAGGAGTTAGCGACACAGGGTAGTGCATGCAGGGATGAAAGCTAAAAGAAAAGAAAAGGGGAGAGTAAGCAGAGTTTGTTCGCTTTGGAGCGA
29477	4	61406214	92.078	1,G>C;18,T>G	CG;GT	TGTGTAAACATCCCCATATGATCACTGTTGACCCAACTGGACTCTGTCTTATTTTAGCAGCAGCACTGCATGGATATGGCTCTTCAGAACCTGCA
29464	4	61176889	92.089	2,C>G	C;G	GACGAGCTGAGCGAACTGAAAGATCATCATGGTGATTTCAGGACTTTCACCTGTTGTGATTGTGGAAAGAGTTTCAGTCAAAAACGAAGCCTGCA
29488	4	61934185	93.157	41,T>C;43,G>T;46,A>G;47,T>C;74,A>T;82,C>T	CGGCAT;CGGTTC;CTGTAC;TGATAC	TGCAGGTGGTTTTACTTGAGGAATTATACAGCAAGGCTGCACGGTGGTGCAGTGGGTAACACGATCGCCTCAGCAAGAAGGTCGCTGGTTTGAGC
30017	5	219265	0	11,G>T	G;T	TGCAGGCGCTCGGTATGAGCTTCACATGACACACACATGATGACATGACGGAGGAGAACATCACATCAACACACGCACGAGCAGACCAGCAGGAC
29717	5	1381251	2.054	2,C>T	C;T	CTCTGAATCCTTTGGCTTTCAGTGAAGACGCCTGGTGCTGTTTAGATGAACTCATGTTTGATTTCTGCCCTCCGCGTGACATGATTCTCCCTGCA
30813	5	444669	6.145	38,A>C	A;C	CCGGTCTCCCGATCCAACTGACTGATTTTGGTCCTAAAACGCGACAGTATTTTGTGTCTAAGCACCAATACGAGATCTTCACTGAACTCCCTGCA
30323	5	2935202	9.431	78,T>A	A;T	TGCAGGTGGACCGTGAGATAGCTTAAAATGAACTCTCAATATTAAACTATAATTTCTGGATTTCATTATTAAAATGCTTTATTAAAATGATGGAA
30399	5	3165003	12.694	10,C>T	C;T	AGCCCAGTCATCAGACATGAACATTATTGAGCATGATGAAGGAGGAGGCGTAAAGATGAACACAAAGAGTCTTGATGAACTCTGGGAGTCCTGCA
30663	5	3983509	18.484	56,C>T;64,A>T	CA;TT	TGCAGGTGTGCCACAAGGTAGCTTAAAATTAACTTAAAGATTACACTATAATTATTCGATTTCAATATTAAATGTCATATTAAAATGATAATAGT
30753	5	4271929	18.978	12,G>A;29,G>A	AA;GA;GG	TGCAGGGACACCGGCCCACCTGGACCGAGGTTGGACACCCCTGCTTTACACTGTTCACCTGTAGTCTAACTATAAAAAAAATCATAAAAGTTTAG
30777	5	4325766	18.978	32,T>A	A;T	GTGTGTTTCTCTGTAAATATTGTGTTGACTGATCCCATGTCTCAGTATCTCTCTATATCTCTCCTGTTTCCGCACAGATTATCCCCGACCCTGCA
30778	5	4325857	18.978	87,G>C	C;G	TGCAGGCAAACTCAAGTACTTTGATAAACTCAACTGAGCTTAATGTTTCACTAAAAGGGCTTTGTTTTGTTTTGTTCTGGTTTCTGCGTTCAAAA
30907	5	4722339	20.382	26,G>A	A;G	TGCAGGGTGATCTAGCTGTGGCAAAAGTGTTCTGACAATATGAATGAATTGTGTGGAACCCTGCTTTTTGATAGTGAACATAAGGTTTTGTGGTC
30947	5	4930033	20.382	3,C>T;84,G>A	CG;TA	AGATATGAACATTATTGAGCATATCTGGGGTAAGATGAAGGAGGAGGCATTGGAGATGAATCCAAAGACTCTTGATGAACTCTGAGAGTCCTGCA
31068	5	5285004	21.082	54,A>C;87,G>T	AG;CT	CTGGAATAATTGGCAGTTCATTCTGCTGTGACGACTCCTGATAAAGGGACTAAGATGAAGGTAAATAAATTAATGTATGTAATACCTGCCCTGCA
31069	5	5285095	21.082	24,C>T;42,C>T	CC;TT	TGCAGGTACAGGACGTCAACATGACGTCACTGTCACAATCTCCAACGATCATAACTCCATAGATCGCTGGATCTCACTCACAATAACTTATGGAC
31215	5	6004962	23.21	51,A>G	A;G	TGCAGGCAAGTTCGTTATTTCCAATGGAGGGACGCGTACGGGAGGCAACGCGCTCGCACTTTCCAGCTGCACCTAGTTAAGATCACAGGGAGCTT
31271	5	6266807	23.979	75,C>A	A;C	CAAAAGAAATGTAGAAAGAGCTGACCTGTCAGTTTGAGCGCTCCTCTCGCACTCCAGCTGGGCCTCAAGGAGGATACGCTCCAGCTCCCCCTGCA
31497	5	7019359	26.789	84,C>T	C;T	TGCAGGGTGTAGCTCCAACTTGCCTCAACACACCTGCCTGTGTGGCTGTTTCTCAATATGCGTTCTTCAGTGGTCTTGCGTCCTTGTGTTCTCGT
31695	5	7743773	28.508	11,T>C;28,C>T	CT;TC	GTGCATTACTTTGATCGTTTTAATACAACATATTATAATGAAATCCAAAAATTATAGTATAATATCGAGTGTTTATTTGAAGCGGCCCACCTGCA
31720	5	8318094	28.508	38,C>T	C;T	TGCAGGCCAGCGGGAGGTTGGGGGAGAAGTTAAAAGCGTCCATTTTTGGTTTATTTAGACCCAAGAAATGGAGGAAAAACTAGTGTAAATTTGGC
31748	5	9004356	29.555	84,C>G	C;G	TGCAGGATGTTCTCGCATCCATGAACGCAGAAGGATGCCTGGAAAAAACAGGAAAGCTGGAGGACACGTACTGGAGTGTCATGAGATTGTTTGGC
31761	5	9356518	29.902	64,T>G;65,T>C	GC;TT	CCTAATCAAACACACCTGAACACGCTATTCAAAGTCTTACTATAATTGAAACACCCAGGCAGGTTTGTTGAGGCAAGTTGGAGCTAAAGCCTGCA
31764	5	9377928	30.002	43,G>A	A;G	TGCAGGTTCTCAAAACAAGGCTTTCATTTATCTTCCTTTAACTGTTTTGCTCTTCTACTACAACACTTCTCTAAATTGTCTGTCTTTGCAAGAGC
31774	5	9597120	31.425	0,T>C	C;T	CACTACAAAAACTAACCCATTAACATACAAAAGATTCACATCCCATAACGTAATATCATAATAAAGCAGACAGAGTTGGCTGTACCGCTCCTGCA
29633	5	10302162	33.033	67,G>C	C;G	TAGGACCTCAAACGCTTGCCTTACCTTGGGTGGGTCGTAGAGCTCTAGCAGGTACCTCTGGCTAGCGGTGTGCTCATTGGTCCTCCTGACCTGCA
29687	5	12682549	38.929	66,A>G;74,T>A	AT;GA	TGCAGGCTGCATGTGGGATTCAGGGAATATTCAAAGTCAATAAAATCACTGATGTCTCTTTAGAGGGAAAATAAAAACTCCTGCATTGACTGGGC
29702	5	13063919	38.929	32,C>G	C;G	TACATTTATGATTCATTTCTGTTATTTATTTACAATAATAATTGTATAATAACAATAGCACTGTTATTTATTTAAAATGCAAAATGCAGCCTGCA
29731	5	14083354	39.976	51,A>G	A;G	TGCAGGTTAATGATGATGTAACTATCATTCAACCCCAAATAGCGGCACCTTAATGAAAATAAGAAATTGAACAATTAATATTAATGAATATTACA
29739	5	14123449	39.976	76,A>C	A;C	GAGAAATAATCCCGAGGGATGATGACTGTATCCTACACACATTTGAATCAGTGTGTCACTGGATCAGGGTGAGCTCCGGTTATATGTGTCCTGCA
29753	5	14685327	41.149	38,G>T	G;T	TGTAATATTCATTAATATTAATTATTGGAATTCTTATTGTCACTAAGGTGTTGCTGTTTGGGGTTGAATTATAGTTGCATCATCATTAACCTGCA
29757	5	14858088	41.549	40,C>G;57,A>T	CA;GT	CTGTCTTAATGTGCTTTATGCATGTAGTGTCTTTTAGTGAGACAGATGTTTTGCCAGTTAAGGATGTTAAGCCTGTGTTTGTTTGTTTTCCTGCA
29761	5	14991747	41.997	79,A>G	A;G	GTTTCTTGCTTTTCTTGAGAAAACAGGGCGCCTTGAACTTCTTCTTTTTCTTGGATGGGGATTTGGACGGCGAGCCCTCGGGGGTGTTTCCTGCA
29788	5	16055179	42.417	57,T>C	C;T	AACCCTAATCAAACACCCCTGAACAGCTAATCAAGGTCTTATATGCAAACTGAAACATTCAGGTGTGTTGAAGCAAGTTGGAGCTAAACCCTGCA
29793	5	16162560	42.417	24,C>T;51,G>T	CG;TT	ACACTATACTTTAGTTCTGTTTTTTCTTCTCAATCCCTCAAGTGCACAGAATTGCACTCATCATTCAAGTATGAGTGTACTTCTGCCGGCCTGCA
29795	5	16165873	42.417	6,C>T	C;T	GGGTCACGTGACTCTATTCAGAGTGTAGTATATGTTTACAGGGCAGGATACACTGCAGACAACAATGCAACCTAAGACCTTCAGACATTCCTGCA
29804	5	16315533	42.764	50,A>T;81,T>C	AT;TC	TGCAGGTTAATGATGATGTAACTACCATTCAACCCCAAACAGCGGCACCTAAGTGAATATAAGAATTTGAATGATTAATATTAATGAATAATACA
29829	5	17127285	43.111	29,C>T;78,A>C	CA;TC	TTTAAGATGACGATAACATCATAATTGTCCTAATGGCGAAATAGATCCATCAGCAAATACAAAGCAGTTACATCTGAAATATCTGGTTTCCTGCA
29840	5	17290258	43.459	58,G>C	C;G	TGCAGGGCCAATCAGCATTAAATAAATCACCACCCCAATCAATGATCCCTAATTACTGCAATCGATATCAGAAAGGGTCAGTGAGGGTTGCATTA
29844	5	17516887	44.153	62,G>T;69,A>T	GA;TT	TCTTTCACTGCTTTTCAATGATTACTAGATGAAACACTTATAAAGAAAGAGAACGCAACCCCTAATTAATCATTTCACAGCCATATCACCCTGCA
29856	5	17939237	44.153	8,T>C	C;T	AGAAATTTCTCAGCTCTTTCAAAATAACATCACGTCTTTCATTTAGACGCAGATATAAACGCAGTGTGCGGTGTTTGAATCGAACTCTGCCTGCA
29863	5	18263317	46.994	1,A>G	A;G	AAGTAACTCTCTGAAAATTGGCCAATGAGGCTTGTGGGAAGCAGTGCATGCTGGGTCTGTTTGGTTTTCATCTCTCTGGCAGCACTTGACCTGCA
29864	5	18263408	46.996	43,A>C;44,G>A;55,G>T	AGG;CAT	TGCAGGTGCATTGACCTTGTGAGAAACAGTCAGATTTTGGATCCAATTTTTTGCATGGTGACTTTTAACCGGAACGCTAGCATTTCTAGAAAGTA
29878	5	18653406	49.855	84,C>A	A;C	TGCAGGGACACCGGCCCAACAGGACCAGGATTGGTGACCCCTGCTCTATATAGTCTTAGCTATCAACTTAACTTAAGGAAAATCCGCAAAAGAGC
29884	5	18860232	50.202	66,G>C	C;G	ATTTTCACTCTCTCGCTTTATTGGCATTACAAATGTTACAAATATAAAAGTAATAACATCTCCCATCCTCCTCAGTTCCTCGTCTCAGGCCTGCA
29885	5	18860323	50.202	35,A>G;55,T>G	AT;GG	TGCAGGCTGATTACCCAGTTTTGGCAGCAAGTGTGGGTGAATTATTTAAATCTCTGTTAAGCTGGAGAACATACATCAGTGTGAGGAAAAACTGT
29895	5	19158572	50.202	44,C>T;81,G>A	CG;TA	TGCAGGCCCAAACACCACCTACATGGAGAACACGAATACAACCCTGGGCAAAGTAACCTCTGTTATGTGCCATTTGTTGGTAAGAAGGTGTTTTG
29898	5	19205079	50.202	69,A>C	A;C	TGCAGGTCGCACACCTACCTGCAAGCACCTCTTTGCGTGGTAGGGTGCCGTGCATGCCGCGGGCAGCCGACCACTTGGGGCGCCGTTGTATTTGC
29899	5	19242880	50.202	33,C>T;67,T>C	CT;TC	TGTTCTCCATCCTGATTAGCACTTTGTGTTCTATGTCCTGATTGGCTGTAGACCAGGGGTCACCAATCTCGTTCCTGGAGGTCCGGTTCCCTGCA
29933	5	19992656	50.202	23,T>C	C;T	AGTCCTGACTTCAACAATTGAAGTTGACAGCTATGACCACTATACATTAGGGCAGAGGTCACCAATCTCGGTCCTGGAGGGCCAGTGTCCCTGCA
29936	5	20146270	50.549	20,G>A	A;G	TGCAGGTTTTAGACCATATGAGGCACAGCATGTGTTTTAGGATATATTAGGTTTTCGAACACACTTCGTTATTATTGTTTATTTATTAGTTTGCT
29943	5	20488099	50.549	29,A>T	A;T	GAACTTTCTCCATCTCACTTACGGCAAGAATTGGCGAGGGATAATTAAGGAAAACTGGCCTTAGACCATTTATTTTAGTCTGTGTCAAACCTGCA
29952	5	20657454	50.897	22,A>G	A;G	AGCAGGTATAATATTCATTAATGTTAATTATTTGAATTCTTATTTTAGTGCCGCTGTTTGGGGTTGAATGATAATTACTTCATCATTAACCTGCA
29985	5	21126550	51.596	10,G>A;64,A>C	AC;GA	ATCTTGAGACGCATCTAAATCAAAAACTGTAGTCATCATTTTAGAGTTGTGTTTCCACTCATGAATGCAGAAACGAAATCAAGCTTGAGCCTGCA
29994	5	21268925	51.596	73,A>G	A;G	TGCAGGCTCTGCGCTGCTCACTCCAGCAGTTTTACGGCACTGATCCCCGGGAGTCCCGGAGCTTTGGCAGGATGGTGAATGAGGAGAACTTCAGC
30009	5	21748174	51.596	42,T>C	C;T	TGCAGGTCACATGCAGTGTGTCACTCGCTACAGCCTTTTCCACGCAACTCTTGGTCTTTCATTTTGGTAATTAACAGAAGAGGACAGAGCCTGCA
30019	5	21977123	51.762	48,A>C	A;C	TCTCCTAGGTAGCTGGGTTATTCCTCTCAGAAACTGGCCAGACTCTCCCTGAAAGAGCGACATAGGACTATTGTCCTATCAACCCACCACCTGCA
30020	5	21977214	51.942	34,G>A	A;G	TGCAGGAGGAGCCATAAGGATCAGGTGTATTGTGGATTGGTTGAAGGACAAGGCCACAATGACCCAATACTTGGACACAGAACCTGGCTCTTGAT
30021	5	22011861	51.942	13,T>C;32,T>C	CC;TT	CCATGAGCTTGAATGACTGCATCCATACATCTTTGAAATGACTCAAATAACTTATGAATAAAGTCATCTGGAATGGCAAAGAAAGTCTTCCTGCA
30026	5	22105367	51.942	1,T>C;15,A>T;88,C>G	CTG;TAC	ATTCAGATGATACGTAAAATAGAAACATTGATTGGGTCCAAATAAACTTAAAAAGAGCGCTTTTGACTTCTCACCCAACGTCCCGCTACCCTGCA
30027	5	22105458	51.942	84,C>T	C;T	TGCAGGTACCCATACTAGTGGACCTCCTGCTCTCTCGGCTGTAGGGGATTGTCGATGTTATTTTCAATCAGAACACATTTCACACGGCATGATTA
30045	5	22543733	52.289	60,C>T	C;T	TTCTTCTGGCTTTTGGGCCTTGAATGACTGTCACATTCGATCAGTGTCCTGCACGTCTGCTGGAAAGAGAAAAAGAAAGTGAAAGCCAACCTGCA
30049	5	22616511	52.289	16,C>T	C;T	TGCAGGTTGTGACTAATAGGTAATAAAGTAGTAAACAACATTCAGTTTGTGGAACAGAGTGGAGCGTTCAGGAACCGCGTGGGAAGTATGAACAG
30053	5	22794099	52.289	43,T>C	C;T	ACTAAAACAAGAGGAGGCACGGTGGCTCAGTGGTTAGCACTGTCGCTTTACAGCAGGGGTCACCAATCTCGTTCCTGGAGGTCCGGTGCCCTGCA
30072	5	23124433	52.636	26,A>G	A;G	TGCAGGACAACAGGACACACACACACACAGGCACAGTCATTTCTCTCCATCTCTTTCAGTTTTAATGTGCTTTATTGGCGTAACAAATAATGCAG
30090	5	23495371	56.926	7,C>G;93,A>T	CA;GT	TGCAGGACAATAAAGGCTAAACCAATTACTCATTGCAGAAGTATAAATCAGCTTTTAGAGTACACATGAACCAGAAGTTGCTAAGACTTTTATAT
30112	5	24115955	57.632	8,C>T	C;T	TGCAGGCATAGGACATCAACATAATGTCAGATTGTTGTTGTATCCATACATCATGTTGACATTGCACTTTGTTTGGAAATAAAAATTAAGTTGAA
30119	5	24335910	58.345	83,T>A	A;T	AAGGTTATTAGTTACTATAACTTTATTAGTTACTAATAATTTAACTAATAACTAATTACTAAATCTTCATCAGGTTAAGTTATAAGATACCTGCA
30124	5	24480277	58.699	10,T>A	A;T	ATCAAGCGGATCATTTCTGGCGGTCTGAAGTCAATCAAAAGGCCAAAAAGTGGTTCAGACTTTGCCCTTTTTAAAAAGTCCTGTCTCGACCTGCA
30125	5	24480368	58.699	56,T>A;57,A>C	AC;TA	TGCAGGACCACGATCCAGTACCCTAAGTAGATGACATCCGCTAAGTTGCCATGGACACAATTTGGGACCTCATCCTGTATTTTGATTGTGCAATA
30129	5	24682860	59.054	58,A>C	A;C	ATGCACACCAGTACACAATCACGCACACTACATGTTAAATGGATCCACTTGAACAAAACCATTGAACTATCCTCACACACTCATACACACCTGCA
30152	5	25023946	59.401	62,T>C	C;T	TCCATAATTTAGCACACAGGTGTCAAACCTAGTACCTGGAGAGCTGAGGCTCTGCACAATTTCATTCCAGCCCTGATTCAACACACTTACCTGCA
30165	5	25278749	60.789	61,C>A	A;C	TGCAGGCCAGTGGGAGGTTGTTAATTAATTTTAAAATCATCTCATTTTAAAATTATTTGGACCCAAAAAATGGAGGAAAAACTAGTGGGAATTTG
30167	5	25331242	61.14	15,A>G	A;G	TGCAGGTAAACAGTAATCCCATACATTAAACAAATAAACATTTTTGACCCTCTAGTCGGTCAATAAACAATTTTGTTTGTAAATGCATAATCACA
30168	5	25355711	61.14	58,A>T;80,C>T	AC;TT	ACATCAACTCCTCACTTTTGGACTTAAGTGCAACAGTAAATATTAAGAAAATCTAATAAAAAAACAAATAGCACCTCAACCTAAAATATCCTGCA
30174	5	25626575	61.14	51,C>A;64,A>G	AG;CA	CACATCATCTACAGCAATCACAACTTGAAGTCACTGCTATACTGTACTCAGAGATAGAGGTGGAGACACTTGGAGAAATGAAGAAGTTCCCTGCA
30177	5	25704906	61.487	25,G>A;77,A>G	AG;GA	TGCAGGGCACCAGACCTCCAGGAACGGGATTGGTGACCCCTGCTCTATATGGATGAAAACATCCAACTGAGATTTAAATTTAAGTATTTTTACAA
30190	5	25886171	61.487	85,A>T	A;T	ATCAGACACACCTGGGCTACCTAATCAAGCTCTTACTAGGCTTTCTAGAAATATCCTTGGAGGTGTGTTGAGGCAAGTTGGAACTTAAACCTGCA
30207	5	26210390	62.181	53,C>T	C;T	TGCAGGGGTGATGGTCGTATGGCTTCGAGTGGACAACACATTTTGTTGTGTTTTTCTTTTTGGACGAACAACCACGGAAGCATGGCTTTGTTGTT
30233	5	26640228	62.181	40,C>A	A;C	TGCAGGCCAGCGGGAGGTTGGGGGAGAAGTTAAAAGCGCTCATTTTCAGTTTGTTTAGACCCAAGAAATTGAGGAAAAACTAGTGGAAATTTGGC
30237	5	26697611	62.181	48,T>G	G;T	TGCAGGTGGTCAGGCTGAGCCACAGAATCAATGCGGGGATATTAAATAGTTGTTACAAAAATATACCTGTAGAATGAGGTTTATAAAATACCATC
30243	5	26894016	62.181	43,A>G;57,A>G	AA;GG	TTACTACTATAATTTTAATATGACATATTCAATAATGTAATCAGTTAATTATAGTATGATAGTTAAGGTAATTTTAATGTCGCGACCCACCTGCA
30264	5	27245507	62.181	94,G>A	A;G	TGCAGGATCTCTTTGTGAGCCCAGCTGAAGCTTTCAACAAGCGAATCGAAATTAAGAGGGACAGAAAGGGACTTGTGTTCGCCCAGGGAGCTGAG
30271	5	27372672	63.58	27,C>T;86,A>G	CA;TG	TGAATCAATCATTAATACAACAAATAATCTGAATGTCATCTTTAAAAAATCTACTTAAAATGTTTCTGCCTTATGTTTCTGTGCCAGTTCCTGCA
30283	5	27812524	63.927	49,A>G	A;G	TGCAGGAAAACATGAGGGTCCACAGGGGTGGCTGTTCCACCAGGACCAGAAAGAATATCAGCATTAATCCACACAGGACCCTTCAGCTGATCTCG
30299	5	28471564	64.274	85,T>G;89,A>G	GG;TA	TGCAGGTATACACGAAACTGGTCAAAAGTCACTACTGAGAAGATTATAATAGTACAGAAAATAATTTTTAAAATGCTGTTCTTGTGAATGGAAGA
30306	5	28826161	64.274	60,A>T	A;T	ACTTTGAGGAAAAAAACAATAATGAAAACGATGATCGCTGAATATATGTATATATTTTTTTACAATTTTATAACCTGCTATTCACAGCCCCTGCA
30318	5	29221662	64.622	5,T>G;70,G>A	GA;TG	AAAAGGCACATACATTTAAAAACTGTCAAATTTAGCTGGAGCACCTTTTATATCAGGGGTCACTAATCTCATTCCTGGAGGTCCGTTGCCCTGCA
30342	5	29797661	64.969	32,A>G;91,T>A	AT;GA	TGCAGGATGATAGATGATGTCTGTTTCATAATAGAAATATATTGAATAGTGTGAAGAAAGCTTTACAAATACATGCCTAGAAATGAAAATAAAAG
30343	5	29853991	65.318	14,G>A;25,T>C	AC;GT	AAACAAACAAAAAGATTATTTTAAACTAGAAATGACAATCTCTGGTCATTTTGTGAGCCGAATCAAAGGTTACAATGGACCAACTTTGGCCTGCA
30344	5	29903203	65.667	10,G>A	A;G	AATGATACAAAAATCAAACAAACATGTGCGTTTCTCTCTAAACATTGCTCCTACTCTGAACTTAAAAAGGAAAGTAATTAACTAGATTACCTGCA
30371	5	30511234	66.014	38,C>T	C;T	CGTCTGCAAAGAGAACGGAACAATTGAACACTACACCCTTATGGGTAACACTGTAGGACTGTGGGTGGCATATAATATCATTGATTACACCTGCA
30405	5	31780012	66.537	62,A>C	A;C	TGCAGGAGGATGGTCCCACGTTGCTCCATTGGTGGGATAAAAACCATTTATCCATGGGATAACACCTTGCCAAATTGCTCCAGGGTGGGGCCCTT
30440	5	32742136	67.059	34,G>A;37,G>C	AC;GG	GCTGTAGAATAAATTCAATGTTGTTGTTGTTGTGAGTCAATACTGAAGCTGTTGTGTGTCTTTTCATTGGTCTGTCAGGAGCAGAACGTCCTGCA
30467	5	33613625	67.407	8,G>C	C;G	TGGTATTACAGCTACTTAGGATATCTGTGTATGTAACTTCACTCTTAACTGATTTTAACAGCTACCAAGATTGAGACATGTTGGCGGGGCCTGCA
30483	5	34055944	67.407	1,T>C;71,A>C;84,G>T	CCT;TAG	TTATTTAAATATAACATATTTAATAATGAAATCAAACAATTATAGTACAATATTTGAGTTAATTTGAACTAATTTAATCTCACGGCCCACCTGCA
30485	5	34100136	67.754	84,C>T	C;T	TGCAGGGTGTTTTGTGACCTATATATAGTTTCAACAACTAGGGATTTTGAATTCATATTTCACACAGAGCATTTTGATAAAACACAACCAGATGC
30487	5	34198671	68.101	38,T>G;42,A>G	GG;TA	CCTCCGAATTCCCTAGATCTCAATCCAATTGAGCATCTGTTGGATGTGCTGAACCAACAAAATAGATCCAGGCCAGCTCCACCCTGCAGCCTGCA
30491	5	34261057	68.101	69,T>A	A;T	AAAGCTGCACATGAACACACCAAATGGACAGCAGCTAACTGAAATGAGAAAGTGCATTCTTTGCCTGCAAGAAAGGATGTCTTTCTGCACCTGCA
30494	5	34359119	68.101	62,C>A	A;C	TGCAGGACTTGCAAACTACCCACAATCCACACATTTATTGTTTTATGGGTATGTGCTATTCCCCTTCAAATCCTGGGTTTGTCTAATATGCTTTG
30497	5	34475597	68.101	30,C>G;52,G>A;57,A>G	CGA;GAG	ATTGTTTATGTTTACCTTGAAATATTGTGTCAGGAGGTGTTATAGTGAAAGTGTCACATATGGATGAAGTCACACTCTGGGTGAGTTCTCCTGCA
30500	5	34488549	68.101	59,C>T	C;T	TGCAGGTTCTCAGTGTCCAAATTCCTCCTCTTAACCTCCAGCTTTGTCAGCTGCATTAATTCTGCCTCTATGAGTTTAATCTATGGATACAAGCA
30550	5	36182534	68.796	11,A>C	A;C	TGCAGGGTGTTCATATTCACACTACTTGAGGATATTATCATGATATGTGGTGTGATATTATTTTGATGTTTGTAGCATTTACTAAAGTATAAATA
30578	5	36895926	69.143	4,C>T	C;T	CAATTGTAGACTGAGTGTGTCCAGATGTTGTGTATTCTTCTGGAGGCTCATCTCGGTTTTCATCATCAGAGGCAGCCTCACTTTCTGAACCTGCA
30599	5	37818102	69.49	14,C>A;51,T>G	AG;CT	TGCAGGGACACTGGACCTCCAGGACCGAGATTGGTGAACCCTGTCATTGACGGTATTATTTAAATGATATAAAAACAATCAAATGTAATGTCCTC
30601	5	37859114	69.49	29,T>C	C;T	TGCAGGAAGTAGATGTCAGAAGATGTGTTCACGCTGCTCAGAAAACCTTGGTTGTAATGGGTGGTTATTTGAGTAACAGTTGTTATTCTATCAGC
30605	5	37898820	69.49	13,C>T;62,G>T	CG;TT	TGCAGGGTTAGGTCAATATTGTGATAATACCATTTACCATGATAAAACCTTACAAGAAAAATGATACCAGCAGAAGCCTAAACGTGTTTAAACAA
30608	5	38014481	69.49	58,T>G	G;T	AGTCAGTCAGAGGAGCCCCCGTCATCTCTCTTTTACAAAAGCACTCGAAACACATGCTTTTTGAGGAGAAAACTACCTCTTTTATAAGCCCTGCA
30614	5	38207461	69.49	64,G>A	A;G	TGCAGGCAGAGGTGCAAGAGGTTGAGTTCACACAGTTTTCTAAAGGAATGAAGACCATGAGGAGGGAGGATTTTGCTGAATGGCTGCTTCATTTC
30621	5	38349252	69.837	20,A>C	A;C	ATATTTAAAGGTATTTGAAACAAGAGTTTGTATCTTCTCTTCTCAGGTTGACCGGCCGTCGTAAGGACAGTGAGCGTAGAGATAGTCTACCTGCA
30622	5	38349343	69.837	54,T>C	C;T	TGCAGGTGATCTGACCGCAGAAAATGATGAAGACAGTCGCAGGCGTCCCTCATTCCTACGCATGGTCAGTCTGAGCAAACTCAGAGGAGATTCAC
30638	5	38861932	70.185	29,G>A	A;G	TGCAGGTTAATGATGATCATTATTAATCTGCGGGCTGCATTTTGCTCACGGGGCTGCGAGAAGATAAATAAAAAAAGCGGAGCTGCTGCAAATAA
30645	5	39236900	70.185	47,G>A;51,G>A	AA;GG	TCCTCCTGGGTGTAAACGCCTTTCCTAGTGGCGGATACTCATCTAACAGATAGATGTACTGACAAAAGCTTGAGTGTGTGAGTCTGGACCCTGCA
30649	5	39271185	70.185	26,T>C	C;T	TGCAGGTGCACAATGTCTTTTTGTTTCTTTCTCTTGTACATAATTGATATCTAGCTAGACATTAACCTTCAAATGACACCGTTAATGTCCACAGA
30674	5	40272518	70.532	79,A>T	A;T	TGCAGGATTTTATTCCAAGGTACGCACATATCTAGCGTAAGATAGATTATTTTAAATAATATTATTTTCTGTTAGATTCAGGCTACCAATAAATA
30684	5	40563190	70.532	91,G>A	A;G	TGCAGGCCACAGCATTACCTTGAAACAGATCGGACCTGCAGAGGTGAGCAAACAACTTCCTTTTATTTTTAATCTGAAGATAAATAGGCCAAGCA
30685	5	40590414	70.532	4,T>A	A;T	ATTCTGAGCACTCTTTACTTACAGTACAATCACACAGCCTCTCTTGGCGTGTGGCTTCACTAATTAGCATGTCTAGGAAGTTCTTCATTCCTGCA
30690	5	40621059	70.532	62,T>C	C;T	TGCAGGTCTGCCAGAATCAGTGAGCGTCCATTTCACAGGTATATAATCACTTTTGGCCTCTGCAAACCCCTGCGACTCTGCTTTCTTTCCCTCTC
30698	5	40971259	70.886	47,C>G	C;G	TGCAGGGCCTCTCGCCTGCCTGTAAAGAACTCCACAGCTGTGTGTGTGTCTCTCTTTCTCTCTTTTCACTCTGTCTTTCTCTCCATCTCTCACCT
30700	5	41094132	70.908	76,G>A	A;G	ACCAGACATGAACATCATTGAGCATGTCTGGGGTAAGATGAAGGAGGCATTGAAGATGAATTCAAAGAATCTTGATGAACTCTTGGAGTCCTGCA
30722	5	41837941	71.578	3,C>T;78,G>A	CG;TA	CAACGTCATTTGATGTTGTTATCGAACAAATAACGTTGTCCTTAGATGCTGGTTAGACAATCTATGTTAATGTCTTATGATTTTGTGTGCCTGCA
30723	5	41838032	71.578	41,C>G;81,C>T	CC;GT	TGCAGGGCAATAACTGGATGCACTACAGAATGTTACGTTTACACACATCCACAAATTTGTAAACGCATCAGCTTTTAAAAACGTATTACTCACTA
30732	5	42170403	71.578	33,T>G;59,C>G	GG;TC	TGTGACCCGCAGGCTCCCTGTTCCCCTCCCCTCGTGTGCTCTTAATCCAGACCAACACTGAGGCTTCCAGCACAGATTAGTGGTGTTAGCCTGCA
30744	5	42436699	71.578	42,T>A;68,A>G	AG;TA	TGCAGGAAACAAATTGATTGTGTTTTACGAGAACATTCCTGTACTTGAAGCACTTCTAATAGCTGAGGGATCTACATAACGATATCAAAGTACAT
30749	5	42598394	71.973	67,G>A	A;G	GTCCATCCATCCATGCATACATCATCCACACAGAACAGAAATCATCAACAAAGCATTGTTAATAATTGTTCAAAATTGTGAGGCATTTCCCTGCA
30765	5	43107420	73.326	25,A>G	A;G	CTGGACCCTCGTAAAGCAGTTCACAACGATATCTTTGGGCAGTGACAGGAGAAGGAAGATGGATGGTGATCATCTGTAGCAAAGCATCACCTGCA
30767	5	43138753	73.326	8,A>G;29,A>G	AG;GA	ACACACCTGAACAAGCTAATCAAGGTCTTACTAGGTTAGTAAGACCTTAAACACACAGGCAGGTGTGTTGAGGCAAGTTGGAGCTAAGCCCTGCA
30770	5	43147893	73.326	78,A>G	A;G	TGCAGGCCTCCTCCACATCATCTGGATGGTGCTTGGTGTTCCACAACTTGGAGGTCACAAAAATGTCATCTCGTCTCAAAGACTATAGAGGCATA
30772	5	43155229	73.326	45,C>A	A;C	TGCAGGCACAGGACGTCAATATGACGTCTCATTGATGTTGTACCCCAACTTCATAAGATGTTGCATTTTGTTTGAAAATGAAAATGAGAACCCAA
30835	5	45268554	74.02	10,A>G;79,A>G	AA;GG	TCCGCTATTAACCGTTGTCAACTAATAACCGGCCTGCTAAATAACAATGTTAACAGGCCCTCTGGGGTTTTCAATGCATAAAGTGATGTCCTGCA
30836	5	45268645	74.02	64,G>T;69,A>G;92,T>C	GAT;TGC	TGCAGGACATTTCTCTGTGGGATAATACTCTTATCCGCTTGTTTGTTTTGCCTTATTTTTGCCTTCTCTGTTTCTCACGCTGAGGCTAAGGCCAA
30837	5	45327185	74.02	85,T>C	C;T	CCATGAGAAATTAACACAAGCAGCAGAGAAAAACCCAGGTAAACACACTGCTGAGAGAGTTTAGAGAGACCTCTGTATCTGCTGCCGATCCTGCA
30844	5	45426418	74.368	19,A>C	A;C	ACTATACCTCAATGATTTTCCTATTTATTTTTGAGCGTCATTTTTACTCAAATATTGTTTGTTTCAGAGTTTGAGCACATAGAAAGCAGCCTGCA
30845	5	45426509	74.368	93,C>A	A;C	TGCAGGCCAACGATGTTTCTGTGAGTTAGCCACATTTCATTTAATCTCTACATACAGTAAAACACTTCATGGTGCATACACTCATGATCCCATAA
30848	5	45485396	74.368	73,G>A	A;G	GATGAGGGCTCCAAGAACCATTGGATCCATTGGAAACTGGGGCGGCGCTCCATGATGGAAGCTGTTGGGAAACGGTGGAGGATCCAAAACCTGCA
30863	5	46139629	74.368	33,A>C	A;C	ACGTTCTGACGGCAACCCGATTTTAATTTCTGCAATGATGTTGGGGTACATTGAGGTACGTTAATATGATGTCATGTTGACATCCTGTGCCTGCA
30867	5	46321200	74.368	50,T>C;73,T>C;82,T>C;83,G>A	CCCA;TTTG	TGCAGGGTCACCGGCCCTCCAGGACCAGGATTGGTGACCCCTGCCCTAGACGGATGCTTATTTTTTTAAAGTCCCAAAAAGGCACGTCTCTGTTG
30875	5	46475656	74.715	10,T>C;39,T>C	CC;TT	TGCAGGACACTTGCCCTCGAGGAATGAGTTTCTGCATCTTTTTTCTATAGTTTTCTACAGCTTCATCAACAAAATGTGGATTTTCTGCACATTGC
30876	5	46500803	74.864	26,C>T	C;T	AGAACCAAACGACTGAAGCTTAATCCTGCTTGCTAATGTGCTGCGTGTTTGAATGTGTAAAGTGTGGTAGTGCAGGAACTCTCTGTTGTCCTGCA
30890	5	46826148	75.061	79,G>A	A;G	TGCAGGGATGTTTCTGGAAAGCCTAGTAAAAGCTTGATTAGCTAGCCCAGGTGTGTCTGATAATAAATAAGTGCACTTTGTTTTAGAAATGCACT
30903	5	47207088	75.408	2,A>T;81,G>C	AG;TC	TTATTTTTTTAGAAAGCATAGACTTAACGTATTACATAATGGTATGATGCATGAGTGAGCTACACGCAGGTGAGCTGGCTTGACAACCACCTGCA
30921	5	47821934	75.755	31,A>T	A;T	TGCAGGACCCCTTTACATATAGTACACAGATATATTATTTTATACAGAAGTAGCAATAGAGATTCAGACTTTCACCCAAACATGAAAATTTACTG
30959	5	49753974	76.103	12,A>G	A;G	TGCAGGTGCTGCGGTTTCCCCCACAAGTTCAAAGATATGCGATACAATTAGAGTGTTTGGGTGTTTCCCAGTAATGGGTTGCAACTGGAAGGGCA
30981	5	50504644	76.797	76,T>C	C;T	CTGTCTTCTGAAAGCAGTAAAACCATCTTCATTGCTGTGAAGGATGATGACATACCTGAAGCTGATGAGACTTTTGCGTTCATCCTTCGCCTGCA
30998	5	51013722	77.854	23,A>T;24,T>C	AT;TC	TGCAGGCTGAACCAGGTATTTCATCCATTGGTACTTTTCTTACCGTAGTCTTAAAGACTTTTAGGAGTGTCTTAAAATTTGATTCTTATAGTAAT
31011	5	51597507	78.201	74,A>T	A;T	TGCAGGTTTTATGAAGGGAAATTTAAGACATTTTGATGGTCTTTATAGGACCAAGTAAAAAAATAAAAATAAAAAATCTGAAATTGAACTCTGCT
31013	5	51674359	78.201	60,G>C	C;G	TGCAGGAGCACTGCGGAGGCGAGCAGACTTCCACGGCACGTCCAGATCTATAGAATAATCCGCACCGCATAGAAATGTGTGATATAATGAACACC
31016	5	51752904	78.201	0,C>G	C;G	CAGGGCTAAAGGCCTCTAAAGCGAAGCAGTGTCCTCAAACTTCATATTCCTATGTAATCTATCTCTGGCTGAGTATGAATAATGAGTGTCCTGCA
31046	5	52438369	79.257	31,A>G	A;G	TGAGAGAATCATGCTGCGTGAATTGAGTTTTAACTGAAAATAACATCAGTGAGATCAATGAGGGAGCAGCATTCACTTGTGTGTGTTTACCTGCA
31052	5	52526874	79.257	33,A>T	A;T	TGCAGGCTCTCCCAGCTTCAGCAGCTCAGTGACAGTAGCACTGGCCAGAGTGACGTCTCCATGAACCAAACCCAGAGCACACAGACACTGCAGGC
31054	5	52552829	79.257	62,A>G	A;G	TGCAGGAGTCTGGTCATCTCCTTCCACAGCTCCAGCAGCTCTGCATCCTCCAGCCCTTCCTCGTCCTCTTTCACCTGGATTAACCTCCGCCACAC
31061	5	52635780	79.257	63,C>T	C;T	TCTGCATTAGTGTCTTTTATCAAAACACTTATTTGATGCTTATTTTACTTGATTTCCCCTCAGCGTTCTCTGTGAACACCCTCAAAGATCCTGCA
31064	5	52676357	79.257	52,G>A	A;G	TGCAGGACGGATTAAAACAAAGAAAAGGTTAGTCACATTTATTCAAACCTTAATTTAAAAATATAGGCGAAAAGGTTAAGTACCTGTGAGTTTGA
31070	5	52864245	79.257	84,C>T	C;T	ATCTCAGAGGCAATCTTGGCCCATTTGCCTGGAAAAGGATGACACAAAATGGACAAAGACAATCTAAAACAATGATCTCAAACTTAATTCCTGCA
31079	5	53330652	79.257	5,T>G;38,T>C;40,T>C	GCC;TTT	GAGTGGGATCTTAACTAGATGCAGCTGAAAAGTGTGAGCGCGTTGGCTCACGTGAGTGTCGCTCCATTGGAAATAAAATAACGAACCTGCCTGCA
31096	5	54710810	79.442	34,C>T	C;T	CAAACGAATAAATGAACAATAATAACGAAGTGTGCTCAAAAACCTGAGTTTTATCCTAAAACACATGCTGTGCCCCAGATAGTCTAAAACCTGCA
31099	5	54784589	79.603	10,C>T	C;T	ATCAAACACACCTGAACAAGCTAATCAAGGTCTTATTTGGTTTACTTGAAACATCCAGGCAGGTGTGTTGAAGCAAGTTGGAGCTAAATCCTGCA
31100	5	54784680	79.603	76,A>C	A;C	TGCAGGGACACCGGCCCTCCAGGACCGAGATTGGTGACCCCTGCCCTAAAGGGATAGTTCACCCCAAAATTCTACCATAATTTACTTACTTGCTC
31101	5	54908528	79.603	5,A>T	A;T	CTACATTGTAACAGTGGATTTTAATTGGGTCCCCAGTAAGAAGCTGAGGCCTGTACGCTGTGAAAGTGTGTTTCCTGCCTGTGCTGATGCCTGCA
31102	5	54908619	79.603	82,G>C	C;G	TGCAGGGCAGCTGTCTTTGGTAACCACAGGTTCTCCTGTGAGAGCCTTTGATTTGGTCAATAAAGTGCGCCTGGTGATTTCACAGAGCCTCTTGT
31107	5	55329639	79.603	37,T>C;62,G>T	CT;TG	TGCAGGAAGAGACATAAGAAACCAGTGCAATGTGGATCGGGCAGTAGAGGGACACCCTTCCTTATTTTAATCTGAGTGCGGTTTTATTATTGGAT
31115	5	55543702	79.603	30,T>A	A;T	ATACTCTAAAATAGCGTAGAATAGTACATGAATGCACATGTAATTGCATAAGTATGCAATTTGGGACGCAGCTATGGTTTCTGTATGTTCCTGCA
31117	5	55567333	79.603	67,C>T	C;T	AAGTTTGTAATCCTTATGCCTGAAAAAGAAAAACCATTGCACAAAAACATTTTATTTGAAAACTTTCCCAAACCAAGTACAATCAAGCTCCTGCA
31147	5	56902368	79.603	28,A>T	A;T	TGCAGGCAAGTTTCTTATTTTTTTTCCAATGGAGAGATGCGCACATGAGGCAATGCGCTTGCACTTTTCCAACTGCACCAAGTTAAGATCACAGG
31155	5	57142663	79.603	31,A>C;34,C>T	AC;CT	TGCAGGAAAACACAGAGGCATTAACTCACAACAATAGCAGAAGACTTTCTGAAGACCCTGATCACATACATCCCAGATAGAATTCACCAGGATAT
31159	5	57221460	79.951	11,G>A	A;G	TGCAGGCCAGCAGGAGGCTGGGGGAGAAGTTAAGAGTGCTCATTTTCAGTTTATTTGGACCCAAGAAATGGAGGAAAAACTAGAGTAAATTTGGA
31169	5	57969474	80.298	89,T>A	A;T	TGCAGGTTAATGATTACGTAATTATCATTCGACCCCAAACAGCGACACCTTAGTGAATATAAGAATTCGAATAATTAATATTATTGAATATTATA
31172	5	58039809	80.298	53,T>C	C;T	TAAAGCTCAACTGTTTAACTGAGACATGTAAAATGAGCCTAATTCCGAAAAAGCGGTGTTCCTTTAATCAAGGGCTGTCAAACTTAGTTCCTGCA
31175	5	58051627	80.298	80,C>G	C;G	TTAGGTTGTGGAAATAACCTACCAAAATAAATGTACAATGGGTACAATAGGGGTACAATGTCAATCTGACGTCAAATTGACGTTCTGTGCCTGCA
31197	5	59075570	81.701	71,C>T;75,T>A	CT;TA	GTAATGCCGCATTGTGTCCTGCTGGTCTCTTTTCACACTGCGTTCAAGCTCGATAGTCGAAAAGTTTTGTTTTGTAACTAATGTGACAACCTGCA
31207	5	59520832	81.701	6,C>T	C;T	ATCAAACACACCTGAACAAGCTAATCAAGGTCTTACTACGTATACTTGAAACACCAAGGCAGGTGTATTGAGGTAAATTGGAGCTAAACCCTGCA
31211	5	59991651	82.049	84,A>T	A;T	AATCTGACACACCAGGGCTAGCTAATCAAGCTCTTACTAGGCTTTCTATAAACATCCTTGCAGGTGTGTTGAGGCAAGTTGGAGATTGTCCTGCA
31212	5	59991742	82.049	70,A>T;84,A>G	AA;TG	TGCAGGACACCGGCCCTCCAGGACTGAGTTTGGACACCCCTGGTCAAATGGCTTTGTCCTGTTGTCATTAAGATAGTTTATTCTAGACATTTTTA
31221	5	60167751	82.049	84,G>T	G;T	ACGAGTTCCATTGCATGGGATGTTTTGTTAATTGATAAAAATAACAGTGTTTACACAAGCATGTCTGTTATGTTGTATAATAAATGTAGCCTGCA
31233	5	60817594	82.049	82,A>T	A;T	TGCAGGAAGCCTGAGCGTGTTATTTGAAATATCAGGACAAAAATATTTGGGCTGGGTGATAAACACAACTTTAGTTTTTATGAGATATGATATAC
31234	5	60845838	82.049	15,T>C;36,C>T	CT;TC	AGAAGATAGCCTTACCCGTCGGCCTCACCTTCAAAATGGCAAGCTGCAGTTGGCTGCAAAGTATGAAGAACTGGCAACGCTGAGCACCGCCTGCA
31235	5	60845929	82.049	76,C>T	C;T	TGCAGGGAAAAGCAAAGCCGACTTGGTGAGTAGAAGTTAAGGGTCTTTTGCTGTCAGTGCTAATCAGAGTAAGCATTCCCCATGTTTCTTATGGT
31238	5	61008906	82.049	10,T>C;73,A>G	CG;TA	TTTTTGACAGTTTGGCTGCTCATCTGTATGAAAACTGAAGCTTTAAAAAGCAAACCTTTGAAAAGAAATGCAAACTATATATTTAGTTACCTGCA
31244	5	61242419	82.743	26,G>A;71,C>T	AT;GC	AATCCAGGCTCACTGGAAGTGTGTGGGCTTCCAGACGATATTCCCTTCAGGAATCCTAATACTTATGACATCGTTCGGTTGGAAAAAGTCCTGCA
31251	5	61499559	83.442	10,A>G	A;G	TGCAGGCGCCACCATGTCATGTTTCATTATTGCCGTTTCCCATCTCTTCTCAGTGGCTTAGGGCTAATCTCCGCTATTCTAAATCAACTATTTTC
31263	5	62124352	83.79	18,G>A	A;G	TGCAGGTTTTGTAACTAGGATGTTGTTCTTTTTATGTGTAACAGGGTCAAGTTAAATGCCTAGGGATTAACGCATGCTAAACATATTGTGGTATA
31316	5	64049242	84.137	76,A>C	A;C	CAAGATGCAAAAAAAATAGATGTTTGATTTAGCTTGTAATGATGTTCATCATAGAGCATGTGATGTTTTACTGAAACACTTCAAATCCTCCTGCA
31317	5	64049333	84.137	78,T>A	A;T	TGCAGGCTACATATAAAATAATTTGTATGCCAAATAAGAAATATAGCTTGAATGTCTGTAAATAATAAAATGTGCCGGTATATCTGATGCTTTAG
31326	5	64176112	84.137	14,G>A;63,C>T	AT;GC	TGCAGGCTCCGGCAGAAGAAAACTGAGGCAAAACTGAAGCAGAAATACCTCTGCATAATGCATCAGCTCAAGGATAATTAGCATTTCCAATCCCT
31331	5	64614959	85.193	27,T>A	A;T	AGACACACACAAGTGGAAGATGAGTAATTGATGACAGATTCTACATTTTGGTGTGAACGATCCCGTTAAATAGCTTGTATTCATTTTCTCCTGCA
31336	5	64634052	85.193	20,C>T;82,T>C	CT;TC	TGCAGGCGGTCTGAGATCTTTCAGTCGGGCAGCGGTCCATCCATCGCTTGACTTTTTGAGCTTTCAAGCACATCAGAAACTCCTCCTCGAGGAGT
31337	5	64655493	85.193	64,C>T	C;T	CTTTGTAAACTATAAACTCATGCGTCTCCTCACGGTTTGTCTCATTTTGTGAGCTAACTGACATCAACAGTTGTTCGCTCCCCTTCTCCCCTGCA
31340	5	64771434	85.193	21,A>T	A;T	AATGCAAGTGTATGAGGTAAAAGTGCAATGTGACCGCGGCTTAAGTGTGTTGAAGCAGGGTTGGAACTAAACTGTACAAGGGCTGCAGCCCTGCA
31352	5	65277830	85.893	2,G>T;27,T>C;86,A>G	GTA;TCG	AGGGCAAATAACTTCCATGAGCTTGGATGACTGCATCCATCTCAAATAACTTGTAAAATATATATCAAATAAATCATCTGGAAAGCATTCCTGCA
31363	5	65594403	87.298	82,C>T	C;T	TGCAGGCATGTGTGTTGAGTTCAGTAGAGCTGCAAGTGTTAACCGGCTCATGTTTCAAACTCAGAACTGTTCACAACATCCCTGTCACCAGCAAC
31380	5	66051439	87.647	57,C>T	C;T	TGCAGGGTTTGTTCTGGGAGGTGCTTTTGGAGTCTTCACAGCCGGCATTGATGCAAATGTTGGGCTTGATCCCAAAGACCCCTTACGGACCCCCA
31382	5	66091463	87.647	0,A>G	A;G	GTTGTGAATGCTGTGGTGACTGAAAATATTTAACAATCTGTTGCTTTAGCAATGAAAACATGATTTTTGAATACAATCAACAGGGGTGCCCTGCA
31401	5	66923121	87.647	60,A>T	A;T	TTTGTTTTGTGTACCCTGATAGAAACCTATGTTAAGAATTCTAAAATGCATGGCGTCCCAAGCATCCGATTGGGGCTTCTAGTGTGCGACCTGCA
31402	5	66923212	87.647	34,G>C	C;G	TGCAGGCAAGTTCGTTATTTTTTTTCCAATCGAGCGACACGCATTTGAGGCAATGTGCTCGCACTTTCCAGCTGCACCTAGTTAAGATCACAGGG
31411	5	67315342	88.342	45,T>G;54,T>C	GC;TT	TGCAGGACACACTATTCCTGTCTTAATGTACCACACACTTTGGTAGAAATATTTCTATATTTTCTATGTTGATTTCTATGTTTGTTTATATAATT
31414	5	67422537	88.342	78,G>A	A;G	TGTAATATTCATTAATATTAATTATTCGAATTCTTTTATTCACTAAGGTGCTGCTGTTTAGGGTCGAATGATAATTACGTCATCATTAACCTGCA
31446	5	68607581	94.613	11,T>G	G;T	TGCAGGCAAAAGTAGTATTGTAGGATATTGTCAAGGTGTTATAAGAGCTCTAGAGAGTTGTCAAAGTGATGCTTAGTCGGAAAAGTCTGTTTACA
31454	5	68763854	94.962	7,T>A	A;T	CCAAAAATTTTAATTAGCAAGTCACAAGCAAGTTTGAGTTTGTTGTTTTGTTTGTTGAACACAAAAGAAGATATTTTGAAACAGGGGCGCCTGCA
31463	5	69062568	97.08	57,A>G	A;G	ATCAAACACACCTGAACAAGCTAATCAAGGTCTTACTAGGTATACTTGAAACACCTAAGCAGGTGTGTTCAGAGAAGTTGGAGCTAAACCCTGCA
31474	5	69235880	97.779	46,A>G;47,C>T	AC;GT	TGCAGGAGCTTCTCTGCACCAGGAACCGTCAGTTTGTGCTGGTGCAACGATGCCAGCAGAGCGTCAGACTTCACCAGCACCCCTTTATAAGGTAA
31512	5	70520344	99.535	24,A>G;35,T>A;70,G>A	ATG;GAA	TGCAGGGGTGTACTCATTTATGCTGGGCACTTATTATTTGAAAAAATGCATCTAATCAGAGGAAAATTAAAATATTTTTCATCTGATATAAAATA
31523	5	70990907	100.23	43,C>A	A;C	CCAGCCAGCTGACAATCTGCCGCAGTTTATTATCCAAGTCGTGCAGGGAGATATCGGAGGAGAAATTGAGCTCCTTTGATTGGACAACTCCTGCA
31520	5	70884827	100.929	62,G>A	A;G	ACAATGATGATCATGCAGACGACTCCAGTGAAGGGGATGAGATAGTAGGACAGAGGGAAGGAAAACTCTGGCTTCAGAACCACATACGCCCTGCA
31533	5	71413052	103.776	94,A>G	A;G	TGCAGGATTACCCAGAACACACTGCTGCTCTGTTAGACTGACCCCATTCTGACTACAAACACCTCAAGAGGAGAAAGAACGACCTGAAACCTGAA
31538	5	71494877	104.479	9,T>G;72,A>G	GG;TA	GATGATGTCTTAATGCAACGTGCTGACCACTGGACCACAATGGCGCTGTTATGCTTGTGTGGCCGGAATGATAGTTACATCATCATTACCCTGCA
31548	5	71745538	106.256	26,G>A	A;G	GCTGTTCATGAAAGTGCAGGAACCCTGAGTATAACGTGTATGGTGTGTAATGTTTGGCAGGGCACAGGGAAATGGTATGAGCTTCAGGACCTGCA
31551	5	71807441	106.639	42,G>T	G;T	CAGAATTAATTTTTGGGGTGAACTGTCCCTTTAAGTCTAAATGATTAAATCCCATTGGTTAGAAGGATTACGTGCAGCAGTGTCCTGTACCTGCA
31637	5	74780629	125.359	5,G>A	A;G	CTTCAATGGGTTCATTCAGCTCCAGATGGATGAAGGGTTTTTCTGTTGGTGTTTCTGGCATCAGTTCACATCTGGAGGAGTTCTGAGAGCCTGCA
31640	5	74781604	125.359	85,G>A	A;G	TGCAGGTGGCGCTGTGAGGATCTGCAGAGGCTTTTGGGTCGGGTGGATAAACGTTAATGAAGTCTTGTTCGTTACCTGCACAACAAACACAGACG
31652	5	75116011	126.405	57,A>G;77,A>T	AA;GT	TAAGAGCTTGATTAGCTGGCTCAGGTGTGTTTGATTAGGTTTGGAGTTAAACCAGGGGTCACCAATCTCAATCCTGGTGGGCCGGTGTCCCTGCA
31660	5	75193794	126.405	15,A>G	A;G	TGCAGGATCACCACCGGCATCTCAGTCATACACACATTAGCGTTATAATAAACACGACATTATATTTAAAGACACGAACAAGATCAATTTACGCT
31677	5	75558826	127.452	30,T>A	A;T	GGCTCTGATTGGCTGCGGCTCTGGAGGTTTTAAATAATGGGAGTGACGGAGTCGTGGCTTTAAATGAGCCGCCGTGGCTCAGAGCTTCACCTGCA
31679	5	75576400	127.452	54,G>T	G;T	TGAAGGCTGTTCTCTGAGATCTGCTATAGGCACCACTACTGACACTGATCACTGTTAAATGACCATCCGTCAGCAGAGCCTGATGTTCTCCTGCA
31681	5	75585756	127.452	15,A>G;35,A>C;43,A>G	AAA;GCG	TATTCACAATAACACACTAAACAACACAGAGACTGATCAATGAACTAATGTGCGAATATTAAACCAGCGTCACCCCACACACTCTCTGACCTGCA
32260	6	245352	0	90,C>G	C;G	TGCAGGCTCAACCATCATCATCTTCATCTTCTTCATCTCTCCATCCTGCGGTACTTTTCCATCCTCTGCTTCTCTGTTCTTCTTCATGTAGACAG
33027	6	507605	1.905	48,T>A	A;T	TGCAGGCTGAAATGCACCTTCTGCTCTCGCTCACTGTGAAGCACCTCTTAGTGAAGGTAAACTGAGAGGAAAACAGCCCGAAAAGGACAAACACT
31857	6	1238104	11.291	44,T>C;73,A>G	CG;TA	TGCAGGGGGAGATGGAGTACGCCACTGGGGTCCTGAAACAGCTGCTGGCAGACCTCATCGACAAGAACCTGGAGAGCAAAAACCACCCCAAACTC
32042	6	1806967	13.489	71,A>G	A;G	TTCATTCGCCTCCTCAGATCACGCCTGACATATAATTCCAACACCTCGTCCCAGAAGACATCAGTGTGTGTGTCACCGACCTACACGCTCCTGCA
32088	6	1944691	13.489	32,A>C;33,T>C;88,A>G	ATA;CCG	CCCACACTTTTTCAATTTATTTATTTACTTGAATGCAGTCTTCTTATTAATTATTTTACCGCAGCTCTGCTCTTTTTATATATAACCAACCTGCA
32289	6	2624095	18.215	29,G>T	G;T	CTGAAATGAACATTATTGACATGTCTGGGTTAAGATGAAGGAGGAGGCATTGAAGATGAATCCAAAGAATCTTGATGATCTCTGGGAGTCCTGCA
32446	6	3124668	20.364	39,A>T	A;T	CATTGGAAAAAATCCTTATCCCAGTCTAAAATTTCATTCATAATGGTCTTAAAAGGTTCTTAAAAAGTCTTAAATTTAACTTGAAGAAACCTGCA
32605	6	3655626	22.5	28,G>C;47,G>A	CA;GG	TGCAGGGACACCGGCCCTCCAGGACCAGCATTGGTGACCCCTGATTTAACGCATTGGAGGCCATACTGAGCAGAGCAAAAACAGTTGACGTTCTG
32651	6	3846408	22.847	86,A>G	A;G	TGCAGGAACTGTCCGAACTCCAGATAACTGAGCCGCTTGTTTCTGGCATTTCCGAAATGCAAGCGGATGAACTCGCAGTCCCAGTTAAAGGGGAT
32789	6	4211143	23.546	57,C>A;72,G>T;77,G>T	ATT;CGG	TGCTTTCTATCTTTTCTTTATGAATGTAATGTGCATGAATACTTAAGGATAGTTCACACAAAAATGAGAATTTCTTGTTAATTTGCTCACCTGCA
32992	6	4986294	27.125	66,A>C	A;C	TGCAGGAATATGATCTTTAATCATCAGGTTAAATAGTGTGTGTAAGAACAAAGTAAAGTTCAGCAACGGTACATTTTAAAAACCAAATGGCATAA
33003	6	5028382	27.125	64,A>G	A;G	TGCAGGGTTTTAGCATAATGTGTTTGCTTTGAGGCCTGATTTCCTATTGATAATGAGCTGTGACAGGCAAATGATTGGATCTAAAGTAGTTGAAG
33183	6	5580556	27.824	64,A>G	A;G	TGCAGGACTGAGTTTGCCCACGGCAACTATCTAAGAGAAAATAAACAAACAAAACATCTTCAGCGTTTGCACGCAATACCTAATACTACTCTTCT
33266	6	5878848	28.171	26,A>T;63,A>G	AG;TA	TGCAGGCAGCATTCTGCTCATGGGGCTGCAAGAAAATAAATAAAATAAGTGGAGCTGCGGTAAAATAATGAATAGAAAGAAAAAAAGAAAGAAAG
33355	6	6423339	28.518	78,G>C	C;G	TGCAGGGCGACATGCATACTATTTGTGTTTATATTATTATTTTGCATGAGGGTTTATGACCTCATAAACCAGATTGAACGATAATTGGAGGACAT
33365	6	6886503	29.917	71,C>G;74,T>C	CT;GC	CTGGAGGGCTGCAGCTCTGCATAGTTTAGTTCCAACCTTAATTAAACACACCTGATCAACCTAATTGAGTCCTTTAGTTATGTTTGAAACCTGCA
33377	6	7100967	30.264	47,G>C;81,A>G	CG;GA	GCCGGTGTGTGTACCCTGATAGAAACCTATGTTTACAATTCTAAAATGCATGGTGCTGCGCATCGCCGAGTGGCGCTTCTGATGTGTGACCTGCA
33378	6	7101058	30.264	14,T>C;26,A>G;50,T>C;66,C>T	CGCT;TATC	TGCAGGCAAGTTCGCTATTTCCAATGGAGGGACGCGCACGTGAGGCAACACGCTCGCACTTTATAGTTGCACCTGACAGGGAGCTTCTGTGACCG
33383	6	7219562	30.964	87,C>G	C;G	TGCAGGTTGTAACTGAAGTCATGAGCCAGGAAATACAGTTTAAGGGCCTGATTACACTTGGTATCCAGATGCAATTTTTGTTGATCTCATCACAA
33397	6	7464108	32.02	56,G>A	A;G	CCTGATGTTTGTCATGTCATGGAAATTCTAAGAGAATGATGTAGTGATGGACAGCTAATTGAGATGTCAGTGTAATTGAGTGTTGGTATCCTGCA
33398	6	7464199	32.02	66,C>T	C;T	TGCAGGGCGTTTGAGGATGAAGGAAAAGCTCGTCTTGGAGTGGTGGAGTGTGCCAAACACGAGCTCTTGCAGCCTTTCAGTGTGCTCAATGAGAA
33415	6	7712860	32.367	3,C>T	C;T	GGGTCGCGGCGGTGGTGGCGGCAGCACAGGTGGAGGTAAACGTGGCACATGAGACTGAGTCTGCTGGAAGTTATTGATCACACAGGTGACCTGCA
33428	6	8071632	33.586	47,G>A	A;G	CTCAGTCAGGTGGGCGATGTAGTTGGTTGCCAGAACCAGAACATCCAGCTTGGAGAGCTTGGTGTCTGGCGGGACGGAGGGTAAAGCCGCCTGCA
33433	6	8144806	34.199	61,A>C;81,G>C	AG;CC	ATTCAGCTTGGTGAGCATTTACGCAGTCTTTGACATGGCTCTTCAAAGTACTATTCTACACATGGCCCGCAAGAATCTGCTGCAGGAGTCCTGCA
33443	6	8368652	35.032	0,A>G;87,C>G	AC;GG	GCGAGCGGAACTCTAAGATGGGGTCTCTAAATGAGAGTGTGATCTGAGATGTAGTGATTGATTTTCAACACACACCTGTTTGACCTCGGCCTGCA
33445	6	8387589	35.032	68,C>T;69,G>A	CG;TA	TAACATAAAATTCATTTTGTGAGCTGTATGTCATATTTTCCAAATATTTGATGTGAATCTTTTCTGTACGGCCATCTTGGCCAAGACTCCCTGCA
33441	6	8365277	36.217	27,T>C	C;T	ATAGAACAATTTAGCTTCTGTTCATGATAGATTACAACAAAAGGGATGCTTTCCAGCTTCTAACATTCCCAAAAATGTGTTTGCCACCTCCTGCA
33459	6	8804891	36.217	29,C>A	A;C	TGTTATATTCATTAAAATTAATTATTCGACTTCTTACATTCACTAAGGTGCCGCTGTTTGGGGTCGAACTATAGTTACATCATCATTAACCTGCA
33476	6	9131339	36.241	28,A>G	A;G	TGCAGGGACACCGGCCCTCCAGGACCAGAATTGGTGACCCCTGGCTTAGAATGACCAAGAGGCAACACTCAATAGAACATTCCATTTCAACAGCA
33495	6	9445821	36.929	21,T>A;78,A>G;81,A>G	AGG;TAA	TGCAGGTCGCACTACAGAAGCACCGCTCTGTGTGGTGCGACGAATTGGAATTCTGGGCATGGGTTTCTGCCGACTTGGGGCGCCGTTGTGTGTGC
33505	6	9605719	37.277	11,A>C	A;C	TGCAGGGACACAGGCCCTCCAGGACCGTGATTGGTGACCCCTGTTCTATATGAATCAGAATCAGAAAGAGCTTTATTTCCAGGTACGTTCGCACA
33508	6	9662339	37.277	4,T>G	G;T	TGTAGGTCTTCTGGCAGCCTGGATATTCACAGCTGTGCACCGTGGCTTTCCTCTTGACCAGCCCTCTGCGGATGCGCTTGCTCTCAAGGCCTGCA
31787	6	10153003	40.136	52,A>G;80,G>T	AG;GT	TGCAGGACCGAGTTTAAGAACCCTTGTCGAATAGTGTCACAAACATTATACTGTTTTAATGTGAGTAACCTATCTGCAGCTGTATTAAATAGAAT
31792	6	10380413	40.136	39,T>C	C;T	TGCTTTGGAAAATAGTAACCCGTGACTCTCTCTGTCTTTTATTCTTTGCACTCTCTGCTTTTACTAACGAACATATGCTGTCATGTCGCCCTGCA
31793	6	10380504	40.136	39,A>G;71,C>T	AC;GT	TGCAGGCTGTTCTGTATGATTAATGAGCTGTGTTTATTAGCACACGACTCCAACCAATCAGCACGCAGCTCTGTGTACCAGTCATTTTAAAGACT
31798	6	10425477	40.136	18,T>G	G;T	TGCAGGAAAATATCAGGCTTTGCTAAAAGGCTGGTTATTTTACAAACGATTAGTGTCAGTAGTGATAGCCTATTGCAGGTTTCAAAGGAAAATCT
31806	6	10655442	40.136	55,C>G;67,T>C	CT;GC	AACATTATTTATGGGGTATTTTGAGTTTAAACTTCACATACACACTCTAGGGCAGCGGTCACCAATCTTGGTCCTGGAGGGCCGGTGTCCCTGCA
31807	6	10713801	40.136	41,A>T	A;T	TGCAGGGACACCGGCCCTCCAGGACCGTGATTGGTGACCCCTGGTGTAGACAATAATAACTGTGATGGTTTGGTTTAGGGTTTAGGGAAGGTGTA
31808	6	10743389	40.136	1,A>T;2,A>C	AA;TC	CTCATTTTTTGGTGAACTATTCCTTTAAAACGACTGCATTTGTCCCTCTAGGGCAGGGGTCACTAATCTCGTTCCTTAAGGTCCGGTGCCCTGCA
31809	6	10743480	40.136	39,T>G;54,T>A;72,T>A	GAA;GTA;TAT	TGCAGGGTTTAGCTCCAACTTGCCTCAACAGATCTGCCTTGGTGTTTCAAATATACCTAGTAAGACCTTAATTAGCTTGTTCAGGTGTGTTTGAT
31810	6	10750729	40.664	33,G>A;49,C>T	AT;GC	GTTTGATTCATCCTCTTTCTTTTGTTCCTCCAGGGCTTCAGCCTCTTCACGCGGGACGTCCTGAGGCTGTGACTCTTCAGTTTCTGATTCCTGCA
31814	6	11057089	40.664	12,C>G	C;G	TGCAGGCAAAAACAGAAACAGGGAATGAATGGACATGCAGCAGTGTTTACATTAGGTTGTTTATGATCATGTAAACAATAATCTATTCCAGTTTT
31817	6	11194341	41.192	12,A>G	A;G	TGCAGGGACACCAGCCCTCCAGGACCGAGATTGGTGACCCCTGATTTAGAATATCATATCTTTCTTTTTTCTCATACAGCCTCTATAATATTCAG
31819	6	11199585	41.194	63,A>C;94,C>T	AC;CT	TGCAGGACAAAAAGAAAACGTGTTTATGAATGATAAAAGCTTGTGAATGCATTTAGATTTAAGATGACATGCAAGAATGGTGCAGAGGGGGCTGC
31840	6	11901702	41.721	75,A>T;88,T>C	AT;TC	TGCAGGTCAAGGTGAGGCTTTGTGCAGTTATACCACAGCCCTGCTTCCTAATATTACATCATTTCATGCTGTGCTTAAAGAAGTTTTTCTAAGCA
31834	6	11868039	42.248	63,G>A	A;G	AATCAAACACACCTGGACAAGCTAATCAAGCTCTTACTAGGTATACTTGAAACATCCAGGCAGGTGTGTTGAGGCAATTTTAGCTAAAACCTGCA
31846	6	12090228	42.248	45,C>T	C;T	CGGGTGCAATATGAACCAGTCATGAACAGAAAAGGGAATGTTTATTAAGTAAAACTGGACTCAGACGGTTTAGTTTAGTCTGCGTCAAACCTGCA
31848	6	12103389	42.422	4,T>G;69,T>C	GC;TT	ATCCTGTTGGACAAAACATGTAAGTTTCATGAACTGTGTTTGAACACAGAGCTTGTTATTTGCAATCTTTGAAAAGCCTATGGGAAAATCCTGCA
31862	6	12471626	42.596	68,A>C;86,A>G;92,G>A	AAG;AGG;CAA	TGCAGGCAAGTTCGTTATTTTATTTCCAATGGAGAGACGCGCACATGAGGCAACGCGCTTGCAATTTAAAGCAACACCTAGTTAAGATCACAGGG
31871	6	12769854	42.943	46,T>A;73,A>T	AA;AT;TA	ATCAACCCGATTTTTATTTCGAAACTAAATGCAATTTTTCCATGAGATTAAGGTACAACATCAATCTGACGTCATGTTGACGTCCTGTGCCTGCA
31877	6	12975439	43.29	44,C>T;47,G>A;73,T>C	CGT;TAC	ATCAAACACACCTAAGCAAGCAAATTAAGGTCTTACTAAGTATACTTGAAACATCCAGGCAGGTGTGTTAAAGTAAGTTGGAGCTAAACCCTGCA
31872	6	12769945	44.01	19,T>A;66,C>T	AT;TC	TGCAGGGATAATACTGTCATCTGACAAAGAATCTTCTTTTTTACCAATAGAATTGTTCATGTGCTACTCTTTTTTTGTTTTCAATGATAATTTAT
31899	6	13390204	44.01	18,A>T;52,T>A	AT;TA	TGCAGGGACTATTGTATTATTGAGTAAAACCAAAATAACTCCCATCATAACCTTTAAAATTCTCTGAGGGATTCTCTTGTTCATTTAAGAAGGCT
31901	6	13418308	44.01	52,T>C;67,A>G;70,T>C	CGC;TAT	TGCAGGAGTTTGCTGCTCTGGGTACAGGTGGTGGGATCTATCACTTTCGTGACCAAATCCTGTCCGGGGGCCCGGCTGCTTTTTTCCTCATGAAT
31903	6	13453625	45.077	22,G>A;41,G>A;48,C>G;77,C>T	AAGT;GGCT;GGGC	GGTGGCAGCATCGTAATCTAACGTGCTGACCACTGGACCACGACAGTTCTATACAAAGAGGTGGCTCATCTGAGTTATATCATCATTAACCTGCA
31907	6	13522819	45.424	1,A>C;43,A>G;51,T>C;54,G>A	AATG;CGCG;CGTA	CATGTGATCTTAACTAGGTGCAGCTGGAAAGTGCAAGCAGGTTACATCATGTGCGTATCTCTCCATTTGTAAATAAAATAACAAACTTGCCTGCA
31916	6	13914840	46.47	8,G>T;38,C>T	GC;TT	GGGTGAACGATCACATTTGAACTTTGCCATAACAGATTCATTCGGCTTCATGTTTCTGTGAAGGATACATCCAACAAGGCAATCATAATCCTGCA
31925	6	14209622	48.127	5,T>A	A;T	TCAGAAGACATTAATAAACAAATATACTCTCTAGGGCTGTTCGGCCCCATAGCTGGACCTGCCTAGTGCCCCAAATTACAAAATTTGCACCTGCA
31946	6	15129852	49.784	36,T>C	C;T	TGCAGGGTTTAGCTCCAACTTGCCTCAACACACCTGCCTGGGTGTTTTAAGTATACCTAGTAAGACCTTGATTAGCTTGTTCAGGTGTGTTTGCT
31959	6	15363756	50.459	65,T>A;69,A>T;89,T>C	ATC;TAT;TTT	TGCAGGGATGTATCTTCGTAAGATTGGTTTGACTCTATTTTACCCTATTATAACTCTATTTTGACTAAATGCCAGGCGTCAGACGTGACTCTATA
31969	6	15893368	50.483	69,T>C;84,T>C	CC;CT;TC	TGCAGGAAAACATAAGGCTTTAATTTATTAAAATTAACAAACTTATTAAAAGGCTGATTATTTTACCCACGATGCCAATTGTAGTCTATTGCAGA
31970	6	15924608	50.483	73,A>G	A;G	GCAGTCACAGAAGCTTCCTGTGATCTTAACTAGGTGCAGCTGGAAAGTGCAAGCGAGTTGCCTCAGGTGCATGACCCTCAAATAACTTGCCTGCA
31973	6	15936690	50.483	18,G>A;30,T>C;56,G>A	ACA;ATG;GCG	TGCAGGTCACACACCAGAAGCGCCGCTCGGTGACTTGCAGCATCGCTCCACGCAGCGCCATGAGTACTGATCCTCTCATGCTGCTTCTCTCTGTC
31978	6	16002534	50.909	23,A>C	A;C	TTTGGTTTGGGGATAAAAGTGACAGAGAAGGTTTCTCACCCCCCTGCAGAGCACCTGTTAGTTACGGGACACAATCAAATACCCCCCGACCTGCA
31983	6	16127985	50.909	26,G>A	A;G	TGCAGGGACACCGGCTCTCCAGGACCAAGATTGGTGACCTTTGATTTATTGTTGACTGGTGAAGATATTCATGACTTGATTTCAAGTGTTTAAAG
32012	6	17447583	51.182	15,A>G	A;G	TTTTGAACTTTCTCCATCTCACAGCGAGATTTGGAAAGGGATTATTAAGTAAAAGTGGCATCAGATGGTTTAGTTTAGTCTGCATCAAACCTGCA
32029	6	17734889	51.182	93,A>G	A;G	TGCAGGTCAGAACCCCTTACCTGTATTCTCTCTGGATGAACTTCGAGAGAAACAAACAAGTGACGACGTGCTCTCAAGAGTTCTATTTTATGTAT
32033	6	17844573	51.334	63,T>G	G;T	TGCAGGTCACTTGACAACCCGATCAGCATTCTTGACCAATGATTTCAGGGCAAAGTTTGAGCGTGAAACTTCCTTTGTCTCGAGGCTGCTCGTAT
32041	6	18029789	51.528	80,T>C	C;T	TGCAGGTACCCATACTAGTTGATGCTTTTCTCTCATTGGCTATAGGTAATCGCCCATGTTATTTTCAATCAGAACTATTTTACACGGCATGATTA
32100	6	19639586	51.697	74,T>C	C;T	TGCAGGACTTCCTGAAGGTTCTGGGAGTGTGTGATGAGTTTACGTGAAGTGGTGCAATCAGTCTGGCCTCGGTTTAGACGCAAAGTGAGGCATTC
32052	6	18410811	51.875	7,C>T	C;T	TGCAGGGCTCAAAGTTAGGACCGCTGTCTTTCTTAACAATAAAGTTTCTAACCTTCAGAAAATGTTAACTATTAACCTTGGTCAAATAAGTATTA
32065	6	18909408	51.875	56,A>G;66,G>A	AG;GA	GCTGTTCATACTTCCCATGCGGCTCCTGAATGATCACTCTGTTCCACAAACTGAATATTGTTTACTGCATTATTACCTATTAGTCACAACCTGCA
32092	6	19565360	51.875	31,G>A	A;G	AGAAAGAAAGGAGAGGGACGATTATTAGAACGATTGACTAACCATTGATTTGTTCAATGACTAATAAGAAGGCCCACACAGAATCTGTGCCTGCA
32103	6	19787139	52.059	25,C>A;55,T>A;61,G>T;64,C>T	ATGT;CATT;CTGC	TGACCATAGCCTCGCACTTTTTATTCATTATTTTGCCGCAGCTTCGCTCTTATTATTTATTGTCCTGCAGCCCCATGAGCAAAATGTAGCCTGCA
32110	6	19884457	52.221	46,G>T;77,T>A	GA;GT;TA	TGCAGGATAATGTGCCATGTCACAAAGCCCAAATCATCTCAGCCTGGTTTCTTCTTAAATGTTGTCCACGTCAACAAAGTCACGTCACGTCAGCA
32118	6	19966546	52.221	40,A>G;71,T>A;78,C>G	ATC;ATG;GAG	CTGAATGAATATCAACACTGATTGGGCTTATTAGAATTCTAATATCTGCACGCAACACGAGCACCGCCCTATCTGAATCCATTTTCTACCCTGCA
32121	6	20101620	52.221	35,C>T	C;T	TGCAGGCACAGGACGTCAACATGATGTCATATTGATGTTGTATCCCAATGTCGTGGGGACAATGGATTTTGTTTGTAAACCAAAAACGGGTTGAT
32122	6	20143688	52.221	13,C>T;31,G>C;93,C>T	CGC;TCT	TGCAGGCTGGCCGTGAGATAGCTTAAAATGACAGCTTAAATATTATGCTATAAGTATTTAATTTTATTAATAAATATGTTAGATTAAAATGACTG
32149	6	20825151	52.395	65,A>G	A;G	CCGCATATTGAAGAGCCCCCCAAAAAGCAGGTGTAACAAAGCCATATCTGGCTGCTGGATATAGCGTTGATAGCTTAGGAAGAGAAGCTCCTGCA
32151	6	20862146	52.395	73,C>T	C;T	TGCAGGACATCTCAGCATGGATGAAAGATCATCATCTGCAGCTCAAATTGGAAAAGACGGAGCTTCTTCTCTTCCTTGCCAATCCAACTGTTCAA
32142	6	20572536	52.569	22,G>A	A;G	TGCAGGACTACCAGCTCTGCACGTATTCCATGTCGCCTTAACCAAACACACATGATTAGAATCCTCAGCTCGTTAGCAGAGACTGAAAGACCTGT
32153	6	20893615	52.569	94,C>T	C;T	TGCAGGAGAAGTTCATGCGGATACTGTTGAACAGCAGCGTAGCAGGTGATGGGGTAAGAACAAAGGTGGAGATTGATGGAACTCCACCTGCCAAT
32161	6	21142755	52.569	74,A>G	A;G	CAGCCTTCAACGACTTAACCAAATAATTTTGATGTCTTTGTCACACTATTTGGATGGCCAGAACAAATTGCCTTAGGGGCCAAGTTCGGCCTGCA
32188	6	21620758	52.918	83,G>A	A;G	TGCAGGATTTTATCAATTTCATAAACCACAGAGCATCCCAGTATTCTCATATTAAGTTTAGACAAACTTTAGCATTCAACTTTGCATTACATAAT
32206	6	22336386	52.918	75,A>G	A;G	TGCAGGGACACCGGCCCTCCAGGACCAGGATTGATGACCCCTGCTCTAGGTACTTGCATCAAAAAAATAAATACAATGTACTTACTGTGTTCATA
32227	6	23036079	53.268	62,T>A	A;T	CATACCCCAAAGCCCTTGAGGGTCATATAGTACTATTCCTGCATTTTCAAAGGCAGGGAAACTGCTTGGATGAATGACCTGTCATATGACCTGCA
32230	6	23196502	53.268	80,G>A	A;G	CCCTAATCAAACACACCTGAACAAGCTAATCAAGGTCTTACTAGGTATACTTGAAACGGCAAGTGTGTTGAGACAAGTTGAAGCTAAACCCTGCA
32255	6	24449674	53.268	77,A>G	A;G	TGCAGGCATTAAAAGAACATGGCAGCAGCTGAAAATGAAATATAAAAACATAATTCAATCAGGTAAGGTTTGAGCATATCATAATTTTTTTTTAA
32245	6	24147607	53.618	70,C>T	C;T	TGCAGGATGAAAGCTTTGAAGTGGATGGACGCAGATGCAGAGAGAGGACCATGCTGCTACTTGATTATTACAAAAAACAGGACTTTGCTAGTCTG
32270	6	25509799	53.967	91,G>A	A;G	TGCAGGGTAATCATAAGTATCATTCCGGCCACAGTAACATAGCCTCGCCATTGTGCTCCAGTGGTTAGCATGCTGGGTTACCATTCCCTTGGATC
32275	6	25689905	53.967	72,A>G	A;G	TGCAGGAAAGGCAACTCTATTTCTCCCAGGATTGGGCTCGATTCTCTCCAACAAGAACAATGAGCCAAAGATAGCAAAGAATGTATTTTCCACGA
32286	6	26198425	53.967	68,T>A	A;T	TGCAGGCTGCATTTTGCTCATGATGCTGCGAGACAATAAATAAGAGGAGCAGAGCTACGGCAAAATAAAGAATAAAAAGAGTGAGGCTATGGTCA
32294	6	26258651	53.967	8,T>A	A;T	TGCAGGAGAAGCTCTCTATCTTTTCTACTCACCTGAGAGTGTCTGGGAAGCGAAGGTTATTTCTGACATCACTTTTCTCAGAAAGATACCTTTGT
32299	6	26473158	53.967	64,G>T	G;T	CCTGTAAAGCGATCTATATATTGTTTACCGCTACTCTGAATATTCGGTCAGAAATAGCATGAAAGTATGGCTTAGTAATGAGTGTAATTCCTGCA
32303	6	26563675	53.967	25,T>C	C;T	CAAACGAATAAATGAACAATAAAAATGAAGTGTGCTCAAAAACCTGAGTTATATCCTAAAGCACATGCTGTGCCCCATATGGTCTAAAACCTGCA
32306	6	26587057	53.967	62,A>T	A;T	TGCAGGCAGAACACATTTTTATATACACACATTCTTTAAACCATAATAATGGTTTTAAACTTTCATGAATTGACTGAAAATAATTTGAAGAACGT
32308	6	26597940	53.967	93,A>T;94,A>T	AA;TT	TGCAGGGTGTTACCCTTAGGCCCAATCACGTACTTATGCTGAGATTTCTTCACCTCCACTGCAATAGTGGTTGCATTCTTTTTCTAAAAAAAAAA
32314	6	26709351	53.967	33,C>T	C;T	TGCAGGTCTTTCAGGTACATGCAATTTTACTGTCGTAGAGATCTAAAAAATATGTTATTAATACATCAAGGGATAGTTCATCTAAAAATAAAAGC
32315	6	26750048	53.967	84,G>A	A;C;G	GCTCACGAGGGCATCAGGAGAGTCTGTCCATCAGGCTGGTCAGAGAAACCTCAGCGTTTTAAAGGTAAGCTGTTTCCGTTGAGCGTAAACCTGCA
32323	6	26938927	53.967	56,C>T	C;T	CTGTTTGTGTGTCTATGTCGTTCAGTGTTGAGTCTGTCCTGTTTCTGCACATTCAATCCCTTGGGCACATATTTTCTTTGCCTCTCTTTCCTGCA
32330	6	27003069	53.967	42,C>T;90,T>A	CA;CT;TA	TGCAGGACACCCTGTTTATTTTGAGGTGTCTTTGATGCATTGCAGATATTCATTAAACTACTGAGTAATTAAAGGGGATAGTTCACCCCATAGTT
32331	6	27027023	53.967	14,T>C;54,C>T	CT;TC	TGCAGGCCCTACTTTAGGCATCGCTGGTCTAGCCCATGGGTCACCAATCTTGGTCTTGGAGAGCCAGGGTCCCTGCAGAGTTTAGCTTTAACTTG
32334	6	27136157	53.967	86,A>G	A;G	TGAATTTTGTTTGTGCTGGTGCCAAAGAACCAACGTCATGTAAGCTAGGAGAGAAGACAGTTTATGTTGGGCCGTGAAGCAGTTTAAGGCCTGCA
32337	6	27149156	53.967	75,A>G	A;G	TGCAGGAGGTTATGCATACACACATACTCTTACAGTTTACACAATGTTTTAATGGCTTAGTTCACCCAAAATTCAGTGTTATACTCATCCCACTG
32341	6	27192587	53.967	61,T>C	C;T	TGCAGGGTGGGCCACACAGGGAGAGACTGTGAGAGAGGTCAGCTCCTGATCTTTCATTATTCAAAATCAACCCATATTCATTCATTTCATTTAAG
32342	6	27242255	53.967	34,T>C;44,G>T;51,A>G;56,A>C	CGGC;CTGC;TGAA	CTCTGTGATCTCAACCAGGTGCAATTGGAAAGTGTGAGTGCGTTGCCTCACATGGGAATCCCTCCATTGGAAATAAAATAATGAACTTGCCTGCA
32344	6	27248752	53.967	3,G>T	G;T	AGTGATCAACATTATGGATATTCAGATTAATATGCAAGTGCCACTTTGCTTGCTTGTATATCTGCAGACCACAGGTGTCTAATCCAGTTCCTGCA
32347	6	27254129	53.967	72,C>T;93,T>C	CT;TC	TGCAGGAAACTAATATTCATTAATGAGCTGAGAGTAAAACTCAGTGATGGGGCACTGAAAGATTGTCACCGCCTTAAAACAGATCAAAGACGGTG
32349	6	27257620	53.967	50,C>T;88,A>C	CA;CC;TC	TGCAGGAACTGCTTGACATGAATAAATCTGTTAATGATATAACTGCTGTTCTCACGGGTGCTGTCTGATATTGCACTGATGCTTTTGACATAAAC
32356	6	27553817	54.667	7,A>G;48,T>C;73,G>C	ATG;GCC;GTG	TGCAGGAGATCGAGAATTTTTCTGAAGAGCAGCAGTCAGTTAAACTGTCCAGAACAAACAAGGGACTCATAAACAACCATTACAAAGCAGAAAAA
32364	6	28077531	54.84	63,C>T	C;T	GTAAATAACAACAATTCTTCACTTTTAGACTTTAGTGCAACAGTAAACATTAAATAAATCTACTACTACAGCACCTCAGTTTAAAATACCCTGCA
32367	6	28330917	55.014	17,A>T	A;T	TGCAGGATGTCATCTAGTGCTCCTCTGAAGATCCAGCCTGAAAGATGAGCAACCCTTTGAGTATAAGAAACTCTGTAATTGCTACCCATCTGATT
32369	6	28344064	55.361	9,G>A	A;G	TGCAGGCTTAGCGCTCTGAGAGGTAATGCAGTGTGGCATGAAACCCCCTGCTCCAGAGTCACATCCCATTCTGCCTCATTATTACTTGCTGACAT
32378	6	28629046	55.361	32,T>G	G;T	AAAGAGTCCTGACAGACCTCCACATCAGTGCTTCCCATGGAGGAGATGATGACCAAAAACAGTGTAGGAATGCTTTACTTCCTCCTTCCCCTGCA
32380	6	28702775	55.361	86,A>T	A;T	CTGTGAGTGTGTTCTTAACTAGGTGCAGCTGAAAGTGTGAGCGCCTTCGCCTCACGTGAGTGTCCATTGGAAATAAAATAACAAACATGCCTGCA
32387	6	28875673	55.708	61,A>C;69,C>T	AC;CC;CT	TTTTAACATAACAAACTTTTCTCTTCCAAATAAAGTTAAAGTTCAACTGATTAATTAATTTCATTTTCTCGTGAGAAATGGAAAGGGAACCTGCA
32391	6	28910708	55.708	53,C>A;69,G>A	AA;CA;CG	ATCGAACACGTTACGCAACGTACTGACCACTGGCCCAGAATGGCGCTGTTACGCTTGTGTGGCCGGAATAATAGTTACACCATAATTACCCTGCA
32395	6	29202368	55.884	68,T>C	C;T	TGCAGGTGCGTGCGGCTCTTCAGAAGATGCTTATATTTGGGGTTGTGTCTTATCCAGCCCAGCAGCGCCTCACACGCTTCCTGCCTCATGCCCGT
32398	6	29290320	56.059	4,G>A;7,C>T;29,T>A	ACT;GCT;GTA	CAGCGTTCCTGAGGTCAATGCTGTAAGTTTACACACTACAGTAGATTAATAAATTTTAACAGTCTGTGCAGGTAATTTCAACAAGAGACCCTGCA
32423	6	30245577	56.954	53,A>C	A;C	TGCAGGAAGTGGCCTATAGCAGGAGCTTATACCAGACACACTCATATTAAAGACATGCTGAACTCAGTCTTTCCACCACCCCTGTGATTTTAATT
32431	6	30606062	56.954	10,G>C;57,T>C	CC;GT	TGCAGGACACCAGCTCTCCAGGACCGAATTTGGACACCCCTGGTCTAGTGGATGAGTCAATACCTCCTCACACTTTACTGGATGATCTATTAAAG
32449	6	31301372	57.849	34,T>C	C;T	GATTCAAATCATGCTGTGTGAAATTGATTGAAAATAACATCAGCGATCACCTAAAGCCAATGACAGAGCAACATCCACTAGTGTGGGTACCTGCA
32450	6	31301463	57.849	32,A>T;40,T>G;52,A>G	AGG;ATA;TGA	TGCAGGCCAGCAGGAGGTTGGGCGAGAAGTTAACCCCCTGTGGTCGAAGACCATGTATACGCATTTTGATTTGTAGTGTCGTCAAACTGCTAATA
32456	6	31449645	58.196	84,C>T	C;T	TGCAGGATACAATGTCTTTTGTGAATTTGATTCCCAAGTGAAGGCAATTGAAAATTTGGATGGTTTCTATAGGCACATAATGCTTCAATGCAAAG
32457	6	31503871	58.196	8,G>T;15,T>A;46,T>A	GTT;TAA	TAAAAGTTGATTAAATTCTTCCTACTGTGCTTCTCAAAAACATCCCTGCAATACTGAATGAATGAGGTGTGATTCTGAGACCTTTTTTTCCTGCA
32459	6	31547160	58.196	24,T>C	C;T	TTTCCATTTTCAAACAAAATTCAATGTCCCCATGACGTTGTGGTACGTTGGGGTATAATGTCAATATGACATTATGTTGACGTCTTGTGCCTGCA
32464	6	31685580	58.544	28,T>C;37,A>G	CA;CG;TG	AAATAAAACTGCTGAAGGTTTAGACAATCAGTACAGTACAAAATCAAATTGATGTCATTACGTTGTTTAACAATCATTTGATAAGTGACCCTGCA
32485	6	32178066	58.544	22,G>A	A;G	TGCAGGGATGGAACGTTAATAAAAATGTGAGAAGAGAGTGTGTTCTACAGCTGGTTTTGTTGGTCAAGCCCACTCACATTATTGATAATTGCACA
32494	6	32653184	58.891	14,A>G	A;G	TGACATGAAACCTAACTTAATGTTTCAGTATGTTTAATCATTTTACAACATGCTATTTGTTTATTCAGAATCAGTTCTGCTGTCTCTAACCTGCA
32511	6	33345464	58.891	1,T>G;33,G>A;40,G>A	GAA;GGG;TAG	TGTTAGAGGCCACGGCGAACCTCAAGAGATATAGGAGCAGGAACATCTGTGTTTCTCGGGCCGAGAAAAGAAGGGGAGCAGGGAGACCACCTGCA
32514	6	33433320	58.891	24,G>A	A;G	TGCAGGTAATGAACAGTCCACCGGGTGGCGTAATACAACGACCTCAATTCATCTTATCCAACACTGCATTACAAATATTCACAAGTTAACTTGAA
32532	6	34067013	59.419	64,A>T	A;T	TCAACCTGATTTTCAATTCCAAAAAAAAATCCAATGTTCCCTTGACGTTGGGGTACAACATCAAAAGGACGTCATTTTGATATCCTGTGCCTGCA
32543	6	34567806	59.947	73,G>C;87,G>C	CC;CG;GG	TGCAGGCAGTTAATTAGAACAACAAGTCTTTGTTTCACCCCAACATATTGTTTATAGGACATTTCCAGATGCTGTCTAATAAAAAGAGAATTTCT
32555	6	34681836	59.947	68,C>T	C;T	TGCAGGGTTTTCTCTTGGGAGACTCATTACTCACTATACAAACACAAAGGCCAGCCAAACCCCAGCACCGTGCTTCTATGTTCATATAATCTCAA
32558	6	34772878	59.947	46,C>T	C;T	TGCAGGGCGTCACAGGGGGAAACACATACGCTGTACCTGCTCTTACCATGGACCTACTGTCAGGGAAAGACGTCGCTGTGGAGGAGTTTTCTCGC
32570	6	35225534	59.947	65,T>C	C;T	CCGCATCCAGTTGATCCATGAGGAATTCTTAAGGAATATATTGATGTCATTAGTATTCCATTGAGCTAATGCTGTTTCCCCCAATGGGCCCTGCA
32586	6	35941181	59.947	13,A>G	A;G	TGCAGGGCAACCGGCGCTCCTGCCAAGCTGCATCTCTAGCCTCAGGTTCTCAGAGCATGTTTCATTTGGGGGATGAATACCACGCGTAGGGCGCT
32596	6	36058443	60.335	42,C>G	C;G	ACTGTGGAGGCCATTTGAGTACAGTGAACTCATTGTCATGTTCAAGAACCCATTTGAGATGATTGGCGCTTTATGACATGGAGTGTTATCCTGCA
32626	6	37493262	61.388	14,A>T;66,A>T	AA;TT	TTGATATTTGGTTGATTTTACGTTGATTTTAGGTAGGATATTAGACATTGACGTTGGTCTTCAATAAGACGTCATGTTGATGCCCTGTGCCTGCA
32627	6	37493353	61.388	59,C>G	C;G	TGCAGGGAAGACATACGCTTTAGGTGAATTGAATAAGCTAAATTGACCGTAATGTATGTGTGTGAATGCACAAGTGTATAGGTGTTTCCCAGTGT
32629	6	37579475	61.388	7,C>T	C;T	GGTAACCCTAAAATAGATATCCTAATAATATTTCATAATCGTGTTATGAAGATTGCAAATGTGAATATGGAATGAGATGCAAGTTGAAACCTGCA
32630	6	37579566	62.829	86,G>T	G;T	TGCAGGGAACGAGCAGTTCTGGAATGAAGATTTTCAAGATTACATCTGCACTGGTTACTGACTGTTGTATGTTTGCATACCTAGAAGAAGCTGTA
32633	6	37598363	62.829	19,T>A;60,A>G;94,A>T	AAA;AGT;TGA	TGCAGGAAGTAGCCATCAGAATATGGGTACACTGTGGTCATAAAGGGATGAACATGGTCAACAACAATACTCGGGTGGGCTGTGGCATTGACACA
32635	6	37740560	62.829	64,T>C;92,G>T	CG;CT;TT	TGCAGGCCATCGCTGACAACACCACCCAGGATCACACTGTGAAGGTCACAGCATTTATTTGTCTTCTCATTTAATATTATGTATAATACAGATTT
32647	6	38336239	63.003	9,A>T	A;T	TGCAGGGACACCGGCCCTCCAGGACCAGGATTGGTGACCCCTGCATTACAGGGATGGTCAAATTTTCATTATTATAAATTTTAAAGATATAGATA
32654	6	38591601	63.177	65,G>T;87,C>G;93,A>G	GCG;GGA;TGG	TGCAGGGCTGCAGCATGTGTGCAGGTTGACTTCATTGATCCTGTCACTTTAATGGGAATTGCCGTGTAACTAATGTGCCCTTTAGGTCGAGTTGA
32663	6	38863225	63.524	31,T>C	C;T	TGCAGGGTATTTTAAGTTGAGCTGCTATTTGTTTTTATATTATACTTTTTTATATTTACTGTTGCTTTAAAGTCCAAAAGTGAAGAATTATTACT
32671	6	39124852	63.524	22,T>G	G;T	TGCAGGAACGGTTTCTTTGCCAGTCCAGATGACTTTATTAATAAGTTATTTGAGTTATTGCAGAGGTGTATGGATGCAGTCCTCCAAGCTCATGG
32675	6	39152756	63.524	85,A>T	A;T	TGCAGGACTGTCACTGAACTTCTCTCCAGGCTGATTCCCTGCGTATACTTTCAGTTCAGGACAAACAGCATCCCTGCAGCTACAAAAAAAGTGGT
32677	6	39164846	63.524	62,A>G	A;G	TGCAGGTCAAAAGCTCATTGAGTGCAGTTTCATGCATTTCTTAAGATGAATCTGCTAAATTAGCTGACAATACACATGGTCATATTAATGCATCA
32687	6	39332245	63.871	51,C>T;64,A>T	CA;TA;TT	TGCAGGGTTCCCAAATTTACTATAAGATGGCCAGCATTTCTGCTTATTTCCTATAATTTCATTTTGGTTACCAGCTATCGTCAAAGGTTAAGACA
32692	6	39549345	63.871	18,A>G	A;G	GTTTCGTTCAAGAAAGCGGCGCCGGCGTTCATCCGGCTCAATATCAGCCCCGCGGCGTCTGCGTCCACCTTTTGGAGGAGCGGGAGATACCTGCA
32709	6	40055723	63.871	1,T>C;5,T>A;48,G>A;80,G>A	CAGG;TTAA;TTGG	ATTATTAATTATTCAAATTCTTATATTCACTTAGGTGCCACTGTTTGGGGTTGAATCATAATAGTTACATCATTATTAACGTTAGTTAACCTGCA
32724	6	40262059	63.871	12,C>T;29,G>A;65,A>G	CGA;TAA;TGG	TGTAATATTCAATAATATTAATTATTCAAGTTCTTATATTCACTAAGGTGCAGCTGTTTGAAGTCGAATGACAGTTACGTCATCATTAACCTGCA
32732	6	40580817	64.218	35,A>T;36,G>A;42,T>C	AGC;TAC;TAT	TGCAGGAATGCATTGAATATGAATAACATTAACAATAAGTAATATTAAATTCATCTGCTGTTGTACTAATGGTAACATTGCTAATATTTTTTACA
32734	6	40649207	64.218	7,T>G	G;T	TGGGAAATAGTGAAGTACTCACAATGTTATTACAAGTGTTCTCAAAGTTTAATTGAATATGTGTAGTTCATGGTGCTTGCATTAATTTGCCTGCA
32736	6	40671041	64.218	59,A>T;87,G>T	AG;TT	ACAACACCAAATGCTAACTCAGTGAATTTTTTCACGTTTTTAACTATACTTCGTGACATAAATCAATAATACTCTTAATCTCTGGCTGACCTGCA
32738	6	40698564	64.218	2,C>T	C;T	CTCATGATTATAAATCACATTCAAAACCTATAAGCAGGTAAGCGAGCACATAGCAAACAGCTCACTACTCTGTTCCACACACGCCTGAACCTGCA
32746	6	40852246	64.218	21,C>T;61,A>G;64,C>T	CAC;CGT;TGT	TTTCCCAGCGTGTGGTCTTGTCGTTTGCATTTTAAACGCTGTAACGTTACTTTAGACACATAACCTTTAGTCCATCGCCGCGCAATCTTCCTGCA
32753	6	40978625	64.218	21,A>G	A;G	TGCAGGAGCGGGAGAAAGTCTAAAGAAATGCTTGGACATTGCTAAGGCAGCAATACCAACAGAACAGCAGAAGTCCACACCTGTGTACCTCGGTG
32754	6	41051552	64.218	36,T>C;78,C>T	CC;CT;TC	TTTTGAAAATTTTAAGCGAGATGCTAATGGTTTAATTCGATTCAATGATTTATGCAAAGCTAAGCTAAGGTAAAAGTGCTCCTGCCAGACCTGCA
32757	6	41153389	64.218	0,G>T;11,A>G;49,A>G;80,T>G	GAAT;GGGG;TGGG	GATGTCAACCTAATTTTCATTTCCAAACAAAATCCAACGTCCCTATGACATTGGGGTACAACATCATAAATTTATGTTGATGCCCTGTGCCTGCA
32758	6	41156390	64.392	80,C>T	C;T	TGCAGGACCTCACATGTGTTCTCCTGGGCTCTGCATGCAGACATTAACAGCATGATTTGGTGCACATCAGTGGCCGTTTTCACCCCAGACAGAGT
32761	6	41233468	64.566	53,G>A	A;G	TACCTGATGAATAAATGTCAGTATTTGACGTCAATATGATGTTGGTTTAAGCCGGGGGTCATCAATCTCGGTCCTAGAGGGCCGGTGTCCCTGCA
32764	6	41312310	64.566	64,T>C;86,A>G	CG;TA;TG	GACAGATTTCTGCAAGCATATAGCAAACAAATGCTGGGAGTCCATCACCCTTTGTTAATGCACATTATGAAGTATGGATTGACACCAGCCCTGCA
32766	6	41344639	64.566	32,C>T;48,A>T	CA;TT	CTTTCATTTCCAAACAAAATTCAGTGTCCCCATGACGTTGGGGTACTTTGAGGTACAACGTCAATATGACGTCATCTTGACATCCTGTGCCTGCA
32768	6	41457778	64.739	54,T>A	A;T	TTAACCACATTATGACATCATTAAAGAACATGAGTAATATGATGAAATCAAAATTTTTATTTTCTGCCAGCGTGAAACTAAAATAAGAGCCTGCA
32769	6	41457869	64.739	15,T>G	G;T	TGCAGGCTTAACACTTTCAATGCATTATATTACAGTTGTTATACAATAAACGATGTCTTAATATTTAACTACACCATTGTTAGGCTTGCAATAAA
32783	6	41710068	64.913	74,G>A	A;G	TGATTCATCATATAATGTAATCAGAACTTAAACTTTTTTAGTCCTCAGAAGCATATTTTTCTTTTTTCAGCATCAAACCCTTAAAAGGACCTGCA
32791	6	42182025	65.607	42,C>A;87,C>T	AC;AT;CC	ATGAGCACTGAAATTATGATCACCGGACCTATGGTTTCTGTGAAGTATTGCCAAGGGTGCCAGGAGTAAAAATGGTACTATTTACCCTACCTGCA
32808	6	42844062	65.957	43,T>A	A;T	AGATTTTTCTTTGAAATCTGTAATAGGCTACCAGTATTGACCCTAATCATTGGTAAAATAACCTTCCTTTTAGCAAAGCCTGATATTTTCCTGCA
32809	6	42844153	66.307	66,T>C;67,A>T;68,T>G	CTG;TAT	TGCAGGTTTGACAAAGACTATACTAAACTATCTGAGGCCAGTTTTACTTAATAAACATTCTCTTTTTATTTAATGACAAATAGTCTTGGAGAAAG
32810	6	42855785	66.307	7,A>G;8,C>A;50,T>A	ACA;ACT;GAA	TTCAGGTACACCACAGCAAACCGAAAAATAATTAAAGCAAGAAAAGGTGTTCAAGAGTAGAGCAGGGCTTTATTAAGTGACCTTGTTGGCCTGCA
32828	6	43742949	67.725	9,A>C	A;C	TCTGGTTCACACCACTCAAGTAAAAAGGACCTACTGTACACCCCTCAGGGTAAATTAATCTCCCTCCACAGTCTATGATTATTGCTCATCCTGCA
32829	6	43743040	67.725	82,A>C	A;C	TGCAGGTAAGTCCAAGTTGTGAACTCCTAAATTTACATACTAAACTTCAGTCCATTATTCGCAATAACCACTGTGCTATGGACAAAAATCTGCAT
32833	6	43826091	67.725	56,T>C	C;T	TGCAGGCATGAGACGGATACATCAATCACAGACACACCCTTCATGGAGATCTACTCTCTTTGACTTATTTTTCTACTTCACATCTACTGCAAGTA
32838	6	44143875	68.782	15,T>C	C;T	AATTACTTTATTTATTTGTTTCTTCTTTTCACTGTCAGTATATTGCGCAGGTTTACGAGAGCGATGTGCACTGATGTATACCCCAGACACCTGCA
32839	6	44143966	68.782	35,G>A;54,G>A;57,T>A	AAA;GGA;GGT	TGCAGGAGACTTCCTCTGTTTGAAACAAAGCACTGGGAAGTATACGTCAACTGCGAATCTGAGCCATATACATATAAAGAGCACATGGCTCTCAT
32844	6	44463440	70.137	16,A>G;18,G>C;29,A>T	AGA;GCT	TGCAGGTTTTCTGACAACGATAGGTCAGCATCCATAGAAAGCAACTCTCTTTGACCTTGGGTAGAAAACACTGCTTGTTGGTAAATGTGACAAAT
32851	6	44612113	70.359	40,G>T	G;T	GCAGTCGAGTTAATCTGACTCCTTTAGTCATCATTTGTGAGTCTAATATCATAGCCGCTATATTTGATATCATTTACCGTGACATTCGGCCTGCA
32857	6	44777058	70.359	88,A>G	A;G	TCACTTCATGCATTACTACCATACTTGACGCCACTTCACATACTGTATTATCGCAAATGTTGTTCCATCCCGATTGGTTCTGTTCTAAACCTGCA
32862	6	44831860	70.359	24,C>T	C;T	TGCAGGTATCCACACTAGAGAATGTCGCTCTCTTTCAGTCAAAATTCATTTCACACAGCATGATTTGAATCGCTGACATCTCCAGATATTTAGCA
32868	6	45242227	70.532	31,G>A;34,G>A;66,C>T	AAT;GGC;GGT	AAGGACAGTCTGTTGTGCTGCTGTGTGGTCCGCCGGCCCACTTCGGAGGTATTTTCATTGTTGTTCCTAATTCATTTGAATGTTATTTCCCTGCA
32869	6	45242318	70.532	62,C>A	A;C	TGCAGGTGTCTGCTATTCTTTGAAGTTATCACTGCTTTTCCACTTTACTTTGATGAATAGCACTTTTCATACAAAGCAGGACTGACAATCTTTTG
32878	6	45603507	70.705	87,G>A	A;G	CAGTCACACATTATGATGTCCCCGAGGCCTCCTGCTAACAAACACACACCTCCTCAGCCGTGCACCAGTCCTGTGGGATTCACTTCAACCCTGCA
32883	6	45609078	70.879	67,A>G	A;G	TGCAGGCACTGGGTGGACAGAGCATGTGCATTCTGTCTGGTCCTGTTAACACAAAACAGGATGCAATATTCGGGAGGCCCCAAGCGAAGGGCTTC
32897	6	46408724	71.935	48,C>G;76,C>T	CC;CT;GT	ATATCAATTATTCGAATTCTTATACTCACTAAGGTGCCGCTGTTTGGGCTCGATAGTTACATTACATCATCATCATTAATGTTAGCTAACCTGCA
32899	6	46451631	71.935	30,T>G	G;T	CATAACAGGGTCAGATCCCTGTGTCGAGATTCACTGGGAGAAATCCTCGCTTTTCTGCATCATCTCAGGTGAGCGACTCATTATCACGTCCTGCA
32908	6	46882140	72.285	24,T>C;39,C>T	CT;TC	ATGACATTGTGCACTGAACTTTGTTATGCACGGAAGGCCCGAAGTGAAGAATCGTGTGCTCCCTGTTGATGAGTGATTGATTGTTATTACCTGCA
32910	6	46948779	72.635	26,A>T;32,C>T	AC;AT;TT	TTCTCAGACATTTTTGAAACAGAATTATTTTATTTGACATCTTATGAAATACGGCATAACGTGTGAGAAATAACGACAAAAAAATGAAGCCTGCA
32911	6	46948870	72.635	10,T>C;50,A>G	CA;CG;TA	TGCAGGACTGTATAGATGTATTTTGGAATAATGACTTGTTCACATGACTTAGGACCTTTGTTTCACGAGGGCTTGTTGACACAACACAAACCCCT
32917	6	47263772	72.635	24,G>T;81,G>T	GG;TT	TGCAGGGATGTGTGACTGGGAATGTGACTGGAAACACACTCCAGGTGTGACTGGGGATGTCTTATTTGTGATTTAACTGATTAAATTGCATCTTA
32934	6	48298768	74.794	3,C>T;45,T>A	CT;TA	ATCCCTCATTGGCCAGATGTTGTTAAACATATTTCCTAAACTGCTTATTAATTGGTCAGAATTCACGTGCGGGAAAATGCCAGTGAACTCCTGCA
32935	6	48298859	74.794	89,T>A	A;T	TGCAGGTAAACTAAACCTTTTACTCTGGAGGGACGACTGCGCTGGCTGATTGTATCCCTGCTTTAGACAAACTATACATTACGAAAATGTATACT
32941	6	48398239	74.794	50,G>A	A;G	TGCAGGGTTTAGCACCAACTTGCCTCAACACACCTGCCTGGGTTTTTCAAGTATACCTAGTAAAGCTGCGGTCACATTAGAGTTTGAGCATGCGA
32949	6	48458225	74.794	22,A>T	A;T	TGCAGGATAACGCACTATATCAAAAAGTGTGAATCATCTCAGACTGGTTTCTTGAACAATGAGTTCACTGTACTCAAATGGCCTCCACAGTCACC
32951	6	48465850	74.794	13,G>A	A;G	TGCAGGTGAAAGCGGCTTGTGTTATTTTAATAAAATGCTGGAAATATAAGATGTGCTTTGTTGCATGTTTTACCGTTTGATGCTTTAAGACTATT
32956	6	48677967	74.794	15,T>C;63,T>A	CA;TT	TGCAGGTGGGCAAATCTAAGCTTGTTTTTAATAAAGCAAATATAAATATGCATATGATAAATAATACTGTTAACAACAATGAAATTATACAAAAG
32958	6	48715859	74.794	71,A>G	A;G	TGCAGGTTAACTATTGTTTTAGGGCTGCCCAATATCCCGTTTTAGCATCTATCGCAGTGTGTGAATCTGCAAGAGTCACATTGCAGGAACCTTAA
32969	6	49143710	75.142	31,C>T	C;T	GCCTGTCATGTCAGGTCCGAGAGCTAAACTGTTGGAGAATCAGAAGTTCAAGTCCTTAAACACGTAGATCCCTAAAATCCACACAGATTCCTGCA
32990	6	49833248	75.142	35,A>G;36,A>G;90,T>A	AAT;GAT;GGA	TGCAGGAGTCTTATCATGAACACCAGAGAGAAAGCGACTGATCGAAGCTCATGATGACTTTGCATCCCGTATATGAAATTCTATAACATATATGT
33006	6	50409949	76.571	39,C>T	C;T	TGCAGGATAGAAAAAGATAATAACAAAGATAAACATCTGTTTACTCAAACAATCACAACCATCTCTCTAGTGCTTCCACCTATCCAGACAAATCA
33007	6	50497903	76.571	3,G>A;25,G>T;45,A>C	ATC;GGA	TTTACGCGTTTAAATGCAGGAAATTTGACAGGATACAAGTTAATACATAAAGCAGGGATTACCAATCTCGGTCCTGGAGGACCGGAGTCCCTGCA
33023	6	50743471	76.571	87,G>C	C;G	CGTAGTCATTGATTAGAGGATGACGGATGTTTACTGTATGATGACCGAAATGATCTTAAACACCCAACACAGGGGTGTCCAAACTCTGTCCTGCA
33014	6	50650163	77.301	27,C>A	A;C	TGCAGGCATCAAGCATAAAAAGCAACACATTTACATTCTGAATCAAGCGGGAAGCACAAGAGAAACATCTGATTAAACTGCTACAAAAAACCTCA
33017	6	50673543	77.301	52,G>A	A;G	GGATATACAATCTCTGAAAGAAACAGAGAGACGTTTGAGTTTGGACACAGGTGTCATGTCATCTGCACTAGTCTGAATGTAGACTCCCACCTGCA
33018	6	50673634	77.301	38,A>C	A;C	TGCAGGAAGAACAGCAGTGCAGGAGCAAACAGTGTCAGAGGATACATGGACTGATATGTGGCCAAAGCTAACAATATCCCACTTAGCAAGGCACT
33039	6	51054121	78.001	43,G>C;70,G>A;73,G>T	CAT;CGG;GGG	TGCAGGCATAGGACGTCAACTTGTTGTCATATTGACGTTGTACCCCAACGTACCCCAACTTCGTGAGGACGTTGGATTTTGATTGGAAATGAAAA
33048	6	51340010	78.695	35,T>A	A;T	TGCAGGATACTTACATTAACATTTCTGCATATTTCTAGGACCAAATATTCATTGCAGTTTAATTTCCCCCTGCGTATTATGCTACACAAGAGGAT
33049	6	51428878	78.695	37,G>C;40,C>A;73,C>G	CAG;CCC;GCC	TGCAGGGACACCGGCCCTCCAGGACCAAGATTGGTGACCCATGTTCTAGACAGTCAAAAGTTTACATATACTTGCTTGGTATTTCTTTAGATTTG
33056	6	51679185	79.576	56,G>A	A;G	TGCAGGACATGAGTGCAATGGAGGCAGAACTGGAAATCTTATTGGGAGAGCTACATGTTAAAATGAAAGGTAAACAGCAGTGCACGTATGCTAAA
33062	6	52178145	79.576	86,A>G;88,A>G;91,A>G	AAA;GGG	TGCAGGAGCTTCTGCACTGCTGTGTTGTTTGGATCGATTTTGAGTACGCTATTGAGATCCTCAATACAAGACTTCTTGTTCTAGGAGGGAAGAAA
33077	6	52478577	80.95	25,A>G	A;G	TGCAGGCCCGTCTAACGCACACCTCACGCAAAAAGGCTTCGCTCTGTAATAAATTCCTGCCCGCACCTGTAATGACCTCATCCTGAGCTCTGCTG
33082	6	52596864	81.496	59,T>G	G;T	TGCAGGTGCTCGCGCAAACCTGAGCACAGGAATTGGAAACGGAATTCCAACGCAAACGGTCTTAATTACTCTCTGATGTCATGCTGTCCAGATTT
33083	6	52627477	81.496	57,A>C	A;C	AATGAACAGATGGAAAAGCAAACCTCATGGACTGAACCATCATATAGTGGAATGAATACAGTCTAATCAAACGAGCTTAAAACAAAAACCCTGCA
33099	6	53493334	82.9	72,C>T	C;T	ATTTTCATTGAGCAGGAGTAATATTCATTAATATAAATTATTCAAATTCTTATTTTCACAAATGTGCCGCTGCTTGGCACCTGCATTAACCTGCA
33114	6	53870368	82.9	42,C>T	C;T	ATTACTTCGATCATTTTAATATAGCATTTTATCATGAGATCCTAAAATTCTAGCATAATATTGAGGGTTCATTTTAAACTCTCGGCCCACCTGCA
33133	6	54681865	83.946	2,T>C;19,G>T	CT;TG	GATGACATTAAAACGCAATGTGCTGACCACTGGACCACAATGGCGCTATTATGCTTGTGTGGCCGGAATGATAGTTAGATCATTATTACCCTGCA
33136	6	54702461	83.946	37,G>A	A;G	TGCAGGCAAGTTCATTATTTTATTTCAAATATTTAATGTTTATTTAATTAGGTCATTTGGCGAGTTGGCGGGTGTTGAAGTCAAGCCCTGCCTAT
33138	6	54849864	83.946	71,T>C;82,G>A	CA;TG	AGAACGTTGTAACAATGAAGAAGAATAAGATAACAGCAAATAGCACAAAAGGTCATTTATAAGAACAAAATCATCCAAAAACAATAAATCCTGCA
33142	6	54961089	84.294	36,G>A;69,A>G;88,T>C	AGC;GAT	AGAGTTTGTTTCATTAAATTTTCAAAGTGCGTCTATGAAGAATGAATTAACCCAGGGGTCACCAATCTCAGTCCTGGAGGGCCGGTGTTCCTGCA
33144	6	54989045	84.294	2,C>T;41,C>T	CT;TC	GGCCCCTGCTTTTTCCTGTCCTGTCCAGTAACAGTGGAGGATTTCCGCACATGGTTTATCGATCTGTGGAATCACTCCATCATCCCGTACCTGCA
33159	6	55236396	84.988	3,G>A;8,G>A;75,T>C	AAC;GGT	GACAAGCTAGTCATTTAGGACATTTAGTTGAAGTATTTCAGTGGCTGACATTATAAAATATCTCCCTTTAAATTGCGGATGTGCCCCTTCCTGCA
33164	6	55284408	84.988	90,A>T	A;T	TGCAGGTTAATGATGACATAACTATCATTCTAACCCAAACAGCGGCACCTTATTGAAAACAAGAATTCAAATAATTAATATTAATGAATATTACA
33175	6	55767335	85.687	8,A>G	A;G	TTTGTATAGCGCTTTTACAATGCAGATTGTGTCAAAGCAGCTTCACATAAATCAGGGGTCACCAATCTCGGTCCTGGTGGGCCGGTGTCCCTGCA
33188	6	56016949	86.739	15,A>G;50,C>A	AC;GA	TCATGAGCTTGGAGGGCTGCATCCATACATCTCTGCACTGACTCAAATCAAACATTAATAAAGTCATCTGGAATGGCAAAGAAAGCGTTCCTGCA
33200	6	56463994	88.14	81,A>G	A;G	TCTTCTTGTCCCTGATGATCAAGACATCTCTAATAGAGACCCCAGGAGAATGAAAGGCCAGAATTCGGCATGTCAGAAGCGACGGTCCGCCTGCA
33211	6	56817326	90.664	83,A>C	A;C	ACGCTGGTCTTAATGAACAACTTCCACTTTTCCCCTCAAACCCAAAAAGACAAGAAGTAAATCCTGCGTAAAAGTTTGAACGGAAAAAGCCTGCA
33217	6	57064220	92.441	16,C>A;17,G>C	AC;CG	TGCAGGTGTTTTACTCCGACTTTGAGTTATGCATAGCCTTGTGCTTGAAATTCAAAGGAGATTTAATGAATAGTGAACTGGTAATTTTCTCGCAA
33230	6	57623626	94.583	42,A>T	A;T	CAGGACAAACTTGTGATAAAAGCGTAAGAAACGTAACTGATAAAACTCCTCATTAAGTCTCCTGAGCTCTGAAACAGCACTAAAAAGTTCCTGCA
33234	6	57696172	95.628	19,A>C;65,G>T	AG;CT	TTTACTTGACCACAGTCTTCTTATTCATTATTTTACCGCAGCTCTGCTCTTTTTATCTATTTTCTTGCAGCCTCGTGAGCAACATACAGCCTGCA
33235	6	57696263	95.628	51,T>C	C;T	TGCAGGTCAATCATGATATAACTCAGATGTGTGATCTCTCAATGTGCAGCTTTTGTGGTCCAGCGGTTAGTACCTTAGGTTACGACTCCGCTGAC
33252	6	58470560	101.784	69,G>T	G;T	GGCTTCGCCACAGCGGAATGAACTGCCAACTATTCCAGCATATGTTTTACACCAGGGGTCACCAATCTTGGTCCTGGAAGGCTGCTGTCCCTGCA
33282	6	59196312	107.119	13,T>C;19,G>A	CA;TG	GACGATGTCGTAACGCAACATGCTGTCCGCTTGACCATAATGGAACTGTTACGCTCGTGTGGCCGGAATGATAGTTACACCATCATCACCCTGCA
33338	6	59799817	107.529	10,C>A;41,A>G;60,T>A;82,G>A	AGAA;CATG	TGCAGGCGCCACTGCTTTAGACAAACTAAATCTAGCTGAAAGATGCAGTCATTGTTTTATATTTTTTTGTAAACTTACACGCATAACTTTTGCCT
33573	7	111025	0	43,A>G;48,A>G;56,T>C	AAT;GGC;GGT	TGCAGGTGGGCTGCGATATGAAATGAACTCTCAGTATTACACTATAATATCAATATTTGATCAATATTCTGTATAAAGATCAGTGCAGTAAAGCT
33699	7	1575640	4.524	89,T>C	C;T	TGCAGGAACTACTTTAGCCGTGCCTTTATCTGACAATACCCAAATACCTGAGAGTGACCATCAGCCAATCAGAATCCAGCATTCAGCAGTGCTGC
33999	7	2738067	8.924	73,C>A	A;C	ATCAAACACACCTGAACAAGCTAATCAAGGTCTTACTAGGTATACTTAAAACACCCAGGCAGGTGTGTTAAGGAAAGATGGAGCTAAACCCTGCA
34473	7	4209214	10.685	32,A>G;34,A>G;85,G>A	AAA;GAG;GGA	TGCAGGAGATCCACACAATCCGCGAACAAAGAGAATCATCTGGTCAACTGAAATCTCACAAGTCACCAAATCCACCCCCATAAATGTACAAGTCT
34503	7	4290914	10.859	87,T>C	C;T	TGCAGGAAATCTGGAAGTGTACAGGGATCACAGTATCTGCCTGATTTTAAAGTAGGTCTGAGGTCTGCTCAAATTAATTAAATCTTTCAATCGCT
34502	7	4290823	11.033	82,A>C	A;C	TAAAAGCGATGCCCTCGGCCGAGCGTAAGACACATGCTATTAAACCAGTATTATAAACTACTGCACAAAAGGAGATGAATATAAGTGGGCCTGCA
34511	7	4306307	11.033	54,C>T	C;T	TGCAGGACACCGAACCTCCAGGAACAAGTTTGGTGACCCCTGGTGTAGAGCCTCCATATGCAGCCAACACAACTTTGATTTGTCTTGGGAATGGC
34562	7	4455674	11.38	3,G>A	A;G	CCAGTCAAATTTCAGGGCCTACATGCCTAAACACAGTCTAGTCCTTGTTGGTGGTGAAAGAATCACTGATAATCTTGACAAACGACTTCCCTGCA
34991	7	6181646	13.808	51,A>G	A;G	AAACTTTCTCCATCTCATCACAGTGAGATTTGGTAAGGGGTTATTACGTAAAACTGGCCTCAGACAGTCTTGGTTTAGTCTGCATCAAACCTGCA
35440	7	7564353	16.774	6,T>C;7,A>G;81,C>T;87,T>G;88,T>C	CGCTC;TACTT;TGCTC;TGTGC	CTCTAATATCTTGGTAATCTAATAGTCACTTTGCTCCCGTTTGTTGTTAAGCTTTAGATCACCAATCTCGGTCCTGGAGGGCCGGTGTTCCTGCA
35537	7	8101544	18.396	35,A>G;83,C>T	AT;GC;GT	TGCAGGGCTTCTTCTCCAGACACTGAATCATGTAGACACTGCTGCGCTGATGATGCCAGGAACAGCTTTTATCCCAGTCGCTCTCTCGTTCAGAT
35542	7	8235103	19.164	55,T>A;56,T>C	AC;TT	TGCAGGTACCATTCCCTCAGCAGACTGCGGGTTCTCTCCTGAAAACACCAAAACAACACCAATCTCTATTACACTGTTTGTTCAAACGACTTATT
35561	7	8787654	19.932	36,A>G;46,C>T	AC;GT	ATCCGAGTTTATGTATGACTCAAACTGCTCTTTAATGAGGGCAAATTGTTTCTCTGAGATTTGACATTCATCTTTGACCTGGTGTTTTTCCTGCA
35570	7	8846468	19.932	65,A>G	A;G	TGCAGGGGGGCCTCCGCATTTTGTGCTACGCCACTGGCAGTGAGGTGTTAATGTGTCTCTGTGTCGAGTTTCTTCGCTGGTGTTTTGTTTTTTTC
35578	7	9170607	20.28	45,T>G;65,C>T	GT;TC	GACCAAAGCCTCAGTCTTTTTATTCACTATTTTAATCACAGCTCCGCTCTTTTTATTTATTTTCTTGCAGCCCTATGAGCAAAATGCAGCCTGCA
35586	7	9391219	20.28	15,G>A;75,T>A	AA;GT	TGCAGGAAAACTCCCGATCATAGATATATGTGTATATGTGTATATCTCTGGCTCTGGATGGTCACAGTCCTCCACTGCACCTTGGTCCCGCATTC
35598	7	9919612	21.699	31,C>T	C;T	TGCAGGTCTTCCAATAGATGTGTTGTCCTCACGAAAAGGACACCGAAAATGTAATCTTTTATATCTGACGTGTTCAATCTGTGATAAAAAGACAC
33516	7	10085215	22.047	16,T>C	C;T	GCATGATGTAATGCGTTTCAATGTTGTTGCATGTAGAATGCTATCGCTAATGCTACGTCACTGGCTGAAGTGGAGCGGCTGAAGGGACTCCTGCA
33531	7	10186023	22.394	43,T>G	G;T	TGCAGGTCTAAAACCTCTTACAGAAGCAATGGTTTATTGTTTGTGCTGTTTAGTTTATTAATATTATTTCGCCACCTCGATTGAACAATCAAGAA
33537	7	10426220	23.451	4,A>T;7,C>T	AT;TC	CAGCATATAGCCTCTAATTCTCTGCCTGAAATGACTGCGATTATGCCTTTTATTGGTCAGTTAATCATCTGTTTAGAATGTGTGTTTTACCTGCA
33570	7	11078516	25.046	70,T>C	C;T	ATAACTCATGAAGAAAACATGCTAGCAAGATGCTACTTAATGTACAACTTTGGGTTTTATTTTTAGAATGTCTGTGCAGACTGCTGCCACCTGCA
33575	7	11151682	25.046	11,T>C;84,C>A	CC;TA;TC	TGCAGGTGTGTTGAGGCTAAAATCTCGAGAACACCGGCGCTTCAGGACTGAATTTGGGAACCCATGACTATCAGCAACCATCCACCGTTAAAAAC
33589	7	11611700	26.53	19,A>G	A;G	ATCTGACTATTTATTTGTCAGTTGTGATGTTAAACGAATCACTGAAAAGATGAAGATCATTGCAACATATCTTACTGCTCATATATTATCCTGCA
33599	7	11832040	27.55	49,C>A;68,A>T	AA;AT;CA	TGCAGGGACACCGGCCCTCCAGGACCAGGATTGGTGATCCCTGGTCTACCGTGTCAAATGCCTTCTGAAGGTCAAGCAGCACCGTCCCACAATAT
33603	7	12123206	29.079	15,C>T	C;T	ATCCATTATTAAATTCCTTGAAGCTAATATTCCATAGTGACTGCCATTAGATGAGTTCAGTCCAGTTCACGGCTGTCCTCTCTGTCTGTCCTGCA
33604	7	12123297	29.079	38,T>C	C;T	TGCAGGGATTTCCCCATTCGTGGAATGCAGATCTACGACGGGCCAATCAACATCCAGAATTGCACTTTCCGCAAGTTCATAGCTCTCGATGGACG
33606	7	12147657	29.079	59,C>T;61,G>T;83,T>C	CGT;CTT;TTC	TGCAGGATTTTGCTTGAAGTTTAGATGATGTTGTATAAAGGAGCAGAGCGGCTTTTGTTCATTTTGCTGGTGTTTGATTGTCTTCTGGCACTCAG
33611	7	12278397	29.079	9,T>C	C;T	CCGTTTGCATTTCTCACGTTCACAGAAGCTCTCTGTATTCTTAACTAGGTGCAGCTGGAAAAGTGCAAGCGCGCTGCAAAACAAACTTGCCTGCA
33613	7	12316007	29.079	87,T>C	C;T	TGCAGGGAGGCCTCCGCATTTTCCGCTACGCCACTGTCTCCACGTGTTGGCATGAGTTTTTCTCCGGCTTCCCCCACAGTCCAAAGACATGCGCT
33631	7	13219652	31.554	0,T>A;9,A>C;43,A>G	ACG;TAA	AGAAATGAACATTATTGAGCATGTCTGGGGTAAGATGAAGGAGGAGGCATTGAAGATGAATCCACATAATCTTGATGAACTCTGGGAGTCCTGCA
33633	7	13348129	31.554	50,A>T	A;T	TGGTGTTTTCTGGGAAACTGTGGCACAAGTGCTCCGCAACCGATCTGTTAAAGCGGATATCCACGCAGTCGGCTGAATTCAGCTGATAACCTGCA
33634	7	13348220	31.554	65,C>T	C;T	TGCAGGAGAGAGATTAAACACTGTCAGACATCAAGATCAAATGCTTTTCATAGATCAATCTTAGCTGAGATATACAACATCAGACCACTTTCAAG
33674	7	14808258	32.974	62,A>T	A;T	TGCAGGACAATGCCTCTTTTTGGGCTACTCTACGACCCAACGCGTCCCTGAGTGTACTTCACACTGTCGGCGTCTTTCTGAAGAGAGAGCAAAAC
33672	7	14713232	33.616	53,T>A	A;T	TGCAGGGTTTAGCTCTAACTTGCCTCAACACACCTGCCTGGGTGTTTTAAGTATACGCAGTAAGACCTTGATAAGCCCCTCCCCAGGAAAATTGT
33679	7	14971929	34.393	63,C>T	C;T	TGCAGGAGCAAAAGCGGCTTCCCTCGAGATGGCAAAGGCACTCCATTGTCCGGCATGCAGAAGCGATGAGGTGTGTGAATAATGAACCTACCTGA
33683	7	15022041	34.754	64,T>C	C;T	TGCAGGACGCCAGAGGGATGTTTGTTTGTTTTTTTGGTGCCAAAATCTTTAGCAGGGCTGAAAGCGTCTGATTAAGGTTTAGGAAGAGTCATATT
33689	7	15327353	34.754	30,T>A;44,A>T	AA;AT;TA	TGCAGGGACACCGGCCCTCCAGGATCGAGAACGGTGACCCCTGGATTATGCAATTATACAATTGAGCCATTACATGTAACACATAACAAATAGTT
33717	7	16955570	40.55	93,A>T	A;T	TGCAGGGACACCGGCCCTCCAGGAACAAGATTGGTGACCCCTGCTTTACAGGATTAAATAAAATTATTATTTAAGAAACATTGAATAGCTTCATC
33725	7	17169030	41.244	83,A>G;88,C>G	AC;AG;GG	TGCAGGACTCTGACGTCACCGTCAAGGGCTTTCGAATATACGGCACACCATGGTAAGTCATTCATACTCTATCATTTCATTTTAATACGATCATT
33729	7	17352142	41.418	3,C>T	C;T	AGCCGTGGTGTTTACAGTAGGGAACGAGACGGGTGTGTGAAAGAAACTCTGCTGGAAAGCTTGACCGCCTTTAGGTGTGGTAACTAAAGCCTGCA
33739	7	17556116	41.591	23,C>G	C;G	TGCAGGGATGTGCCAGTGATTGGGCATCAGAAGGGTTGTTGTTGCGCTGTCAAAGCATTCTTCTCCTGCTTTAACTCAAGCCTGAAGTTTAGCTG
33760	7	19139317	43.713	6,A>C	A;C	AATCTCCTTTTTTCTTCTCTCCTTGCAGAGACGTTTCAGATCATGAAGCAGACCCGTGCTCATGAGGGCAGTGTGTTCACTATGTGCATCCTGCA
33776	7	19684551	44.407	25,A>G;54,T>A;81,T>A	AAT;ATT;GTA	TGCAGGTCACCGGACCCCCAGGAACAAGATTAGTGACCCCTGGTATAGAACATTATAATGTGGTCATGGCATTGGCCCATGTACATTTCCTGCTA
33785	7	20413819	45.464	4,T>C	C;T	GGATTGAACCAGAGCACGCATCGTGGTGTCCACTGGACCACAACGGCTTTTCTTACGGGAGTGTATCATCTAAGTTACATCATCATAAACCTGCA
33794	7	21082290	45.811	14,T>C;59,T>A	CA;CT;TA	TGCAGGATATTATTCAGCTTGAAGTGCAATTTAAAGGCTCAACTAATTAGGTTTTTATTTGGGAAGTTAAGTTAATTAGGCCAGTCAATGGATAA
33799	7	21298637	45.811	15,C>T	C;T	TGCAGGGACACCGGCCCTCCAGGACAGAGATTGGTGACCCCTGGTCTAAACCTTAATCCTTCTAAAGTATTTTCCTTGATTTCTCACAGGGGAAT
33801	7	21312548	45.811	40,C>T	C;T	TGCAGGCTGCATTTTGCAAACGGGGCTGCGAGAAAATAAACAAGAAGAGCGGCGCTGTTTCAAAATAATGAATAAAAAGAGTGAAGCTATGGTCA
33807	7	21552178	45.811	56,T>A;84,A>T;92,A>G	AAA;ATG;TTG	TGCAGGTCAACTTCTGTTTCTCTTTGTCAAGTATTGCTTCCCTTTCTTGTCAAATCATTTAAAAAGAGAGAGTCCAGAAAGTCCAGAATGACATG
33820	7	21720165	45.811	13,G>A	A;G	GATCCAGGAATCCGTCTGCTTTGTGTATTGTCTTACACCTTTAATGTTCCACCCACATTATGCTAATAGTGAGGTTTGTGTAGGTGACTCCTGCA
33830	7	21993912	45.811	13,T>C;26,T>A;65,G>A;68,C>T	CAAC;CAAT;TTGC	TGCAGGACCACAACTGAACCACTAAAATAAGTTAACTTATTAGCTTTTACAAAATTAAGTGGATTAAACGGAAATCAATTAAGTTGTGCCAGAAA
33841	7	22391566	45.811	75,T>G	G;T	TGCAGGGCTAACGAGGCAGTCTCTTCGTTACCATGGCGATGGCTTGTCACACAACTAACCTGAAACCCCAGTCGAGGCGCACCTCCTCCCTGAAA
33843	7	22450496	45.811	39,A>T	A;T	TAAGGCACCTTTAAAAGCATGCGTTCAAAAAATATATATATGTTTACAAACCGGCCATCAATAGATCTCACGTTCTCCTTCACAGCCGGCCTGCA
33848	7	22530445	45.811	65,G>A	A;G	TGCAGGCACTGAGATCTCCAATCCTTCTTTGAGTAGCTGACCCTTTGCTTCAAATTACAACCAGTGTTCAGACAAGACAAGGAACACACTGTTCC
33853	7	22570596	45.811	59,C>T	C;T	TATGTTCAAACGTCAAACGCTTTAAGCTGTGTATTTTGGGATTAACATTTGCGCTGTCTCTGTTTTTCTGTTCGTGATCTCTCATCTCTCCTGCA
33856	7	22586785	45.811	20,G>A;48,A>G	AG;GA	TGCAGGCCAGCGGGAGGCTGGGAGAGAAGTTAAAAGCGCTCATTTTCAATTAATTTGGACCCAAAAAACTAGTGTAAATTTGGCAGGAGCACTGT
33863	7	22906547	46.868	10,T>A;43,C>A;92,G>A	AAA;TCG	TGCAGGAACTTAAGCCAGTAAAGAAATGCTGGCCCAAAAAGTCCTTTCGCTTCAGATCTGTGAGGCTGATTTACACAAGAAGTTGATCCCTCGGG
33878	7	23597375	47.215	29,T>C	C;T	CTGTGGAGGCCATTTGAGTACAGTGATCTCATTGTCATGTTGAAGAAACCTGTCTGAGATGCTTCGCGCTTTATGACATGGCACGTTATCCTGCA
33881	7	23705409	47.215	20,G>T;64,A>T	GA;TT	TGCAGGTGGTTGGCAAGCTGGTACCGTTATGCGGTGCATTAAGTATATGCTTTAATAAAAAGATAGGTCTTTAATCTAGTTTTTAACTGCGAGAG
33882	7	23734500	47.215	12,G>A;70,T>A	AA;GT	ATAGAGACTTTAAGGTGGGCTCTTTTCACTTAGGCTAGAAAGCAACTACTGTACTTAGCAAATGCATACAACTCAGGAGTACTTAGGAACCTGCA
33888	7	23935231	47.562	31,A>T;86,G>A	AG;TA	CTTTAGCTCTTTTATTGCTCTTATATTCTGGAATAAATATGTAAATGTGCATTGTGTTCCTCTTTGCTGGGGTGTGGGTTCAGAACGGCCCTGCA
33889	7	23935322	47.562	92,T>G;94,T>A	GA;TT	TGCAGGTGGGGAAGGGATGGGTTTTTCGATCAAATTTCTGTTAGGAGATATTATATCATGATCTTATCGTTTCAACTGAACGTGATGCAAGGGAA
33897	7	24320828	47.562	16,T>A	A;T	TGCAGGTATTAAAAGAAACATCCTCTTATGCAGGTGAAGAAAGTATATTCTCGTTCCAGTTTGCTGTCATTTGTTTGGTGTGTTCTGGTGCAGCT
33913	7	24935326	47.909	41,A>G	A;G	TGCAGGCAAAGATAGTCAAACACTGCCTCGTTTCTCAAGCAGAAATTATTCAGCCAATTAAACAGAAACCCTCACTTTTTGCCTGGTGTTCCCCC
33917	7	24975593	47.909	32,A>G	A;G	GTTTTAGCTGCTGATTTTGTGTGTGTGCAATCAGGATTGGATCCAGAAGCAGCGCTGTGAAATCTGTATGTGCGCGTGAGAGCACTAGCCCTGCA
33923	7	25203135	47.909	14,G>C;40,T>A	CA;GT	ATTTCAAATCAACGCCATTCACCCTTACTTTACTTCAGACAACCATGATAATAAGTTTTGTATACTTTAGTTTATCCATGAACATGATGCCTGCA
33925	7	25240368	47.909	6,T>A	A;T	TATATAAATATATGCACATGCATACATTATTCTCTTCAAAAAGCTGCATGTTTGACTTTTACAATATTCTGCTTTCAGAGTCACAGAGTCCTGCA
33938	7	25588368	47.909	2,A>T	A;T	TCAGAGATAGCGAGAGATCACATGTTTTATTGACTGTCACTGTATGTGTGTGTTAATACTGGTGCAGCATATGTTCAAGAGGGGAAAGGCCTGCA
33951	7	25878526	48.257	93,G>A	A;G	TGCAGGAAAAAATGTGAGCTAATGATAACGTGTGAGTAAGCAGGTCAGGGTTTCTCAGGGGAATTTGTATTGTGAGAATGAAACGAATGGTTTAG
33954	7	25961034	48.43	36,A>C;65,A>G	AA;CG	AGCCAGCTCGAACACATCTGATTACACAGTTCCTGTCAAACCTGAGGAGACCAATTCCATGGACAGTCTTCTTCAGGGTTTGGGTTCTTCCTGCA
33957	7	25962423	48.604	18,T>G;55,G>A	GA;TG	TGCAGGCAAACCACGTCGTTGGCGTTGGACGCCAGAACGCAAACTTGAACTCGAAGATGAATCATCTGAAAGTAAGAGGAATGAGACTATTGGAC
33962	7	26035869	48.604	13,A>T;92,T>G	AT;TG	TGCAGGCGCCCTGAATATACATTAGACAGAATTGACGTAATGAGTCAACCAGGGTTGTCAAACTTTGGAAAACGACAGCCCTGCAGAATTTATTT
33966	7	26180820	48.604	72,A>T	A;T	TGCAGGGTTTAGCACCAACTTGCCTCAACACACCTGTCTGGGTGTTTCAAGTATACCTACTAAGACCTTGATAAGCTTGTTCAGGTGTGTTTGAT
33968	7	26210723	48.604	4,A>T;12,C>T	AC;TT	TCCAATTGAGACCATAATCCCCTTTATCCCACATGTAAAAAATGAGAACTTTTACAGAAATGTAAGGCTCAGTCATCCTTCTGTCTGTACCTGCA
33978	7	26491904	48.953	78,A>C;80,C>T	AC;CT	TGCAGGTAACTGGGTTGTTAAAGACACTTCAAGAGTAGGATAACGTCCACTAATGCTTTTCGCACGTGTGCACTCGTGAGCAATATTGCGCTTTA
33975	7	26486450	49.307	12,A>G	A;G	CAAACCCGGGACGGTGGCCTCATAATCTAACACTGGACCACAACAGTTGTATACAGAGAGGTGGCTCATCTGAGTTATATCATCATTAACCTGCA
33985	7	26848500	50.011	66,T>A	A;T	TGCAGGGTTATTGTGGCCTGGCAGAGAGAATACAGATTGAAGATTTTTTTGAACATTCATTAGAAATACTGAAGAGCACAAGATCTGCAATGATG
33986	7	26855148	50.011	14,A>G;81,T>G	AG;GG;GT	GTGAGATATTTGTGGAATGAGCTTTGCCTGAAAATAACATTGGTGATTGCCTACAGGCAATAAGAGTGCAGCATTCACTTGTGTGTGTACCTGCA
33994	7	27145838	50.358	87,T>C	C;T	TTCATCCTGTGTTGGCGTAGTCAAATTTGTTCTGACCCTGCTTAATGTGGCTTTCAACATTTCCTGTTTTGTTATTTTCTCTGTTAATCCCTGCA
34050	7	29390279	50.706	10,T>C	C;T	GGTTATTCATTCGTTTGAATGAGTATAACAGAAAAAGAGGCATATGCGTTTGTGTGCTTATCTGCACAGGTTTGTAGATATTGGGCAGTCCTGCA
34052	7	29393298	50.706	27,A>G	A;G	GATGCTGTTAAATGCAAACTGTTTTGCAGGGGGGATCGGGGGTGGGCTGTCTGATGCTTGTGAGTCATTTCTTTTTAGTGAATGAGATTCCTGCA
34053	7	29393389	50.706	78,A>T	A;T	TGCAGGACGACCAATGCAGTTCAACTCTTACGAGTCATGTTACTGAATCAAAAACTTGCAGCAAGACCAGTGTTGGCCAACTCTTATGAATTGAT
34022	7	28008917	51.438	2,A>C	A;C	CTCCATATTTATAGTTGAGGTTTTTTTAATATGTGAAGGACGACAGGACAAGCAATGCTGTCCATGGCTATAGGCTTGCCTTCAACTCACCTGCA
34031	7	28361781	51.438	31,C>A;32,C>A	AA;CC	TGCAGGTTTAGCTCCAACTTGCCTTAACACACCTGCCTGGATGTTTCAAGTATACCTAATAAGACCTTGATAAGCTTGTTCAGGTGTTTGATTAA
34057	7	29549968	52.865	24,G>A	A;G	TGCAGGCCGCACACCAGAAGCGCCACTTTGCGAAGCGCAGCAATGCGCCACACAGTGCCATACATTGTAGAATTCTAAACATAGGTTTCTATAAG
34061	7	29711150	52.865	38,T>A	A;T	TGCAGGAAGAAATCTGTAGTCCTTTAATGGGCCAGAAAAACTGTATTCACACTGAAAATGAATATGCAATGCAACAATAGTTAATGTGCTTTTTT
34062	7	29754857	52.869	30,G>A	A;G	GAGTTATTGCATCATGTCTGTGTTTAGCGCAGCCTTGTGGGGGCTCTGCTCTTATCCCCCATCTTTAAGAAGGCAATCAGGGGTGTAATCCTGCA
34071	7	30290320	53.76	77,C>T	C;T	TGATGCTTATTGACTGCTGTAAATCCACTGCAGATTTACATTAAAACAACAGTGTCACAAGGGACTTCTGTAGATGGTTGCTTCGAGAGCCTGCA
34084	7	30618316	53.76	71,C>A	A;C	CTGGGACAGCTCATGCCTGATGCTTTCGCTTTCTTCTTTGTACCACATCTCCTTCTCATTGTAGATGGACACAAGTGCATCGATGTCCTCCTGCA
34091	7	31026056	54.651	83,A>G	A;G	TGCAGGTAACCGAAATCAACAATCATGAGCTCTGATTTGCCATCATAGAATCCAGACTTGGGCAGCAGCAGGTATGAGGGTTTAAGATCAATCCT
34092	7	31046083	54.651	9,T>C;50,A>T;73,A>T	CTT;TAA;TAT	TGCAGGTTTTATACCATATGGGGCACAGCCTGTGTTTTAGGATATAACTCAGTTTTTTGAACACACTTCATTATTATTGTTCATTTATTCGTTTG
34095	7	31100192	54.825	24,C>G;76,T>A	CT;GA	TGCAGGGACACCGGCACCCCAGGACCGAGATTGGTGACCCCTGCTCTACTGATTTGTTCCTTTGATGTGAAAAAAATATAAGTATTGTATTCCTC
34104	7	31554842	54.999	94,A>T	A;T	TGCAGGCTTTTATGGAAATAATCATTCCTGTAGTCCACCATTTTCGTTTTGCGCATATCTATAATCTGAAAACACAATACACACCCAGCAAGCAA
34108	7	31653253	54.999	54,A>G	A;G	TGCAGGGACCCGTATTTATCAAGCCTCAGAAGAACACTGCACAAAGTTGACTTGGCTCAAAGCTAGTTATTTAGCATCTCACTCATAATTTAAGT
34112	7	31766878	54.999	11,G>A;60,T>C	AC;GT	TGCAGGAGTTTATCTAAAACTCTGCTGCAGCTTTAAATTACTAAAGAGAAAGTCATTACTCAGAAGTCAGAGATTAAAAACAGCAAGGCAATGAG
34113	7	31798295	54.999	30,G>A;31,T>A;37,A>G	AAA;GTA;GTG	CAGGAATCATCATGGGATGAGTAGCCAAAGGTAAAAAATGAGCTCTTGGACTTTTGCTTGAATTGAAATGGGATGAGAACAGCAGGCGACCTGCA
34114	7	31798386	54.999	30,T>C;48,T>A;59,T>C	CAC;TTT	TGCAGGGAAGTCAAACAGAAACCCCTAAAATGATCACTTGAGCCAAAATTATACTTTGCTATTTATACTTAGCCTTTCAAAGTGCAATATTTAAG
34120	7	32134226	55.346	15,G>C;72,C>T	CC;CT;GC	AGATTTAAACATCTGCAAAAATGGCCAAAAACGCTATATTACCTATGCTTGGCTAGTATTTGTTGCTGTCACCTTCATAGTAAACAGCACCTGCA
34122	7	32259014	55.519	39,T>C	C;T	GTAACGGTTGCATAAATATGTGCAATGATTAGAGCTGGCTGACCTGCACCACAGACAAACACCGAGCTTCCCAGAGTGACTCCTGCCCTCCTGCA
34123	7	32259105	55.693	50,A>T	A;T	TGCAGGCATGAATGCCCACTGACAGGGGCTCAATCAGGGCTCCTTCTTCATAAGTAACATTATCAGGAAGCCTGCGTGCACATAGCTTTAGAATT
34127	7	32407284	55.693	46,G>C	C;G	TGCAGGGAGGAAAGAGCGATGCTAACCTTCACACCTTGACTTTTAGGAGAGCTACAGCGGTGATGCTTCATGCAGCCCTCATGTCGAATCATGTG
34138	7	32670418	55.693	42,C>A	A;C	TGCAGGGGTATATATTTTTACTTTATTGTCAGAAAAAAAGGTCAAATATTTGTTAAAAGTGTTGCTACTGTGCTAAATAAGAGAATGGGTCTGTT
34139	7	32778871	55.693	62,A>G	A;G	TTCTGCTCAAATCTTACGGGAAACATGCAGGAATCTTACAGGAAACCTGCAGAACTCTTGCTGGAATCCCACATGAAAAAATCAGCACTCCTGCA
34147	7	32983519	55.693	34,A>G;36,A>G;70,T>C	AAC;GGC;GGT	AATCTGAGCATGTGAGAAACTTTCTTGTATGTGTGCGTTCTTTAAAACGGTACCTGGTATAGTATGAGACTAGCGATGCGTTGCGAATGCCTGCA
34156	7	33153087	55.693	62,G>A	A;G	TGCAGGATCTGAGCGGCACTGGGCTTCTTCTCTCTGTACTGCTCCAGCAGGTAATTCTGTCTGGCTCTTTTGATGATCTGAAACAAAGAGGTCAC
34161	7	33226273	55.693	8,A>T	A;T	TGCAGGTAAGTGTGTTGAAGCAGGGTTGGAAGTAAACTGTGCAGAGCTGCGGCCCTCCAGCATCTGAGTTTGATACCCCTGCTGTACAGTATATG
34160	7	33226182	55.867	20,T>A	A;T	CTGGAGGGCCGCAGCTCTGCACAGTTTTGTTCTAACCCTAATTTAACACACCTGATCAAACTAGTTGAGTTCTTCAGGCTTGTTTGAAACCTGCA
34174	7	33726884	56.04	34,T>C	C;T	ATTTCATGACAATGCCAAATTGTATCTGCATTTGTGAGCTGAAATCCTCAACTGTTTGAGCTTGTTGCCGGATTTTACCTTCACAACACCCTGCA
34176	7	33760403	56.04	6,A>T	A;T	GTGTGCATTCTGTCCCACAGCATGGATGATGAGTGAAAGAGTGGGATACAGTCAGAGCAGAGGTCAGAGTGCTGCGGGATTGTGTTCACCCTGCA
34181	7	33769345	56.214	67,C>T;92,A>C	CC;TA	TGCAGGCCCTGACGCTTGCCCTCAACCGCATCACACACATCCCAGACAACGCCTTCGCCAACCTCTCCAGCCTGGTTGTTTTGTGAGTACAGCGC
34186	7	34003811	56.387	25,A>C	A;C	TGCAGGTTTGGAACAATGCGAACATATCATTCTTATGTTTGTGGAAATTATTTAAAATTCACACAGAAGGCATTTGTAAGCTATTATCTCAGCTG
34188	7	34030441	56.387	79,G>A	A;G	CTGTGCTGCTGCTTGGCGCTGCCCTGCTGGCATCATCCTTTGGAGGGAAGATGATGATTCAGACAGCTGTGGCCCAGGCAAAGACTGCACCTGCA
34189	7	34030532	56.387	15,C>A	A;C	TGCAGGACCTGGACCCTGGAGCATCAAGGACCTTGTAGACCTCCAATACCTGGATGAGCTCATGTCCATTGACAACCTAGATGTTTGGTTCTGCT
34194	7	34283695	57.087	11,T>G	G;T	TTTTGTGCACATGCTCAAGGCTAGTATATTAGCAAACACTAGATCTGGATGTTGCTTCCCAGGTCTGACCTTGTTCTCTCCTTTGCCCTCCTGCA
34200	7	34373107	57.087	50,A>G;73,C>A	AC;GA	TGCAGGGCACCGGACCTCCAGGAACAAGACTGGTGACCCCTGAACTACATGATCTTCTATATAGATATAGATCATCTATATGCATGTCTATATGA
34213	7	34829390	57.786	61,C>T	C;T	TGCAGGACAGGCTGCGTTGTGGGAGGAAACTCACTGATCCAGGGCTGAAATTCAGCCTCCTTTATCCAAGAGTATGCCAACAGTATAAACACTTA
34219	7	34972865	57.786	46,T>C;80,A>G	CG;TA;TG	TGCAGGAAAATCAGTATGTTGGGATTTGGAGTGTACCTTCATCCTCTGAAGCGCTCTTTTCTGAAGAGAACATCAAACTCGGGTCTGCCAGCTAC
34221	7	35045411	57.786	64,C>T;87,A>G	CA;TG	TGCAGGAAATCGTCATTAATGTTTCAGCAGGTTAAGTTTAGCTAACATTTATTAGCTGGTGCACCGGGAGCTTTCTAAACACTCATTACAAATTA
34227	7	35151356	58.133	21,A>G;34,C>T;39,T>C	ACT;ATC;GTC	AGAAAGGTCTCTCCTAAGTTCAGTTCCAATAAAACATCTTAAAACACACAAAACCTTTTGCTTACCAGCATCATGTAAAGCTGTTCTTCCCTGCA
34236	7	35354314	58.133	17,A>G;42,C>A	AC;GA	TGCAGGGACTATCAACAACACTCAGCAGAAACCCTAAGACACCAGTCCAGCCGAAACTACAAATGCTGGAATGTGTGCGAGTATGTGGGTATTTG
34237	7	35399281	58.133	2,G>A	A;G	GCGTGATGAATACGAGGACATGCAGAGGAAGCAGTGTTAGAGCAGCTGTTATTAAATACCCTATTTATCACTGTCACCTCTCTGCACTGCCTGCA
34244	7	35468794	58.133	7,A>G;22,A>T;69,T>C	ATT;GAT;GTC	AAAAACCACAGAAATCGTATTAAGGCTTAAGCAAGCAACATTGTGTAAAATTCTAAATTACCACAATAATAACACTCAGCACTCTAAGGCCTGCA
34245	7	35468885	58.133	11,C>G;88,G>T	CG;GT	TGCAGGGATAACGCCGAGGTATTATGCGAGACCACAGATGAAGTAAAAGTGGCCCAATTTCCTGTTAATGTGGTGCTTTCGGTTACACGTCACAC
34246	7	35488867	58.133	6,C>T;32,G>A	CG;TA	GCAGGCCGGGACAGGCTTACGGTGTGTGTGGCGTGTGAGGGCAAGACAGGATTGTGTGGCCTAAAGCGAGTCAGAGGAATCTGGATCCTCCTGCA
34247	7	35488958	58.133	16,G>T;31,C>T	GT;TC;TT	TGCAGGGTGAGGCAAATTGTTGTATCCCAAACGCAAGGGCTACTGTCTATAAATCTAGCCAAGAATAGAGCTTTGGACTGGACTTTGTGCTGATT
34251	7	35674601	58.481	84,A>T	A;T	TTGAAAGCAGACAATTATGAATGATCAATTTCATGTTGGGCTTTTTCCATTTCGTGGTTATTTGTTGCTTTCGTTGCTGCATGAAAACTCCTGCA
34253	7	35696876	58.481	4,T>C;7,T>A;34,A>G	CAG;CTA;TTA	GACTCTCTGTGAATGTCTATGCATGTTAGTGAGCACTGCAAGTAGTGTTTTCAACCTGTCGTCTGTTGGGTCTGAATCATTGGTCTCATCCTGCA
34255	7	35719810	58.481	36,C>T;45,G>T;52,G>A;66,A>T;77,C>T	CTGAT;TGGTC;TTATT	CTGCCCTTACCAGTGCTCAAATACGTGCATACAACCTACTGCTAAGGACCTCGGGAGCTAGGGTGTTGATTAAGATGCGGCGTGTTTTACCTGCA
34261	7	35784924	58.481	88,G>A	A;G	TGCAGGTTCATCTATCTCTGCTTTTGAGAGCAACGTCAACATCTCACTAAATCCATAGAACCTCCTCTACATTTTCCCTGTTCTGATCGTCTGTT
34270	7	36205577	58.654	43,G>A;79,A>T	AT;GA	TGCAGGCAATCACAGCAGCCATCAGTGCAGAAAGTGACAGTGAAGCTGTGAGCATCAGCCCTGTGATACAGCCTGAGGCTCAGAGACACTGGACT
34275	7	36487611	58.828	79,A>C;90,G>A;91,G>A	AGG;CAA;CGA	TGCAGGGACACATTTATCATTACACCCTGGTCAATGTAAATTTATTGATATGCATTATATCCCCTGGGCAACAGACATGCACAATATATCGATAT
34276	7	36619609	58.828	13,T>C;46,C>T;78,G>A	CTA;TCG;TTA	GAAATGAATAAATTATGACATAAACTGTATGATTAAAGCTATAATTCGTTGCTCCATGATAAGTGTACAGTGTCAAATGCATGCTTGACCCTGCA
34286	7	36928873	58.828	5,C>A	A;C	GCCTCAGTTGTCTTTGAAGTGATTCAATCGCTTTCTCTCTCTTTCACTTTGCCTTTGTCTCACTCTGTGAAATTAACAAGCATGCATTGCCTGCA
34287	7	36978052	58.828	32,T>A	A;T	AAGAAACAATTTGAAATGACAATAACTGTCAATATCTTTTCAGATGGGATGGCGGGTCAAAACAAAGGTTTACCATGGGCCAACTTTGTCCTGCA
34300	7	37404916	58.828	24,A>C	A;C	AACAGTGAAAGTAACACGTCGCATAGCTTCAAACTACTCCTATGCGAGTCTACGCAATCACCCGGACCTGAACTCTCAAAAAGCTGCCGCCTGCA
34305	7	37519894	58.828	74,G>C	C;G	ATGTGCGCTTGTTCATTCATCAGAATGGCATGTTATTCTTTTGACTGTAAATCATGCAGACTTGCGGAATAAAGGGTAATTTAGAATCACCTGCA
34309	7	37628415	58.828	16,T>C	C;T	ATCTATGCTACATATGCTCTAGCTATCTCTAGTAGCTACAATAACCGTCTAAATCCACAGCAAGGCAAGTTGAAGAATTTTAAAAAGACCCTGCA
34313	7	37733084	58.828	54,G>A;56,T>C	AC;GT	TGCAGGAAACACATGAAAATCTCCTGCCTCACCCCAAATAAAGAGAAGATGGAGGATGAAGAGGAGGAGCAGAAAGAGCTCCCAAACTCACCAGA
34315	7	37754920	58.828	76,A>G	A;G	TGCAGGAAAACGTGGGTTTGCAAACGAAAACAATTTTCGAACAATAAATGTTGCAGTCCCAGCATCAGAATTAAACATTTTACCCTTCGGTTCCA
34321	7	37920119	58.828	19,C>A;22,C>T	AT;CC	GTCTCTCGCTCTTCTTTTGCTTCAGGGGCTGAGGAGAAGATTATGGAGGACTTCAAGGAGGTGTACAGCCCCGCAGCAGTAGATTTCCACCTGCA
34324	7	37922844	58.828	20,T>C;94,G>A	CA;CG;TG	TGCAGGTACGCACACGTAAACATTTCTATTGGTGGTTTACACGGACTCTCCATAGGTGTAATGTATTTTATACTGTAAAAAAGTTAATTACATGA
34329	7	38018067	58.828	17,A>T;48,A>C;59,G>T	AAG;TCG;TCT	TGACCATAGCCTCACTCATTTTATTCATTATTTTGCTGCAGCTCCACTATTTTTATTTAGTTTCTCGCAGCACCATGAGCAAAATGCAGCCTGCA
34335	7	38289635	58.828	69,G>T	G;T	TTTCTTTTTTTCTGTTGGACACAAAGGAGGATATAAACATTCTAGAAAAGCAGCAGCTATTGACTTCCTGGTTATTTTTCCTATTTGTTCCTGCA
34336	7	38289726	58.828	91,A>C	A;C	TGCAGGTTTTCAAAATTCTTTAGAATCACTTGTTTTGTGTTCAGCAGAATTTGACTTAGAATCAGCGCACTGAATTTGAATTTGAACTTTTATTA
34337	7	38355320	58.828	59,A>G	A;G	TCTGACATCAACCTGATTTTCAAGCAAAATTTAATGTCCCCACGATGTTGGGGTACAGCATCAATATGACTTCATGTTGACGTTCTGTGCCTGCA
34342	7	38414108	58.828	70,T>A	A;T	TGCAGGCTGCACAGTTATTGATTTTTGGTATTCATAAATAAAACAATTTTGTTAATATTTTGTTAGTATATATGTGTGTTATTAGTTAAATTTTG
34349	7	38861904	58.828	47,G>A	A;G	AAACACAAGCACTTTGTGCTCCTCACCAAAGTGGAAGTTCTGAGAAAACAGCCCACACAAATGGATCACAACAACTAAATAAAAGCCTCCCTGCA
34357	7	39216312	58.828	18,G>A	A;G	AGTCATGTAAACAGTTTCGTGCAACTGAAATATAATGTGCTGTACTGCCGGAATTTTGCTATTCTGTTTATACTGCGATTTCTTCCTGACCTGCA
34358	7	39216403	58.828	89,C>T;91,A>C;92,C>A	CAC;TCA	TGCAGGTTTCATCTGTAGTTGAAGTCTGTCTGGTGTTGGTTATAAAACCAGAGGGTTAGCTAGTTGTCAATGGTTCATACACTTTTTTTCCACCC
34361	7	39332170	58.828	61,T>C;79,T>C	CC;TC;TT	AGTATTATTTGCTGCTCTTACAATTGGGATCAACTACAAGACTTTTGTCAGGTAGTGTATATCACTTTATATGTCTCAACACATACAGTCCTGCA
34362	7	39332261	58.828	62,T>A;63,A>T;64,T>A	ATA;TAT;TTA	TGCAGGTTTGGTTGTCAGTTCTTGCTTATAGACTGAACATAACACAAGAGCTGGATGTCAACTTAAAGTCAATGAATTTAAAGTCAATGAACTTT
34373	7	39649663	59.175	24,C>A;39,T>C;50,A>G	ACG;CTA	TGCAGGGACACCAGCCCTCCAGGACCAGGATTGGTGACCTCTGACCTAGAATAAAAACCTATCCAAAGATAGTCAAAAGTTAAAACGAGACACCT
34380	7	39716158	59.522	32,C>T	C;T	TGCAGGAACGCCAAAGCAATCTGTCCCACTGACGGATCCTTTATGAACTCAAATGCTGCCTGAGGCTCCAGTGCATCATAGTGTCCTACAGAAAC
34384	7	39779735	59.522	18,C>T;33,T>A;79,A>G	CTA;TAG	TGCAGGACGTGATTTACACCTCTGACCTTTTTCTCTTTGCTTTTGTTTCTTTCTTTTTACCCTCCGCTATCTCTTCATCACCAGGCCGGTGGACT
34385	7	39818888	59.522	84,G>A	A;G	TGTATTGGCCAGTCTAGTCACCAGACATGAACATTATTGAGCATGTCTGGGGTAAGATAATCCAAAGAATCTTGATGAACTCTGGGAGTCCTGCA
34396	7	39931559	59.522	22,A>T	A;T	TGCAGGACTCAGATTGGCGTTATCATCTGATTGAACACTTATTATTAACATTATTATTAATATTCAACTAAAGCGAGCTGCGTGGAGTAACTACT
34397	7	39975989	59.522	29,C>T;44,A>G	CA;TG	CCCATAAAATAGCCCTTGTGTTTAGAAGGCTAAGTTCTCTCTTTACTTAACTCAGGGGTCACCAATCTCGGTCCTGGAGGGCCGGTGTCCCTGCA
34398	7	40120266	59.522	3,C>A;63,G>T	AT;CG	TTGATGTGTTTCTCAGTCTTCACAAGAGCAAAGTGCACATATTGGCAGGAGTTTATAAATAGCTCTGACATCTTTTTGGACATCCACATCCTGCA
34417	7	40394136	59.522	71,T>C	C;T	TGCAGGTGCTGCTTTACCAGGAGCTCTCTCTGTCCTCCTACAGTCTGAACCATCACAAAAACACCTCCTTTCCTCTGCTTTGAGCAATGAAATGC
34420	7	40831681	59.87	43,A>G;58,C>T;70,G>A	ACG;GTA	ATGAACTCAGATAACACAAACAACAGTGTTGAATTGTGCAAAAACATACATGTTTATTCAACAGAAGCTAGTTTAATACTTGAGGTTTACCTGCA
34424	7	40852488	59.87	13,C>T	C;T	AGAGCGGTAAGTCTTGCATGGAGTGAACGTGATTTTAGTTTAATGTGCACGTCAGACTTGTTGTGAACACATGAAGCAGAGATAAACATCCTGCA
34433	7	41061782	59.87	18,G>A	A;G	TGCAGGACCAGGTATAGTGAAAAACACTGTACAAATCTAACACTATTTGAATGGTTTTATAAATGTATTATATTTCTTTGTGTTACTTATTTTAA
34441	7	41194997	59.87	65,G>A;86,A>G	AG;GA	TGCAGGATAACTTGTCAAGTCACAAAACTCAGACAGGTTTATTTGTCATGTAAGTTGAAGAATGCACATGATACTGTTATAAACTAGAAAAAAAA
34444	7	41350404	59.87	82,A>G	A;G	CTCTGCAAGTCTCATATGGTCGCCCACTGAAGCAAAGCAGAGCTGAGCCTAAGTAAGCTAGGTTGCTGCCGGAAGTGGTGTTAATAAGGCCTGCA
34457	7	41590406	60.217	48,G>T	G;T	TGCAGGTGAGAAGACACATTAACCTTCATCCAAAAATATAGTTCTCCTTTCCATTTTATAGTACCACTTCCAGTTATTGTGTACATTATTTTTGG
34459	7	41915147	60.564	90,A>T	A;T	TGCAGGGCCACAACCCAGCTCAACTTTGCTTCATTAAAGTCACTTGATCAAACCTACAGGTAAACTCTCAGTCACACTTTGTGCGGTTTCTAATC
34483	7	42480620	61.968	9,A>G	A;G	TGCAGGATCACTGAAAATTAACCATCTGCAGTTTTGCCATCCAGTGGACACAATTGAAACAGCAGCTTTCTTTATTGAAAAATTGCAGCTCATTT
34489	7	42574783	61.968	17,A>G	A;G	TGCAGGATCGGTGAGGCACACTACTGGGCCGCGGCCCACCGGTTGAGATTCCCTGTTATAGACATCTAAACATAGTGGTTTTGACTAAATTAAGG
34499	7	42890808	62.315	71,T>C	C;T	TGCAGGGTCCACTATCAGCGATAAAGACCGCCATGCATAAACACAGCAAGAAGCAAAGCTTGTTACAGCCATCAGTAAACATCATTTTAATCAAT
34516	7	43233703	62.315	14,G>A	A;G	TGCAGGGATGTTTAAAAAGCCTAGTAAGAGCTTGATTAGCTAGCCCAGGTGTGTCTGATTGGGGTTGAAACTAAACTTTGCAGGACACCGCCCCT
34524	7	43476421	62.315	71,C>T;78,A>T	CA;TT	TGCAGGAGGAATAGAGAGGGATGTCGGGTCTTATCTTTAAATGAAGGCTCAGACTAAGCCCTGGCAGTAAACAAGCGTATTATTCATGCAACGAG
34525	7	43501606	62.315	26,A>T	A;T	TGCATACAAATTAACGTCATAGTTCCTCCACTCTATTCTCATTCCGCTACATGTGTGGACATACAGTACAGAGGAACTAAATGTCATGTCCTGCA
34526	7	43501697	62.315	25,G>T	G;T	TGCAGGACCACGTTGCTACATAAATTAATCATAAATACAAACACAACACTGGACATAAGAGCTGTTTTTAAAAAAGCCTACGCATATCTAACATA
34535	7	43817100	63.014	16,A>G;19,G>A	AG;GA	TGCAGGGCGCGAGTGCATCGGTCCACTTGCGATCCGTGCGCGCATCACTCCCAATATGCACCTGTCTCCATTGGAAATAATGCACTTGCGTGCGG
34537	7	43955795	63.014	58,C>G;76,A>G;86,C>G	CGC;GAG	TGCAGGCGCTGCTTGACATGAATGAATTTGTTATCGATATAACTGTGCTCTCACGGGTGGTGTCTGATATTGCACTAAGGCTTTTGGCATATACT
34538	7	44068087	63.014	7,T>C	C;T	ATCTTACCTTTCCTTTTTATAAAATGTAACTCCTCTCTGAAAAAAGGCCACGGCCAGGTGTTCATCTTTGCCAATGCTTCCATCAAAAGCCTGCA
34553	7	44307158	63.014	12,A>C;57,A>T	AA;CT	TGCAGGGGGTCCAGACCACCACTTTGGGAACCACTGGTGTAAATGAACTGGCAAAAAAGTTAATGTAAATGGCCCCTTAGTTAAAATTCATAAAA
34555	7	44376027	63.014	84,G>T	G;T	TGCAGGAGGTGCTTTAAAGCTCAGTGTTTTTAATATAAAATAAAGGCATTTCAATGAACTCCTGCACAGTTGGCTTTTTCTTTATACTTTAAAGC
34564	7	44577050	63.709	38,A>T;80,T>A	AT;TA	ATGCCTGGCAACATGCATTCAGTGCCTAGTTATAATACTGCGTAGTGTAATCTCAAGACCTTGGCCATTAGTCTAATGAAATATGTTTTCCTGCA
34565	7	44577141	63.709	65,G>T	G;T	TGCAGGCACTACACTGCCCATTATTACAGGCAGAGAGTCTTTTGTGCCCCTATACAAAACACGCCTCTGGCACATTACAAAAACAGAGCTCTTGC
34568	7	44620525	63.709	38,G>T	G;T	TTTGTGCAGGTGGTTGCTCTCTGCACATTCCCTGAGCTGATGGAAAGCCCTAGTTTCCCAGAGGATGCAAAATGGAGAGCACGGCGTATCCTGCA
34581	7	44846858	64.056	38,A>G	A;G	TTGGCCGAGAGATAACGAAGAGACTTTTAAAGCTGCCAAAAGAAATAAAACATCAAAAATGGCTAAAAACAACTCCCAAAATCGGGAGACCTGCA
34583	7	44917495	64.056	19,A>G;32,A>G	AA;GG	GACGACGTCGTAACGCAACGTGCTGACCACTGGACCACAATGGCGCTGTTACACTTGTGTGGCCGGAATGATATTTACATCCTCATTACCCTGCA
34586	7	45169461	64.056	89,C>A	A;C	TGCAGGGCAATAACTGATTGCACTACAGAATGTTAACATCCACAAAAAATTTCATGTAAATGCATCAGCTTTTCACTGCGTAATACTCACTACTT
34611	7	46794449	64.402	24,A>C	A;C	TGCAGGGGAAGAGGACAAAAGTGACGTTGAAAGAAAAGAAAATAACAAAACTAAAAATCTAACTAACTCAGTATGATCCTGAAAATAATGAAAAG
34629	7	47273462	64.748	29,C>T;43,G>T;92,T>C	CGT;TTC	TGCAGGGTATTGTAATTACATTACAGTATTAATGTTGTAAAAGTAACCATTAAGCTTTTACTGGACGTTTATCATTAGCTGAAAAACACTAGCTG
34646	7	48149856	65.095	70,A>G	A;G	CTGCATCGCACATTCAAACTCCACCTTGACCTGTTGCAAATGCACTCTTCCAAACATTAATGTTACCCACAGCTGGAGTGCTGGTCTCCCCTGCA
34650	7	48201500	65.442	58,T>C	C;T	TCAATGCACTCATAAAGGGACATTTTTGTACCGTATATGATTTAACCCTAAAAGGTTCCCCTCTGTCAAATTTGTGCTTGTGTTCTAGCCCTGCA
34654	7	48515726	65.442	0,A>T	A;T	ACACCTAAGAATGGGAATCTACTACAAGAGATTATGGCTATTATTTGTCTTAATTTACTCTCTGCTTTTAAATGTTGGGCCCTGCACTCCCTGCA
34669	7	49107731	65.442	67,G>A	A;G	TGCAGGGACACCGGCCCTCCAGGACTGAGATTGGTGACCCCTGCATTAAAGGGACCAAATATTCTCTGTTTTTTGCACAATTGTCAGAAAAGTGG
34677	7	49621189	66.499	68,C>A	A;C	TGCAGGCTGAAATGTCTCTGACAGACTTTCATGTTCAGCAGCTCAACAGGGAGTCATGAGGCAACATGCGCCACACATCATCAAGTCTCGTGATG
34690	7	49948054	66.499	75,A>C	A;C	TGCAGGCTGAATGGGATATAATCTAACATTGATTAGCGGTGACGTTTATGAGGTAAGTGTTTCTCTGAACTTCTCCGCATTTTAATATGTCAGAT
34696	7	50230633	67.198	67,G>A	A;G	TGCAGGTTGGTGACCACTGTTCTAAAACAATCATAAAAACAAACTTCCGCATCGCAGAATAAGGTCAATAGTTTATGATCTTGCATACTGAAATT
34703	7	50646143	67.198	23,C>G	C;G	GTCTATTAGACATCCTTTAAACACGCCAAAAAATGCGTTTAGGGCTGAGATAAATCAACATTTTATCAAAGCAAACTTGCAAGTGAGAACCTGCA
34704	7	50646234	67.198	48,C>A	A;C	TGCAGGTCAGGTCAGAAGGTGATGCAGTACATCTCTGTGAATGTGATACATTATTTATTTCAGGGGATTTCCAGTTCGCCATAGCGTCAGATGAT
34725	7	51426739	68.617	80,T>C;84,T>C	CC;TC;TT	TCAGGGAAGCTCAGCTCAGGCCAGGAAAATGGTTAACATCAGCCATTGGAACTGACCCAGTGTGTTTTACATATTTAATTTAGTCGAGCCCTGCA
34737	7	52017483	68.617	55,C>A	A;C	TGCAGGTTTGGTTGATCGGGCTGGGCTGAAAAACAATATCATATCGAATGGCAATAAAATTTATGTTGATAACGATGATAAGCTCTGGATAGTTT
34742	7	52336317	68.964	39,A>G	A;G	CTCCTAACAACACTTCAGCTTTTTTTGCTCTGGGGCGTAAATCTGATATGCCTGCCAGCCAAACCAAGCTATGATGCTGGCTATGCACCCCTGCA
34746	7	52478387	69.312	35,C>G	C;G	TGCAGGCAAGAGGATGGGATCCATTTACGCACTTAGCCACAGAAACCAATGGGGGTCTTGCCTCCTATCCTACTGTTTTCTTCCAAAGTAAAAAC
34749	7	52508012	69.312	33,T>G	G;T	ATAAGGGGTGATTAAAGTGAGGTGGGCAGATGGTTAGTTTGATAGCAGTTGGTAAGAGGTGTTAAAATACATTAGCTAGGTATATTTACCCTGCA
34751	7	52562952	69.312	17,T>C	C;T	ATGCCAGGATATGGGGACCGAGGTGGGGGTTGGCAGCTCGTGATAGTTCTTTCTCTCCTGGAGGACAAGCAAATTCCAGTCTTATCTCACCTGCA
34764	7	52774810	69.312	90,G>A	A;G	TGCAGGGAGACACACGGAGTGTCCTGTACTTGCAAAGAAACTTGCTCCCCGTCCAAATTAATCTTCCTTGAATATAAGGCCCCTAGGAATGTTAA
34769	7	52977358	69.312	6,G>C	C;G	TGCAGGCAAACTACAGACTTTTGTAAATGGTTTTCTAAACGTGATATCTGCAGGGACCAACAAGCCCAAGACGCAAAATAAAAAACAGAAACAGA
34799	7	54245350	69.659	48,A>G;83,T>A	AT;GA	TTTTTTATTTGACAAAAATATTAGTCACATATACAGTAGCAAAAGTCAAAATAAAATAGCCTACCTATTATAATTTGAGGCATTACTTTCCTGCA
34805	7	54448474	69.659	17,G>A	A;G	GATGTTAGCGTTGTAACATAATGTGCTAACCACTGGACCACAACAGCTGTACACTGTGGCATGACACATCTGAGTTATATCATCATTAACCTGCA
34820	7	55058141	70.006	9,G>T	G;T	AGTCTGACATGCTACAATCATTCAGGATTATTAAAAAAGAAAATAAGTGTGTATATGAAATGCAGGCCTTTATTTTAGTCTGCGTCAAACCTGCA
34824	7	55089272	70.006	13,A>G	A;G	TGCAGGGACACCGACCCTCCAGGACCAGGATTGGTGACCCCTGATGTAAACAGTCATTGACTTCCATTATAATGACATTTTTGATTGCAAAGCCA
34829	7	55231540	70.18	19,T>A	A;T	TGCAGGTCACGCAGCCAACTGTTGGAATGAACTTTAAAACACCCAGAGGAGTCTAGATGTGTGGTATTTATCAGATGTCAATAAAGACTGCAAAA
34830	7	55251647	70.353	24,A>G	A;G	CTGTAGGTTTCAAACAAGTCTGAAAGACTTGATTACTTTATTCAAGTGTGTTTAATTAGGGTTGGAACTAAACTGTGCAAAGCTGTGGCCCTGCA
34835	7	55409473	70.353	42,T>C;65,G>A;68,G>A	CAA;CGG;TGG	TTTTCTGATGTTCTTGATGAAGGATGGAGGAGGCACCGTGTGTGAGTCAGGCCAAATTACAAGATGGAGACACAGATTTTCCTTTTTTTCCTGCA
34845	7	55542210	70.353	24,C>T;58,A>G	CA;TG	GATATGATGTATTAAGCTCAGCCCTGAACCTTACCGGGATAGCCAATGATGGGAACCCGTGTGGGGGGGCTGGTAGGGGGAATGTGTGCCCTGCA
34847	7	55692933	70.353	26,C>T	C;T	TGTATTATTCATTAATATTAATTATTCGTATTCGCTGTTTGGGGTCGAATGATGATAGTTAACGTTACATCATCATTAACGTTAGTCAACCTGCA
34856	7	56199544	70.353	1,G>T;18,A>C	GA;TC	AGATGTCCAAAATCTTTAAACACATTGACCCGCATTGATGAGGAGAGGACGAATGTTTACTGTATGAAGACTGAAATGGCCTTTAACACCCTGCA
34857	7	56199635	70.353	33,G>A;66,A>T	AT;GA	TGCAGGCACAAGATGCCGACATGACGTCAGATTGATGTTGTAGCCCAATGCCATGGGGACATTGCAATTTGTTTGGAAATGAAAATCTGGTTGAC
34858	7	56383354	70.353	44,A>G	A;G	TGTTTAATCAATTTATCTCCATAAAGGGCAGATGAGAGTGTTGGAAAGACTCCCTGTGCTGTGAACAGCATGATAAAAGTCTAGAATTGCCTGCA
34870	7	57004621	70.353	14,C>T;82,A>C	CA;TC	TGCAGGATACCAAGTTTTGCCTTGTTATAAGTATAAAGTCTAACCTTGAATGCAGTTCTAGCATGGACAGTCGCACAACCCACTGAGAAAACCAG
34884	7	57415954	70.353	15,G>A;21,G>A;27,G>C;48,A>G;67,G>C	AACGC;GGGAG	TGAAGCTCAGGCTGGACTCAAATTGATCTCGTCATCTTTGTTGTCTTTGGAGGGTCTCTGGGGTCTGCGAGGCTCATCTTCTCCTGTGTCCTGCA
34897	7	57918263	70.353	8,G>A	A;G	TGCAGGCTAAAAGCAAAATGCAGTTTCTTCGAAATCCACTTAATGTCATCGATGTCATAGCCATTCTACCATACTACATTTCTTTGGTTGTTGAT
34899	7	58126210	70.353	40,A>T	A;T	TGCAGGTTTTGAGCCTGGTGTTTAGTAGCACCATGCAGGAATCCCTCTATCTTACTACCCCAGTACAAGCTGAAGATAAGCAGCTAAACTATGCT
34901	7	58189545	70.353	48,C>T;63,T>C	CT;TC	ATGTCTGTGACAGCAGCTGTTTGTGGCTCCCGGCTCGCTCATCAGCGGTGCTAATTTTAGTCTCTTTACATGTCAGGAACAATAGTAAACCTGCA
34902	7	58189636	70.353	9,T>G;45,A>G	GG;TA	TGCAGGCCCTTCAACGCAGAGACCTTGATAGGAATTTGACATAGTATCCACCCAGAGCTCAAAAACAACCCCAGCAAACCATGCATTAATCATTT
34910	7	58420698	70.353	13,T>G;42,G>A;60,C>T	GAT;TGC	TTTTTTATGAAAGTGGCAAAGTAAAATAAAACATTCATAAACGGTGCTTTTTAACTGTTTCAGTTAGATTTGCTGTAAAGCAGGGGTGCCCTGCA
34911	7	58420789	70.353	21,A>G;33,C>T	AC;GT	TGCAGGGTTTTGCTCCAACTTGCCTCAACATAATTGCCTGGTTGTTTCAAGTATACCTAGTAAGACCTTGATTAGCTTGTTCAGGTGTGTTTGTT
34921	7	58787268	70.353	40,T>C;50,C>G	CG;TC	TGTAATATTCATTAACATTAATTATTCAAATTCTTATATTCACTAAGATGGCGCTGTTTGGGGTCGAATGATAGTTACATCATCATTAACCTGCA
34927	7	59133911	70.353	8,T>C;9,C>T;50,G>A;53,G>T	CTAT;TCGG	CATCTTGTCTCGAAAAATGTCAGCTATTTGTGTTTTGCCTTTTGCTATTTATTTTAATGAATCTGGCATTAAGTTGTGCGTGGTGAATACCTGCA
34938	7	59530709	70.353	26,A>G;32,A>C	AA;GC	TGCAGGTTACAATCCACCAATGAAACGTTTTACAACTGTTTTTCACATGGTCTTAAGATTTAGATCAGGAGTGTATTTGTTTATGCATTTCATTT
34943	7	59594586	70.353	8,G>C;50,T>G	CG;GT	TGCAGGGTCCTAAAAGCATTGAAAAAGTCTTAAATTTGATCATGTCAAATGAAGGCCTTGAATTTGGTATACAAAGTCTTGAATTTCGTTACAAA
34945	7	59725574	70.353	75,G>A	A;G	TGCAGGTTTTAGACCATATAGGGCACAGCATGTGTATTAGGATATAACTCAGGTTTTTTAACACACTTCGATATTATTGTTCATTTATTCGTTTG
34946	7	60104222	70.353	8,A>C	A;C	CTTCACCCATGCATTGACTGTCAAGGGTTGAACAGCATCATGGTTAAGAATACTTACCCTCTGCCGTTGATGTCTTAGGCCTTCGAGCGCCTGCA
34949	7	60230453	70.353	28,A>C	A;C	TGTAATTCATACCTTAAACCAATTTGGCAAGAATCTAAAAGCAGGCGGGGAGTCAGGTTTCACTGTCCATACTCAACAATTCAGCACCACCTGCA
34968	7	60916652	70.353	23,T>C;50,A>G	CG;TA	AACACATTGAAATTAAATTGCATCATACTGAACCACCTCAAGACATGGGCGCTTTATAAATGCAGCAAACCTTTTGGAAGCATTAAAACCCTGCA
34973	7	61042796	70.353	50,T>C;55,C>T;60,C>G	CTG;TCC	TGCAGGCAATAAATAAAATGCAAGATGTGGTCTGACAAATACAAAGTTCATATTACAATGCTCATAATATCAAGCCTTTCCAGTGCATTAGTAGA
35013	7	62634188	70.353	88,G>A	A;G	CTCTCTGCCAGGTAACTCCTCTATCTTGATGTCCCCCAAATCTCCAGTCTTGGGGTCGATGACTGCTTTAGAAAGCTCGTCCTCAAACGCCTGCA
35029	7	63151058	70.353	1,T>C;3,T>A	CA;TT	CCAAGCGCCCTGTGGTGAACTCTTGTCCGTGTAAGATATGAACTAGGAAATGTCTGCTTTTACAATATTTTAAGTTCATGCTAGGAAACCCTGCA
35031	7	63204210	70.353	53,C>G;64,G>A	CG;GA	GAAATGAAATGTGAAAAGTGCATTAAAAGAGTATTCAGTGCAGAAATGACATCGTTTGATTTATAGCGGAAAGACATTGGCGTTTTTAGCCTGCA
35033	7	63233934	70.353	78,T>A	A;T	CATCGAACAAGCAGTTTAGAACGTGTGTGATTATTATTCACTAAGATTTGCTGAAGGGAATAAAATCAGAATGCAAATACAGCGCTGTGCCTGCA
35049	7	64157037	70.353	23,T>G;54,G>T;68,G>T	GGG;GTT;TGG	CGCATTGACCCAGAGACTGTTTATATGCATGTCACTGATGAGAAGATGACGGATGTTTACTTTAAGATGACCAAAATGGACTTAAACACCCTGCA
35052	7	64158131	70.353	44,G>A;80,A>T	AA;AT;GT	TGCAGGTGCGCACATCTGTGAAACATGACTATATACGCTCGTGCGCACATCAAAAAGCATGCCATAATGTAATTTTAGCATTGTGTGTGTATGGT
35070	7	65349494	70.353	31,C>G;33,A>T	CA;GT	TGCAGGCCCTAGTTTGGGCAACTCTGATCTAGATTAAAGGGACAGTTCACCAAAAAATGAAAATTCTGCCCCCATTACTTACTCATACTTACTTA
35082	7	65617104	70.353	51,T>A	A;T	TGCAGGCAATTCCTGTAATATTCCATTACTTGCTCTACATTATTCCCATGCAAAGGGTGTTTATATAAATTATGTGCCAATCCATCCAACAGCAG
35086	7	65776489	70.353	23,T>C	C;T	TGCAGGTCACACACCAGAAGCTCCGCTTTGCGTGGCGCGATGCTGATGCAGCGCCATGCATTTTGGAATTCTGGATGTGGATTTCTGTCGGGGTG
35091	7	66435439	71.774	70,G>C	C;G	CTCTTCCATATCGATAATACATAACTGCTTTATTGCAGAGTAGTATGGCATCAGAGACCGTGTTTAGATAGCTTCTTATCCTTTCCTGCCCTGCA
35098	7	66616636	72.822	94,T>A	A;T	TGCAGGCACAAGATGGTAACATGACGTCATATTAAAGTTGTACACCAACGTACCCCAACATCGTGGGGATGTTAAATTTTGTTTGGAAGTGAAAA
35102	7	66667650	73.171	27,T>C;59,G>A;64,T>C;69,C>T	CACT;TGTC	TTTTTATTTTCAAACTAAATCCAATGTTCCCACGACAGTGGGGTACGTTGGGGTACAACGTCAATATGACGTCATGTTGACGTCCTGTGCCTGCA
35104	7	66842999	73.867	46,C>T;47,T>C;73,C>A	CTC;TCA	CACTTTTGTAGGCTCAAAACAACAGTGTCCTATCTCGATTAAATAGCTTAAGCCAGGGGTGACCAACCCTGTTCCTGGAGATCTACCGTCCTGCA
35122	7	67032432	73.878	81,C>T	C;T	TGCAGGGTTTAGCTCCAACTTGCCTCAGCTCACCTGCCTGGATTTTTCAAGTATACCTAGTAAGACCTTGATTAGCTTGTTTAGGTGTGTTTGAT
35146	7	67926210	77.847	69,G>C	C;G	TTGAAACAATTCAATTCAATTTGGTGAAGTAGTTCATCCGGTTCACTTAGATCAGGGGTCACCAATCTCCGTCCTGGAGGGCCGGTGTCCCTGCA
35147	7	67926301	77.847	32,C>T;84,G>T	CG;TT	TGCAGGGTTTAGCTCCAACTTGCCTCAACACATCTGCCTGGATGTTTCAAGTATGCCAAGTAAGACCTTGATTAGCTTGTTCAGTTTTGATTAGG
35185	7	69762497	86.081	15,T>C;18,G>A;39,A>G	CAG;TGA	TGCAGGATTTTATTTTAAGGTACGCACAAATCCAGCACCACCCCGCTCCCTTCCGATGGTTGTTATTTCAGTATTCCTACATTAAATAACGAATG
35186	7	69784712	86.081	3,C>T	C;T	TAGTGGTGACAGCAGGTGGATAGATTTCCACCAGTGCAGGTGTTGAGCTGGTTCAGTCAGAGGCTCATTGCAATGGTCTTTCATGATGGCCTGCA
35189	7	69785251	86.081	24,C>A;65,A>G	AG;CA	TGCAGGACACTGGCCATCCAGGGCCAAGTTTGGGCACCCCTGGTGTAAAAATCAAGAAAGGAATCAATTTAGGAATAGCAGATCTTACTAGCTAC
35190	7	69792581	86.428	8,C>T;58,A>G	CA;TG	TGCAGGGCTGCATCTCTGCATTTTTACTTCAACCCTAATCAAACACAGCTGATCTAATGGTCTTGAACACCTTGATTAGTTGGATCAGCTGTGAC
35194	7	69880941	87.122	35,A>G	A;G	CTCTTTCTCCATCATCAATAATGCAATGGGGTGGCATGTGGAGCAGGTTCTGGACCTTCAGAACAAACAGGCAGGAGAATGGATTGAACCCTGCA
35195	7	69881032	87.122	76,C>A	A;C	TGCAGGCTGGGCTCATCAGCGCACGGTCAACATGGCCTCGATGATTGGCTTCAGACCAGCCAAAAGTTCTCCAATCCTGTCTCAAACTTTTTTCC
35235	7	70766157	88.888	75,T>A;77,T>C	AC;TT	ACGAAAACGCACTAGTGTAAACAGGGCCTAAAACAAATGCTGGATAAGTTGGCGGTTCATTCCGCTGTGGGGACCTGTGAGAAATAAACCCTGCA
35236	7	70766248	88.888	70,G>A	A;G	TGCAGGCACAGGATGTCAACATGACATCATATTGATGTTGTACCCTAGCGTACCTCATTGTTGTGGGGACATTGGATTTTGTTTTGGAAATGAAA
35296	7	72287015	93.902	23,T>A;56,C>T	AT;TC	TGCAGGTTGTGTTACAGCTGCGAACTGGACTCGCTTTTTAAAAGATCCGCATGTTGTGCTCAGCTGCTCTTTTTGTCTGCGAGCTCGTCTGAGAA
35322	7	72833680	97.241	44,T>C;56,T>A	CA;CT;TA	TGCAGGAAGCGCCGCAGCGTCACGTTCACCGGACTCAGCAGATCCCGCAGCGGAAATCCCTCTGAGATACACGAGAAACAACACACAGTTGAAAT
35348	7	73368503	99.919	10,G>T	G;T	TGCAGGGTAAGGATGATGTAATTATCATTCCGGCCACACAAGCATAACAATGCCATTGTGGTCCAGTGGTCAGCACGTTGCGTTACGACGTCGTC
35360	7	73885924	105.195	36,T>G	G;T	AATACTGAATGCACCAACAATTTAAGACATTCAGCTGTGTTTTAAAGCCCCTTTAGGCCTTAAATTATGGAAAAGTAAATATTTTAGGACCTGCA
35367	7	73948395	105.544	82,T>C	C;T	TGCAGGGTAATGATGACGTAACTATCATTTGACCCCAAACAGCGGCACCTTAGAGAATATAAGAATTCGAATAATTAATGAACATTACACCTGCT
35392	7	74459972	108.436	49,A>G;82,T>A	AT;GA	TGCAGGGACAATGGCCCTCCAGGGCTGAGATTGGTGACCCCTGATGTGAAGGGTTTAGGGTGAGTTATTCCTTAAATCATAATGTTTTACCTGAA
35404	7	74700051	109.447	42,G>A;53,T>C	AC;GT	GTGGCGCTGGTTTCATTCGTCTGATTGGTGGAGTTGTACGGTGTTGAGTCTTTTATTATTGCCACTGGTGCTAGTTTTACCATGGTGCACCTGCA
35456	7	75922561	110.206	49,T>C;73,G>A	CA;TG	GTTGCCAGATAGCTAATGATAGCGTTTGGCCATGATAGATCGGCTCTTCTGTATCTTTAGTTATGGGAGCGAAGCGTCGCATCCATCTACCTGCA
35478	7	76620543	114.098	4,T>A	A;T	CATCTGGTCCTCCAGGACTGAGTACGGGCACCCCTGTTCTAGTATATCTAGTACAAGAGTCACCAATCTCGTCCCTGGAGGTCCGGTGCCCTGCA
35480	7	76632390	114.098	64,G>A	A;G	TGCAGGCTGTGCTAAAAGTGGAAATATGACGGAGATTGATTTCCAACCCACACATTTCCAACCAATAATAAAAATAATGACAATAACAACGATGA
35497	7	76856473	114.797	47,A>T;74,T>C;86,T>A	ATT;TCA	TGCAGGGTTTAGCTCCAACTTGCCTCAACACACCTGCCTGGGTGTTTTAAGGAACCTTGACAAGATTGTTCGGGCGCTTAAATGTTATATTGACT
35498	7	76862089	114.797	58,G>T;77,C>G	GC;TG	ACCACACACAAACCGACCTCATCAGTGGCCAATCAGAATCAACTCAAAGTGTCTTCAGTTGTGTGCTTGCTTCAAATGAGCAGCTCATTCCTGCA
35499	7	76862180	114.797	51,T>C;60,C>T;71,T>C	CTC;TCT	TGCAGGTCACTCTGGGTTTCGACTCCAGCTGATCCTGATGCAGTCCAACAGCAGGTAAAGTAGGTTTCATTCTGTATTCAAGTGTTATTTCACAA
35505	7	76956268	115.147	19,A>G;58,G>T	AG;GT	ATCAAACACACCTGAACAGGCTAATCAAGGTATTACTAGGTATACTTGATACATCCAGTCAAGTGTGTTGAGCTAAGATGGAGCTAAACCCTGCA
36406	8	350582	0	74,C>T	C;T	TGCAGGCCGGATGCCCCATGCTGGCTCTGGAAGTGCTCTCCAAGATGCCTGCAGTGGTGAAGAGCTCCGGAGTGCACAGCGCCTCTGCAGGCCTG
37177	8	921180	3.89	84,C>A	A;C	TGCAGGATTATACAAAACCATATACACTCACCGGCCACTTTATTAGGTACACCTTACTACAGGGGTGTCCAAACCCATTTCCAACCCCAATTTAA
37182	8	934142	3.89	69,C>T	C;T	ACACAGGGGTCAGTTCAGTTGAGCTAATAAACCAAACCATATATAAGTATTCATTTTCAGTTACAAACATATATATGGTTTTGTATAATCCTGCA
37183	8	934233	3.89	27,G>A	A;G	TGCAGGCGGTGCTGAATTTGCTTGTTTGATGAGCAGAAAGGCTGAGAAACCCTGAAGATCCTCCAGTGTTTGTGCTCCCCAGCGAGACTTTTATT
35637	8	1106699	3.89	45,A>G	A;G	TTACTTTCCATTGTTGAGGATGACAGTGCAGTTGGGCCAGCAGTCATGGTTCACCAAACACAGATTGGGAAATAACCCCACACCGACCGCCTGCA
36031	8	2240274	10.926	47,T>C;52,T>C	CC;TT	TGCAGGTGAATGTGTAGATTTACCTGGCTGATGTTCACCAGCGGCTCTTCATTCTGAACCAGCATCTGAGCAAACTGAAGGCCCTGATCAGGACC
36089	8	2528190	10.926	14,C>T	C;T	TGCAGGTCCGTCTGCTACGCCACTGGTGCCAACAACATAGTTTTGACATGTGGGTTACAATAATTTCAAGTTACGGCTCTACTACAAGTTACGCA
36090	8	2540534	11.856	29,C>T	C;T	TGTTTCTCTCCTCAGCTCGTCCATGTGCTCAACATGACCTCTGCTGAAATATTCAACTACTCAGTGCAGCCGGAGGACGACGTGGCTTCCCTGCA
36163	8	2735688	12.314	2,C>T;6,C>A;59,T>G	CCT;TAG	GCCTTTCTTTTGCAGGATCAGTTTCCCAGCGTGGAGGATTTGAGTGTGGCGGAGCGAGCTCTACAGGAAATGAGGTCATTGGTCCGAAGCCTGCA
36219	8	2933321	15.964	87,C>T	C;T	TGCTCAGATAGTGAGGCGTCATGTGGATCAATTATTCCGTGGCCAATCTAAGGAAATGCCAGTGGCGTAGCGCAAAATGCGGAGGCCCCCCTGCA
36279	8	3094187	16.664	25,T>A	A;T	TTAACTTTCGCCTCCATTTCTCTTATATCTGTCTGGATTTTCTTGTCAAAGTGAACTATGAAACTAATAGGGTTTTATGAATGCACAATCCTGCA
36325	8	3226318	18.007	57,G>A;72,G>A	AA;GG	TGCAGGGTAATGATGATGTAACTGTCATTCTGGCCATACAAGAGCAACAGCGCCATTATGGTCCAGTGTAGTAATGGGTCGTTCATGAACGATTC
36331	8	3282212	18.793	86,A>G	A;G	CAATTTCATTTGTTAACATCATTGTTAATATCTTCAAACTGTAGGTTACTTTAGTTTATTGTGTTTAGTTTTCACGCTCACAGTGGACTCCTGCA
36332	8	3282303	18.793	36,C>G;39,T>C	CC;GC;GT	TGCAGGGTTGCCATGTCCACTTATTATAAACATTTTCGACTTGTCATTTGTGCTCGGCTGATAAATCAATCAAGTTTATGAGATGATTATATGGG
36397	8	3487764	19.493	13,G>T;35,A>C;72,G>A	GAG;GCG;TAA	CACAGCACAGTGTGAAAACAGGGCCACACCTTAACAATGCATGCCATATATCCAAGCTTCTCCAGCACAGTTATGTTGTCCAGCAGACTCCTGCA
36427	8	3655865	19.84	17,A>C;54,A>G;72,C>T;82,T>C	AACT;CGCT;CGTC	TGATTTTGATGACACTTCCTGAAAATGCTCAAGACAGCACTATATACTATAACAGGGGTCACCAATCCTGATCCTGGAGGGCCGGTGTCCCTGCA
36478	8	3886988	20.534	43,A>G;67,C>T	AT;GC	TGCAGGGTAATGATGTAAATATCATCATTCGACCCCAAACAGCAGCACCTTAGTGGATATAAGAATTTGAATAATTAATATTAATGAATAACACA
36548	8	4143789	21.591	28,T>C;37,C>A;43,C>T;49,T>C;91,G>A	CATCA;TCCTG	TGCAGGACTCCCAGAGTTCATCAAGATTTTTTAGATTCATCTTCAATGCTTCCTTCTTCATCTTACCCCAAACATGCTCAATAATGTTCATGTCT
36602	8	4314093	21.938	62,A>T	A;T	AATGAATCTGTCCTTTCACCGTCCATGTAAATACACTGCGCGCTTTTTCATTTCTCCATAACTTCATTATACGCCTGATTGGATGTTTGCCTGCA
36668	8	4540870	23.342	7,T>C;11,G>A;48,G>A;59,G>A	CAAA;TGGG	CTGTGATCTTAACTAGGTGCAGCTGAAAAGTGCGAGCACCTTTGCCTCACATGAGTGTCACTCCATTTGCAAATAAAATAACAAACTTGCCTGCA
36712	8	4683381	24.041	66,A>C	A;C	ACTGATATAAAAGAAGTCGCCCTGGAGTTTCCGGAAACCAGGAGGAGGATTCCAGCAGCTGAGGGAAAGATCCAGCAGGTAACTGGGAGCCTGCA
36720	8	4702489	24.041	25,T>G;28,A>T	GT;TA	TTGAGGATTATTTTCCAGTACTCTTTCCATCACTGCTAGCTATACTTGAAACATCCAGGCAGGTGTGTTGAGGCAAGTTAGAGCTAAACCCTGCA
36786	8	4897617	24.388	80,G>A;89,G>A	AA;GG	TGCAGGTAAGTTTGTTGAAGCAGGGTTGGAACTAAACTGTGCAGGGCTGTGATCCTCCAGGAACTGGCTTTGACACCTGTGAATTATATGAATGA
36974	8	5470593	25.511	45,G>T;48,G>T	GG;TT	TGCAGGTAAGTGTGTTGGAGCAGGGTTGGAACTAAACTGTGCAGGTCTTCGGCCCTTAAGGGATTGAGTTTGACACCCCTGGCTTAAGCTCTAAA
37079	8	6512272	28.639	19,G>T	G;T	TGCAGGAAAGGACTGAATGGTCAGTTGTAATCTGATTCCAAAGGTATTTGTCCCAAAGGAATGTGCCCACAGCACTGAACAGAGACCTGGGGACT
37080	8	6569926	28.641	46,T>C	C;T	TGCAGGTGGGCCGCGAGATAGCTTCAAATTAACTTAAACATTATACTATTATTATCAGATTTCATTAATAAATGTGATAATAAATTGATAGTAGT
37099	8	7310984	29.703	50,A>G;82,A>G	AA;GG	TGCAGGAACTAAAGGAGCACAAAAGAAAAGCTTTCCGTCATAAAAGCAGCGTTTTGCAGAAGGCCAAGTGTTGTGTTTTCTCGCAGCCTTACTTT
37104	8	7673943	31.127	39,C>T;44,C>G;73,C>T	CCC;TGT	AGCTGCACAATTAATGGTTAAAAGATCGCAATCTCGATTCGACCCTCTAGACTAGGGGTCACCAATCTCGGTCCTGGAGGGCCGGTGTCCCTGCA
37129	8	8184125	31.476	24,A>G	A;G	CGGATGGCAGAGGATCTGGTTGTGGCCCAAAGTGCTGCGCTGAAATCCCAGGAGAGCATCCTTCGCAATGGAGAGGAGCTCAAGAGCACCCTGCA
37140	8	8567488	32.186	39,G>T	G;T	CTTCGATCATTTTCATAAAGCATATTAAAAATGAAATTTGAAAATTTATAGTATAATTGTGAGAGTTCATTTTAATTTCTCACGGCCCACCTGCA
37146	8	8743436	32.896	36,G>A	A;G	TGCAGGTTTGAAGCAGACTAAACTAAACTTTCTGAGACCAGTTTTACTTAATAAACATTCCCTCGCCAAAAAACGTTGCGAGTGAGACGGAGAAA
37153	8	8830272	33.596	53,G>T	G;T	TTTAATAATCCAAAAAGGGCCATTTTCCCAATCACAGTGTAAGTTCTGAACTAGCTGATTTGATTTAGGCATGAAATATAACTCAAATCCCTGCA
37159	8	8995326	33.943	79,A>G	A;G	ATCTTTAGCAACACATGAATACACTTCACTGAAAATGTATTTTACACATAGACATCTCCTTTTTGGAAAGGTCACTTATAAAGTGTAAACCTGCA
37160	8	9016187	33.943	25,G>A;60,A>G;76,G>A	AGA;GAG	TGCAGGGCAACAGACCTACAGGAATAAGATTGGTGACCCCTGCTCTACAGTTTGACAAATGTTGCTGCTGTTGGACAACATAATGTACTTTTGAG
37161	8	9038283	33.943	9,A>T	A;T	GCTTGATTAAAAAAACAGCATTCAGAGGACATGAAAACAGTCCCGTCCTCCATTAATATCCCCAGGAGTGTGTGTTAGTGTGTGTCGGTCCTGCA
37162	8	9038374	33.943	67,G>A	A;G	TGCAGGAACGCTCTGCTGTTTGCGTGGCCATGTGCCCGTCGCATGTGGTCTCCTGCATTATTGAAGAGGAGGACTTGGGTTTACAGAGAGCTCTG
37166	8	9097095	33.943	21,C>T	C;T	TGCAGGACAGCCACCTGGTAATACATTAGAGGTAATATTAAATATACAGAATGAAATTCAATAAAATTGTGCATGTGTAATCAAAACATTTATCT
37187	8	9511442	34.642	64,A>T;80,T>G	AT;TG	TGCAGTCTTTAATGTCCTCATGAAGTAAAAAGAGTCGCGAACATCATTTCATGTTGACTTTGAATCACAAATATTAATGTGACCAGTTCCCTGCA
37205	8	9856936	36.776	21,A>T	A;T	ACAACAGTTGCGCGGGGGTCCTGCGAGGAGACCTTCAAACTGAGCGAAAACGCCGGCATGTGTCATTCCTGGAAAGGACGACAATCAATCCTGCA
37210	8	9988912	36.776	67,C>T;84,C>T	CC;CT;TT	TGCAGGCAATAATTAAACAATTTATTCTATGTCATATAAAAATATTTATATTTTAAGTCACATTTAGCTTTAGACGAACAATGTTTAATTTATAA
35616	8	10209149	37.123	66,C>A;72,T>C	AC;CT	TGCAGGTTTGAAGTGCATTTCTAGATCTCATTTCTTTATCCTTCATATGTGAATGCATTGTGATGACAGACGTGACAGCTTTCAATTATTAGAAA
35619	8	10259160	37.123	33,T>A	A;T	GATAACAAAAAAGTAAGCTGTAAGGTTATTGGTTAATATTTTCCCCCAGCCTGCATGCTTTTGCTTGTTTAAGGGTTTGTTCATGCAAACCTGCA
35621	8	10285912	37.471	23,C>T;61,C>G;75,T>G;83,C>A	CCGC;TGGA;TGTA	TGCAGGGTACCGGACCTCCAGGACGAGATTGGTGACCCCTGGTATAGAATATAAAGTCATGCTGCAGTGGAAAAAGAATTAATCTTGTGTATGAC
35623	8	10399889	37.645	39,C>A	A;C	GATTTGGTGTACATTTAGAGCGCATTTTTAACGTATTACAGTATTTTGGCTTCCGTCGTGGAGTGAAATATTGCAGTAAAGTGCAGAGACCTGCA
35636	8	10899517	37.82	47,G>T	G;T	TGCAGGTGCGGGAGATCTGAAACCGTCTGAAATGCTCTTATTATTAAGATTCTCACTATCGCCCGGCGCTGATTACTCAACAGATCCGGTTCTTT
35661	8	11639539	39.577	3,G>A;25,A>G	AG;GA	ATAATGTTTGCAGCTGAACCCACTTGCTTTTTTTCTTCACAGGCTCCAAAGGTAAGGAAGGATGGCAGAGCAACTGAAGACATAGCTGTCCTGCA
35664	8	11667801	39.577	16,T>A;28,G>A;43,C>T;73,T>G;83,A>G;85,A>G	AATGGG;TGCTAA	TGCAGGTCTTCGCTTCACTGATGCTGGAAAGGAGAGTGATCTTTATCGCAGACAAGCTCAGGTACAGACCAACGCATACAGCTGAGTTTTACATC
35689	8	12301151	39.577	12,G>T;17,C>G	GC;TG	ATACTTTTAGCTGGGATCAATATGCTTAGTTTGTACCTTCATTATTTTGATGAACTTCAGGAGAAGTTTTTCCCGATCCTGGGCTTTCTCCTGCA
35706	8	12681625	39.577	50,A>G	A;G	TACTGGACTGCTTTGATCCAGATGACTATTAAATATACATTTCACAGAGAAAGACACACACAAAAGAACAGTGTCTTTACCTAAAGCGTCCTGCA
35714	8	13041416	40.277	41,A>T	A;T	CTCTGCGCACTATAACCTAAAGCCAGGAAGATAATGAATCCTAGTGAAAGCTGATTGAGTCTCTAGGTAGTGAACACACTTGTCTCTTTCCTGCA
35717	8	13069708	40.277	9,T>C	C;T	TGCAGGCTGCATTCTGCTAATAAATAATAAATGCGGGAGAATAAATAAAAAGAGTGGAGCTGCAGTAAAATAATTAATAAGAAGGTTGAGGCTAT
35721	8	13149754	40.624	39,A>G;78,G>A	AG;GA	TGCAGGTGGCATCACACCAGGACGACCCCGGGTCAGAGCGCCAACGAAAACAGCCCTTTAAAAGCCATCAGAAATCCCAAGCCACATGCACAAAC
35723	8	13214343	40.624	11,T>C;18,G>T	CT;TG	TGCAGGTGGGCCACGAGATAACTTAAATATTACACTATATTACAAAAACACTATAATACAAAAACAGCTTCACTGTAAATTACAGACATAACTGT
35724	8	13294731	40.624	24,A>G;30,T>A	AT;GA	AGTCCTGCGGAACAAGAGATTGACAGGTGGTAATTTGTGTGTAAATTATCTTTATTTATTTATGATTTGGTTATGGGTAAAACAAAGACCCTGCA
35732	8	13774575	40.971	51,A>G	A;G	CACATAAAATAGAAAGGTGGACAGCAGACGTAGCAGAAAAGAGGATGATGAAGATTAAATGTTGTGAATGTATACGTACTGGTGAATGGCCTGCA
35748	8	14515691	41.67	11,G>A;16,A>G;18,A>G;36,T>G	AGAG;AGGG;GAAT	TGCAGGGTTTGAATAAGCATATTGTAATCATGCATGGAGTTTTATATTTGTATTTTTAGCCATCTAAATAGCAAACTAAAATACAAAAAATAAAC
35750	8	14543640	41.67	51,A>G	A;G	TGCAGGGACACCGGCCCTCCAGGACCAGGATTGGTGACCCCTGCCCTAGACAAACATCAAAGAGGTTGTAACAAATACAAAAGGTGAAACCTGTA
35753	8	14583347	42.018	69,C>T	C;T	TCATACCGTGTGAAATGAGTTTTGACTGAAAATAACAACAGCGATTACCTACAGCCAATTACAGAGCAGTATTGACTTGTCTGTGTGTACCTGCA
35755	8	14677396	42.018	0,T>A;70,A>G	AG;TA	TAATTTTGACTTCAGCTGTAGGTATCTAATGCTTTCGAAGACAAACATAATGTGCACTATGCTTTAAAGCAGACATGCCCAAAGTAGGGCCTGCA
35760	8	14730327	42.018	51,A>C	A;C	TGCAGGAGACACAGAGGGATGCAGAACAACTGTCAACGTGCTGCAACCTAGAAGACTTAAAGAGATCGTTACAAATTGCCATGCTTTACAAAGCA
35763	8	14763413	42.018	26,T>A	A;T	GGAGCCACAGAGATGTCCCGCACCGCTCGAAACTCACCACAGTTATTCAGGTGCTCGTTCTCCAGACGGAAGAAGTTCCACACAAAACGCCTGCA
35764	8	14763504	42.018	38,C>A;53,G>C;92,T>A	ACA;CGT	TGCAGGAAGAGGAAATGCAGAAATCAGAGAAAAGTCACCGACAGATAGATCCAGAACAACACAAAGCTCTTCCATGACAATATTTCTTTAAATAT
35767	8	14840211	42.018	57,G>C	C;G	TGCAGGCCTGGATGCATCGAGTTCTTCCAGCAGGATTTGCAATGCCTCTGCAATACACTGCAAACCGTGTTCTTATTTATTGTGAAACAATGCAA
35771	8	15059520	42.018	68,C>T;77,T>A	CT;TA	TTTAACAGCTTCATATGACTTTATTTTTGCTCTCTTTAGAATTGCTTTAAGGCAGGGGTCACCAATCTCGGTCCTGGTGGGCCGGTGTCCCTGCA
35780	8	15480290	42.018	54,T>C;85,G>C	CC;TG	TGCAGGCCGAGAGCAGATCACTCCTCTGCGTACTGACGGCAAATGATTTAGCACCGTGAGTGTGAAGGTATTTCCCTTGTACAGTCAAACCGATC
35785	8	15565230	42.018	12,A>G	A;G	TTGCCTTCTATCGTTCTCTTATGTGCTAATATTCGTCTTTGCCGTGGGATTGAATGTAAAGGTGAGAGACACATCAGGGGTCAAAAATCCCTGCA
35787	8	15666925	42.018	56,A>G;65,C>T	AC;GT	TTTTTTTACCACAACTCCATTTTGATAATGGTAAAAAACTGAAGCCTTACCTTGACGTACTCCATTGTAGGGTCCATTCCTGCGCTGTTCCTGCA
35799	8	15970813	42.018	40,A>C;41,A>T;60,T>A	AAT;CTA	TGTAATATTCATTAATATTAATTAATCAAATTCTTATTTTCTCTAAGGTGCCGCTGTTTGAGGTCGAATGAGAGTGACATCATCATTAACCTGCA
35802	8	16031531	42.365	29,G>A	A;G	TCATTGGCTAAAAACGATAGCTGTGCAGAAAGCCCATTGTTACATGTTTATGTAGTTTGTATGAAACCCGAACACTCCATTAGAGACATCCTGCA
35813	8	16206809	42.365	94,C>T	C;T	TGCAGGCCTGAAAGCCTGATTTAACAAGCCGTTTGAGCTCAGCCTGGAGATGATGTGTGATGTGTGCCATCAGAGAATCACAGATAAATGAATGC
35817	8	16347009	42.365	7,A>C	A;C	TGTAGCAATGCTAACACAGACACCTTACTTATAAGATACAAAGTAAAATGATATCAGTTATTGTATATCATATCCAGTGGCGGCGGTGTCCTGCA
35827	8	16603599	42.365	86,T>G	G;T	TGCAGGAATGATGTTGCTGTTTCCGGCAACATACTAACATAGACTTACGGGTAATGAAGCAAGAGTTGTCTTCCGTGACTTAGCTTTCCTACATA
35832	8	16646680	42.365	22,A>G	A;G	TGCAATGACCCAGAGACTGTTTAGATGCATGTCACTCATGAGAAGATGACGGATGTTTACTGTATGATGACTGAAATGCCCTTAAACACCCTGCA
35835	8	16684245	42.365	52,A>G	A;G	GTAACATAAAACTCTAATGCCCATAACTGATGAGGGGGGACTAAAAAGAACCGTAGTAATGTCAACAAAAAGTAGAAAAAGCGAAGTGGCCTGCA
35837	8	16688784	42.365	52,A>G	A;G	CAGAAATTAACATCTCAGTATCATTTGCCATGTCATCTCCTATAAAGAGGAAAAAGTCACCGAGCTCTCGATGTTTTCTCATCAAGGTGCCTGCA
35843	8	16824494	42.365	65,C>G	C;G	TGTGTGTACGCTGATAGAAACCTATGTTTAGAATTTTAAAATTCATGGCGTGATGCTGCGCGTCACCGAGCAGCGCTTCTGGTGTGCGACCTGCA
35874	8	17793503	43.421	5,C>T	C;T	TGTTTTATTTCTGTGTCAGGGTTAATATTGAGAGTAATACGGCTCAAATCAGTTCCATGCGTGTTTAGCTCCATGAGGAAAGCTACAGTCCTGCA
35895	8	18168700	43.769	54,A>G	A;G	TCAGGTTGGTTGGTAGATATTTGCATCATGAGTCTACTTTTTTGTATTCGCTTTAGCATGCTGCTAACAACACCAAGGTCATTGTTGAACCTGCA
35899	8	18186401	43.769	12,T>A;70,T>A;83,A>G	AAG;TTA	GAAAAAGGGCATTACTTTGATCATTTTAATATAACATAATAATAAAATAATACGTTTCATATTGAGAGTTTATTTTAGCTCGCAGCTCACCTGCA
35903	8	18222789	43.769	40,C>T	C;T	TGCAGGGTCTGAATGGTCCTTTAGAATCATATGTAAAGCTTTCGATACAAGACTTCAGGGACTCCAGAGTGATGCATGCTGCTGAATAATGAATG
35909	8	18473974	43.769	12,C>T	C;T	GAACAAAAGTAACTGGCAGTCATTTCCAACAGACTCTCAGCAGAGACTCTTTAAGCACTTTTTCATTGGATGACACAAGGATTTTTGGGCCTGCA
35914	8	18617680	43.769	37,A>G	A;G	TTACTGCGCTGCGGACAGAGCCTGTCAGTTCAGTCTGAAGCTCCGTACCATCACAGCAGTCACTGTGAACAGCCCACACAGACCCTACACCTGCA
35921	8	18848262	44.116	22,C>T	C;T	CTCAGCTCATACGAATTAATTTCACCACATTACGAAATAAGTCTTATGACTAATACCTCACCTAAAAATAGGATCAGACTAGAGCAGATCCTGCA
35931	8	19172496	44.463	4,A>T;60,A>C	AA;TC	CTATTTCCTACTGTAAGTATATCAAAACAGTTTTTTATTAATCTGGATTTCTAAGTGCTTCATTTAGACCAGAGATCCTCAAAGTGAGGCCTGCA
35936	8	19316638	44.463	24,C>G	C;G	AATGTGTATCTTGGAATTGTAAAGCCCTACGTAAACTAACTAAAACAAGTAATGGATAGAATAAAAAAGATAAAAGCTAAAATTGTGTTCCTGCA
35949	8	19732190	44.463	15,C>T	C;T	TGCAGGGTTTAGCTCCAACTTGCCTCAATACACCTGCCCAGGTGTCTCAAGTATACCTAATATGACCTTGATAAGGTTGTTCAGGTGTTTGATTA
35952	8	19749659	44.463	63,G>C	C;G	GACTATTATCCCCTTTTCTGCTACGTGTTCACAATAATGAGACTTCCATCACAGAAATGTAAGGAGCTGCCATCTAGTTTCTGTCTGTTCCTGCA
35953	8	19749750	44.463	11,C>T	C;T	TGCAGGGAGCTCATTCTCTCTTTGAGTGTTATTCAGTATGATTACACAAATTTTAATTCAGCAAATTATTTTGTAAAAGTGAATTAATTAATCTA
35955	8	19872835	44.463	2,T>C	C;T	ATCAAACACACCTGAACAAGCTAATCAAGGTCTTACTAGGTATACTTGAAACACCCAGGCAGGTGTGTTGAGGCAAGTTGCAGCTAAATCCTGCA
35976	8	20629414	44.81	41,T>G	G;T	TGCAGGATCGCTGAGGCCCACCGGTTGAAAATCCCTGGTTTGATGCTTTATTTATTCTTACTTTGATATTTATTTTGAAAAGATACATTTCAAAA
35980	8	20918086	44.81	34,G>T;77,A>G	GA;TG	GGCCATCTTACAAAAAATATTTAGATTTAAAATTGATCTTAATAATCTATATCAGGGGTCACCAATCTCGGTCCTGGAGGGCGGGTGTCCCTGCA
35983	8	20980824	44.81	19,C>T	C;T	TGCAGGCTTCATTCTTAACCGTGATACATGTTGTGTGCTCGCCTGCACGCTTTCAATAGCACTGCTAATCCATGGAGCTGGAAGAGCCGCTCACA
36004	8	21744066	45.157	2,A>G;40,G>A;53,G>A	AGG;GAA;GGA	CTGAAATCTGCATCAGCACTGTTTTGTGAATATGGAAACCAATTTTCAAATATAAAAATAATCATTGCTAATGCGATGTGATGTTCAATCCTGCA
36006	8	21756440	45.157	43,G>A	A;G	AGCGCCTCCTCTTGACGGGAGCCAAGAGGGGGACCGAACATGCAAGCACTACCAATGAAAGACAGAAACATGGCTTGATGTCATCACATCCTGCA
36009	8	21859598	45.331	15,C>T;33,C>G;34,A>C	CCA;TGC	TGCAGGTAAACATCTTAACGTCTCAAGTTTTATGCAGCTAAACATCTCTCAGATCCACATCTCATGTGATGGAGGAAATATTTGTTTCTATTTGA
36010	8	21887323	45.505	56,G>A	A;G	TAGAATAAGAACCTGGATTGGTTTCCACGCATGCAGGCCATGTCTCTGGTTGTAACGGATGGAGATGGAGAACAAAATGAGATGAGGAACCTGCA
36017	8	21999569	45.505	22,G>A	A;G	TGCAGGAGCCGAGAAGACAACAAATTCAGAAGTTTAAAAGATAAGATAGGCAGAGCTTTCCAAGGATTTTTAGGTATACAAAAAGTATACAAAAT
36032	8	22495142	45.505	65,C>G	C;G	GTCTTTGGACAGTGTTTAACTCAGAAAGGCCAGCATGTGTGAGGGAGTTTGAGCAGGAACATTCAGTCTAACTTTATTTTCAATAAACACCTGCA
36033	8	22495233	45.505	22,G>A	A;G	TGCAGGCATCCAGAACAGATTGGATATAGATTGCTTTAGATTTGCTTATCTTCTAGAAGTCAAGGGTGCAGAACTACAGTATTTGCAGTGTAAGC
36061	8	24141193	46.561	2,T>C;86,A>G	CA;CG;TA	GACGCTATACAGTGTGAACATTTCAAAAGCAAATCTTCACTCTATAAAGTGCTTTAGAGAGCAAAGAAAACACACTACCCTTCAGAGCCCCTGCA
36063	8	24158686	46.561	74,C>A	A;C	CATCAAGGACCTCATGGACAACACACACACTCAAGCACACAAATACACTTCATTAAACATGTTCACATAGACATCACTTAAGCTGTAAACCTGCA
36072	8	24470277	46.561	37,C>T	C;T	TTCTCTACAGCAATGAACCAGAGATACGCTCTTTGTTTATGTTTCTGGTTGAGAGGCTGCCCAGAGAGAGTGCAGAGGCCTCAGACCAGCCTGCA
36073	8	24470368	46.561	30,C>T;87,C>T	CC;TC;TT	TGCAGGTACTTTTAAATACTGTTTTTACACTAGCATGCTTGGCATATACTCTGATATTAATATGAAATTCATACATGTATTTCTTTTCCTTCTGC
36074	8	24502849	46.561	29,T>C	C;T	AGTTCCCTGGCAGAAACCTTAGAGCAAACTCTTCCAACTATACGACACGAGTGTTGACACGTAGCTTCCAGAAAACCCAAGTGAAAAAACCTGCA
36078	8	24621013	46.561	67,C>T	C;T	TCAATTATCCATGTGAGCAAAATTACATCAAATTGGTAGTAAACAGTTTGTTAAATATGACACGCAACAACTTTCCACATGTGTTGTGGCCTGCA
36080	8	24699122	46.561	2,T>C;18,C>T	CC;CT;TC	TTTTGTTTTTCTTGTTTTCTTACCAGTACATCCATTCAGCTGACATAATTCACAGGGTAAGTGTTGCAACTCGGACACATGAGGAATGGCCTGCA
36098	8	25696733	46.908	64,A>C	A;C	CAGCTGTATCTCAGCCATGTTCCCTGTCATCTTCTCAGTGATTAAGGGCATTAGTTGTCAGTTAAGCAGCGATTGGTTGCTTTTCTGCTCCTGCA
36099	8	25696824	46.908	33,A>T	A;T	TGCAGGGATTGAACATGCATCATTAATGATTCCATTCATGTAAACGTATAAGTCTGACTTCACTACGAGAGAAAAAGGATGAGGTTTGCATACAC
36104	8	25936542	46.908	54,A>G	A;G	TTAAATTTCCACTAGTTTTTCCTCCATTTGTTTGGGTCAAAGTAGACCATAAATAAGCGCTTTTAACTTCTCTCCCAACCTTCCACTGGCCTGCA
36117	8	26125451	46.908	16,C>T;55,A>C;66,T>C;89,T>A	CACA;CATT;TCCT	TGCAGGAGGAGCTGAGTGAACAAACGCCTGACATCAGCACCTTCGACGAGATGTCCGAGTCCTCCACCTCTGCAGGTGCATTTATTACATATATT
36142	8	26689396	46.908	45,C>T;58,G>A	CG;TA;TG	ACAAATACCAGTATGCGCATCAAAAAAAAGGTCATGTGATTTTGTTATGAGAGATCATGTGAGGATACAAATGTGTGTGAATGGACAAACCTGCA
36143	8	26689487	46.908	16,A>T;58,C>T;86,G>A	ACG;ATG;TTA	TGCAGGCTGATCACATAGTAAAACATCTGAGATGTTGTTTTGGTCATTCAAAAACACGCTAACCATTTCAGTATTAGTACTATTATGTATTGAAT
36144	8	26725738	47.387	72,G>A	A;G	CCTTCCCATGACCTTTCCTGTTCGTTAAAAGTTTAACAAGCTAACTTTTTTGGAGGTGATGCAGGGTGTTTTAAGGTGATGCAGAGTCTCCTGCA
36160	8	27314428	47.387	58,T>C	C;T	TGATTGCAGCATGGCTCTTTTGTGTTGTCTGTTTTAATTGTGTAGATGACTTTTTCTGCTTTTGTCTTCATCAGATTGTTATGTGAGCCCCTGCA
36172	8	27576918	47.866	34,T>C	C;T	TGCAGGCCAAAGTTTTATTTGGTCCAACATCCTATCTGAGAAGAGACTAAGAATGATGAAGAGGTTTTTGCCTTTATCAGAGATTGTCACTGTCA
36175	8	27834331	48.09	44,G>A	A;G	TTTTCTATAATACAACAACTAGATGACAGCGAAAACTACTTCCAGTGAGAGCTGGTAAAGGTCAGATGAGGCCAGTGTCTGACTGCAGACCTGCA
36185	8	28473111	48.313	22,T>C;72,A>T	CT;TA	GCTAAGTGCTGTTCAAACTTCCCACGCGGCTCCTGAAAGATCACTCTGTTCCACAAACTGAATATTGTTTACTACTTTATTAGTCACAACCTGCA
36186	8	28589692	48.313	17,C>T	C;T	AGTTTGATTTTAGATCTTTTGGGTTCAAATATTGATACATGTTTATTGTAAAGATTAAATGGTTTTGTTATTTAATTTATTTGGACATTCCTGCA
36187	8	28589783	48.313	41,A>T;42,C>T;82,A>G	ACG;TTA	TGCAGGATTGATTGCACAGAACTTGTGACTGAGTCTTCTGCACCATCAGCATTAGCCTTTAAAAGTGTGCTGATGGGTTCATGTTCCCACAAAGT
36207	8	29170784	48.313	48,T>A;61,C>A;74,A>G	AAG;TCA	AGCGTCTCTAAACTCTCTGGAGGTCTAAATGAAAAAAGAAAACACATTTAATTTAATTCAGCACATTACACAAAAACTTTGTGATGCCTCCTGCA
36208	8	29170875	48.313	31,T>A;79,A>G;81,G>T	AGT;TAG;TGG	TGCAGGCTCCCAGCATGCACCACAGGAATTCTTTCAGGCTCGTTTAAAGACTGCTTTGCATTTCCAAGCCTCTATTTTTATGATGAACTGATGTA
36213	8	29229133	48.66	21,A>G;57,T>A	AA;GA;GT	TGGCCAAAGTTCAAGTGATTTGTTTTCTTTTTTACTTTTTTACAGCAGAGTGTCGTCTGTGCAGCCTCCTTCCAGACCATAGCGAAACTCCTGCA
36216	8	29234737	48.66	36,C>A	A;C	TGCAGGGAGACATTGCGATAGTTTAATTAGCTTCCAAAATGACTCCTCAGAAGCATAATTACAGGTCTGACTGACATTTGAAGTCTAAGTGGTGT
36221	8	29386745	48.66	10,A>G;74,G>T	AG;GG;GT	TGCAGGTACAAGATGTCAACATGACGTCATTTTGATGTTGTACCCCAATGTACCCCAACGTCCTGGGGATGTTAGATTTTATTTGGAAATGAAAA
36224	8	29440498	49.189	20,T>C	C;T	TGCAGGTGCAACTTCTGTTTTGTTTGGTTTTTCGTTGCAGTTCATTACACCAGCTATTTTATTAAAAGTCGGTTTTTCTTGATTTCTTTCCACAT
36245	8	30035619	49.189	94,A>T	A;T	TGCAGGTAGCAAGCCTCTTGGCTATGGAAGTATGTTTGAGCAAATTTGAGCTAGCTGAAAACACCTGGTCCACCAGTATTGCCAGCTGTAAAAAA
36251	8	30255592	49.717	70,G>A	A;G	ACATGATTGAGTGTGAAATCACAAAAGTTGTTGTCTTTATTACATCCTACAGCAAGGGTCACCAATCTCCGTCCTGGAGGGCCGGTGTCCCTGCA
36263	8	30474375	49.717	1,T>G	G;T	AGACGTGTAACTAAAAGAGCCACTTAGTTTTGATGTGTTTGATGTGTTAAACCAGGGGTCACCAATCTCAGTCCTGGAGGGCTGGTGTCCCTGCA
36274	8	30702348	49.717	9,G>T;10,A>C;66,A>G	GAA;GAG;TCG	TGCAGGGTTGAGCTCCAACTTGCCTCAACATACCTGCCTAAGTGTTTTAAGTATACCTAAGACCTTGATTTGCTTGTTCAGGTGTGTTTGATTAG
36277	8	30914368	49.717	50,A>C	A;C	AGTAGATCAAAACAAAGTAAATCAGCTTTTGGAAATAAGTTAATGCTACACATCAGGGGTCACCAATCTCGTTTCTGGAGGTCCGGTGCCCTGCA
36283	8	31005255	49.717	29,T>C	C;T	TTCTAAATCTTTTAAGTGCGGATTAAACTTTTAAGACAGGGGTGCCCAAACTCGGTCCTGGATGGTCAGTGTCCTGGAGATCCAACATACCTGCA
36295	8	31355254	50.064	17,T>A	A;T	TGCAGGGTTATCACCCAATTGGGTAAAATTATCAGCAAATGTTCATTTTTGGTTATTTATTTTGGTTAGCTGAACACATCAGTACATTGTTCATG
36297	8	31472365	50.064	16,T>C	C;T	TGCAGGAGAAAGAGACCGAGATCGGAGATATGAAAGAGACCATCTTTGAGTTGGAGGATGAAGTGGAGCAGCACCGAGCCGTCAAACTTCATGAC
36303	8	31628494	50.064	16,A>T	A;T	TTTTCATTTCCATACAAAATCCAGCGTCCACACAACGTTGGGGTACGTTAGGGTACAACATCAAAATAGCGTCATGTTGACGTCCTGTGCCTGCA
36304	8	31628585	50.064	8,C>T;74,T>C	CT;TC	TGCAGGGACAGTTTTAGTAACCAATCTGATTAATGAGCGGTTTTAGATGTGCAAAGCAGATGTATCATTTATCCCAGTTTTGCATTTATTTTGAT
36311	8	31853533	50.064	7,A>G;28,C>G;86,G>T	AGG;GCT	TGCAGGTAACCCACAGGAAACAGCATAGGTGTGGGTTAAGTTTTAGGCAAACAATAATTTCTCATCATCAAGTAATGTGCAGGAATGAACATATG
36317	8	32033172	50.064	83,A>G	A;G	AAAAAAATATTTTAGATTTGTGTTCCATCAACACTTCACTTTCTGTTTAAAACAGGGGTCACCAATCTCGATCCTGGAGGGCCGATGTCCCTGCA
36329	8	32694532	50.411	18,A>G;40,T>C	AT;GC	TCGACGAGAAATTTCTTCGCCATTTAATCTCGCGAGATCTCGTGACACCCTTAAAATTAAGAGTTAATTTTAAGGTTTCTCGCGGCCCACCTGCA
36335	8	32877649	50.411	70,G>A	A;G	TCCAACCCTAATTAATCACGCTAATCAAGGTCTTACTAGGTATACTTGAAAGACCCAGGCAGGTGTGTTGGGGCAAGTTACAGCTAAACCCTGCA
36346	8	33402808	50.411	51,T>G;54,A>G	GG;TA	TGCAGGATCTAATGGACTTGTGTGTGTTGGCCATCTTAATGAAAGCCTGTATTAAGATATACTGCAATCTGCTGAAGTGCCACTCAACATATAGC
36352	8	33474251	50.411	52,C>T	C;T	TGCAGGTCTTTTATGTAATGTGAGTTATTGTTTAGATTTTCAGAGGGTATGATGATTTTCTATATATCTATATATTTCCTATATATTTCCTTATA
36356	8	33666882	50.411	46,T>C	C;T	TGCAGGCAGTTGAATGTACAACTTTTTCTCCATTTCCACTTTTCGCTGGGAGGTCCTAAAACAACACATTCCTAGTGGTCTGACAGTTAAGCCAC
36380	8	34165475	50.411	53,A>G	A;G	AATTAAAAGTATAACCTAAAATGCTATTTTATAACCTACATGCTATTTAAAAGAAAAAACAAAGGAGAACACTTAAATTATTTCTAAATCCTGCA
36425	8	36543029	50.411	0,G>A;82,A>G	AG;GA	ACTTTTAAACCTTTGTTGCAAATAGAGTCTCTTACATTAGAGATAGGACATTGCTTCAGCAGTGGAGATATGTTGCCACCAAGGAAAATCCTGCA
36431	8	36616344	50.411	51,T>A	A;T	TGCTGCTCTGTATTAGCAAAGGCTTTTTTATTTATTTATTTTTTTTGACAGAAGACTGTAAATTGGCAGCAGCTGTTTTAGTATTCTGTCCTGCA
36436	8	36823908	50.411	39,G>A;87,T>C	AC;GT	GTTACTTTGATCATTTTAATATAGTACATTAATAATAAAATCCAAAAATTATAGTATAATATTGAGAGTTAAAGTTATCTCGCGGCCCACCTGCA
36443	8	37343809	50.411	56,A>G	A;G	AATTGACGTTAATCAAATAATGGCTGTGAAATACAACACCAGAGGCCTAAATGCCCAGAGCTGGAAAAGAGGTTTATTATGCAACCATGCCTGCA
36446	8	37400764	50.411	70,G>A	A;G	TGCAGGGGCTCATGGGAAATATGGTCTTGATTCAGAGATGATTTAGTGTGCTCGTGGATGTGAGCGACAAGAGTGAAGTTTCAGGTCTTTCCTTT
36450	8	37678928	50.411	44,A>G	A;G	ACAGCTCTTCCTTTTCATCTGCAGGTCACCTGGGACGGTCACTCGGGCAGTATGGCTCGTACCCAGCAGGCGGCTCAGGCTAACATCACCCTGCA
36475	8	38835880	51.111	22,T>G;80,A>G;85,G>A	GGA;TAG	CTAATCAAACACACCTGAACAATCTAATCAAGGTCTTAGGTGTATTTGAAACACACAGACAGGTGAGCTGGGGCAAGTTGAAGCTGAACCCTGCA
36479	8	38876361	51.111	69,C>T;91,A>T	CA;TT	TGCAGGGACACCGGCCCTCCAGGATCAAGATTGGTGACCCCTGGTCTAGTGTTTTAGAGAAGAATCAAGCCAAATATGCCTTTTACATCAGAATG
36482	8	38967086	51.111	85,C>T	C;T	TGTGTTCAGCTCCTCAGGAGACATCTTAGAGACAATGAAGCTCTGGGCCACCTAGGAGAGTGTATCTGCTCTTCTGCTCAGCTCTTTGTCCTGCA
36493	8	39399729	51.111	26,A>G	A;G	TGCAGGGACATCGGCCCTCCAGGACCAAGATTGGTGACCCCTGATCTACGGGCTGAAATAAACAATATAGCATTTTAGGGTAAAATCTAGATAGG
36495	8	39467735	51.111	75,T>A	A;T	TGCAGGAAATTTGCAACATGTAAATGAAAAAGCATTACCATTTAATCAGGGTTCTGCTTTTTATGAGCCATTAGGAGTTCCGGCACCAACACTTA
36506	8	39791610	51.111	27,T>C;28,A>T;34,T>A	CTA;TAT	TACTCTGACAGAAACCCACACCCAGAATACCAAATTGTATGGTGCTGCGTCAGCGTCACACCACGCAGAGCAGCGCTTCTTGTGTGCGACCTGCA
36507	8	39791701	51.111	50,C>T;53,C>T	CC;TT	TGCAGGCAAGTTTGTTATATTATTTCCAATGGAGAGACGCGCACATGAAGTAATGCGCTTGCACTTTTCCAGCTGCACCTAGTTAAGATCACAGG
36510	8	39858135	51.111	53,G>A	A;G	GGAAGATTGTACTCTCGATCCCTGAAAGAACTGCCTTGGAGAAGTACTTGAACGCCCCAGAGAGTGGATTCATTAGCCATTCAACTTCACCTGCA
36554	8	41578545	51.111	81,C>T	C;T	GTAATAAGTGGGACAATGTAAATCTAGCGGGTTGTTCTCACAGCATTTAAAGCAGAGGTCACCAATCTTGGTCCTGGAGGGCTAGTGTCCCTGCA
36564	8	41756896	51.111	83,G>T	G;T	TGCAGGACTCCCTGAGTTCATCAAGATTCTTAGAATTATCATCAATGCCTACTCCATTTTACCTCAGACATGCTTCATAATGCGCATGTCTGGTG
36595	8	42986351	51.805	42,T>A;43,T>G	AG;TT	ATCCATACACATATACTATAGACAATTTATAGTAGCTTATTCTTTTCACCTGTACCACGTGTCTTTGGACTATAGGGGAACCCGAAGCACCTGCA
36598	8	43061899	51.805	50,T>C	C;T	AGTGCTTTGATGAAATGCAGATTAAGCATAGAAATCATAACAGACTAGAATACGGACTTAAATGTTTTATGACATAAATGTAAAGAACACCTGCA
36604	8	43190792	51.805	23,C>T	C;T	TGTCAAACCTCCACTAGTTTTTCTTCCATTTTTGGGTCCAAATAAACTGAAAATGAGCGCTTTTAACTTCTCCCTCAACCTCCTGCTGACCTGCA
36607	8	43288602	51.805	71,A>G;74,T>C	AT;GC	GGAGAGGTGCTCGGAGACCTGTTTGAGGTGTCCACTATTCGGCGGGAGGATTATGAGTTCCACAAAGGGAAATCTGAGTATGAGGACATCCTGCA
36611	8	43593878	51.805	16,T>C;47,C>T	CT;TC	GTTGGCATATTTTTGCCGTGCTTTAATTTATTTGTGGGTTTACACCGTAGTGAGGCATGCCGAGTATTGAGCCTAATTTAATGACATGCCCTGCA
36618	8	43851677	52.152	39,A>C	A;C	TGCAGGGACACCGGCCCTTCAGGATCGAGATTGGTGACCCCTGCTCTACATAATGCTTTGGCAGATCGTGCTGGTTTTCTGAAATAATTCACAAT
36694	8	46299715	53.939	9,C>T;24,T>A	CT;TA	TGCAGGGCACCGGACCTCCAGGAATGAGATTGGTGACCCCTGATTTAAATGAAATCGTAGAGCTCCCACATCCTCTATAGACAGCAATGGTTCAT
36710	8	46787907	53.939	26,A>C	A;C	TGTAAAGTTCATTAATATTAATTATTCAAATTCTTATATTCACTAAGGTGCCGCTGTTTGGGGTTGAACGATAGTTACATCATCATTAACCTGCA
36711	8	46787998	53.939	89,A>C;92,T>A	AT;CA	TGCAGGCTGCATTTTACTCACGGGGTTGCGAGAAAATAAATAAAAAGAAAATGAATAAAAAGAGTGAGGCTATGGTTAAATAAATAAATAAATAA
36713	8	46925431	53.939	0,A>C;66,A>C	AA;CC	CTAGCTTCACTCTTTTTATTTATTATTTTGCCGCAGCGCCGCTCTTCTTATTTATTTTCTCGCATCCCCGTGAGCAAAATGCACTGCAGCCTGCA
36728	8	47197877	53.939	33,G>T	G;T	TGCAGGGTTAAGGGGGCCGGTTCCTCCCAGAGCGGAGGGCAGGCTAAATGCAGGGCCAGCTGCTGTAGGGAAACCCTGCTTTTCAAAAGTCTAGA
36743	8	47564123	54.985	49,A>G;79,C>T	AC;GT	TGCAGGCGTAATAGCCTCCCCAGCTCTGGTGCCCGTAAAGGGAAGTACGATATGTGTACCCATTGTAAATGTGGGAGTGCGCAATGTTTTTATAT
36750	8	48025592	54.985	52,A>G	A;G	ATGGGGGTCTCGATGCGTGCTGGCTTAATGCCGAAAATGACAGACGACGAAAAAACATTCTCACACTGTAGTTTCCCACACATGGCGTTCCTGCA
36763	8	48265165	55.68	30,C>A;91,G>A	AA;CG	TGCAGGTTAATGATGATCATCATTAACCTGCGGGCTGCACTCCATTCCACCCAAAACAGCGGCACCTTAGTGAATATTAATTATTATTAATGAAT
36765	8	48353979	55.687	84,C>T;87,C>G	CC;TG	GCGCCGGTGTGTGTACCCTGATAGAAACCTGTTTAGAATTCTAAAGTGCATGGCGCTGTATTTCGCCGAGCGGCGCTTCTGGTGCGCCACCTGCA
36772	8	48556361	57.085	49,A>G	A;G	TGCAGGCCAGAGATGCGCTGAGAACTCTTCCTGGAGTTGGTCTGAAAGTGAATACTCCTTCAGTTTTTATGCATACAAATATTGCATTAAAGCTC
36788	8	49112377	59.205	65,C>T	C;T	TGACTATAGCTTCACTCTTTTTATTCATTATTTTGCAGCAGTGCCGCTCTTCTTATTTATTTTCTCGAAGCCCCGTGAGCAAAATGCAGCCTGCA
36791	8	49192968	59.205	4,G>A;43,C>T;58,A>G;64,G>A	ATGA;GCAG	CGACGACGTTGTAACGCAGTGGCTGACCACTGGACCACAATGGCGCTGTTATGCTTGTATGGCCGGAATAATAGTTCCATCATCATTACCCTGCA
36794	8	49280807	59.205	36,G>A	A;G	AGGCATGAACATTATTGAGCATGTCTGGGGTAAGATAGAGGAGGAGGCATTGAAGATGAATCCAAAGGATCTTGATGAACTCTGGGAGTCCTGCA
36795	8	49280898	59.205	9,G>A;29,A>T	AT;GA	TGCAGGAACACTTTCTTTGCCATTCCAGATAACTTTGTTAATAAGTGATTTGAGTCATTGCAGAGATGTATGGATGCAGTCCTCCAAGCTCATGG
36800	8	49394559	59.205	19,A>T;49,C>T	AC;TT	AGAAGGTGAACCGCAGAGGTGTTCTCACCATTAACTCTCAACCCAACATTAATGGCAAAGCCTCTTCTGATGCGATCGTGGGCTGGGGTCCTGCA
36804	8	49453190	59.552	9,C>T;20,A>G	CG;TA	TGCAGGTGGTGCCAACATGCATCACATTGCTCGCATGCTATCTTGTCTGACCTCTGTGGAATGATAAACTAATCGAGGCTGGAAGTAAACTCATG
36824	8	50049238	61.338	30,G>A	A;G	AAAGTAAATTGCTATAAATAATTTCCGGATACACTGCATGTGTATTTTATGTATTATTTCTGTTTTTGGACTTTTCTCTGTGTTTTCCTCCTGCA
36844	8	51243846	63.821	28,T>A	A;T	TGCAGGAACACTTTCTTTGGCATTCCAGTTGACTTTATTAATCAGTGATTTGAGTCATTGCAGAGATGTATGGATGCAGTCCTCATGATGGAGTC
36858	8	51738768	65.225	3,T>C	C;T	TTTTTGACACGTCAAGCTTATCTCTAGTGGCCAGAAGTCGCATTTTAAGGCTGCCCATCCATCGTTTACCCACATTTGTCCTGGGAAAGCCTGCA
36864	8	51851541	65.853	3,T>C	C;T	ACATAGACAGAAACTTTGCCTTCTGAGGCTGAATATACCTTTACTTTTGTCTTTAAAGGTGCCATTTAATAAAAACCTTAATATACATGCCTGCA
36905	8	52620176	68.412	12,A>G;17,G>T	AG;GT	AAAATGCATGGCGCTGCTTGACGTGGTGCATCCAGTGTGTGAACCCCTATACCAGGGGTCACCAATCTCGTTCCTAGTGGGCCGGTTTCCCTGCA
36907	8	52641269	68.413	27,C>T	C;T	TGCAGGAATTGAGCTGAACACTGCTGTTAACATCACAATTTGAAATATCAGCACAATGCCAACCTGAAGGCAAATGGAAAAAAGGTGAGGCTTCA
36942	8	53661798	75.974	23,A>T;45,A>G	AA;TG	AGTCGCTCACAGGGCATTTGTTATGTGTATCTATGGTACATACAGGTCTGTAAGGATGTCTAGGTGCTTGAAGAGCTCCCTGGGAAGAACCTGCA
36959	8	54090403	80.137	45,C>A	A;C	TCATGAGCTTGGAGGACTGCATCCATACATCTCTGACATGACTCACATCACTGATTAATAAAGTCTTCAGGAATGAAGAAGAAAGCGTTCCTGCA
36980	8	54965795	83.466	26,A>G	A;G	TGCAGGCTCTTCCCTAGAGAGACAGTAAGAGCGAGACGCAATCAGACGAGCTCCGACCCCCACAGCTGTGACTCTGCATAACTCAATAGCACATA
36985	8	55066718	83.874	83,T>G	G;T	CAGACTAAACCAGTGTGATATCTGAGTGATTTCTGACAGCAGTGTGAGTGTTGTTGTGTTACCCTGAGCTGCGGGTCTGCTGCTGTGCTCCTGCA
37005	8	55454911	85.666	14,A>T;40,C>T	AC;TT	GAGTCTGTTGCTGTAACATGGAGGCTTAAGACCATGGCCTCTAGTGTCTGTCGCTAGAGCACCTTGTGAGGTCAGAGGAGTGCGGTGTACCTGCA
37021	8	55858195	88.157	88,G>A	A;G	GTGAAGACTCCAGTGCTTCTGCTGCTGGGTGAAGATGACAAGCGAGTCCCTAATAAACAGGGCATTGAATATTACAGAGCTCTGAAGAACCTGCA
37024	8	55876468	88.157	16,G>A	A;G	TGCAGGTGGAGGCTCTACGTCTGCGTGTGGAGGAGCGAGAGTCTTTCCTCAACAAGAAGAACAAGCAGATCCAGGATCTGATCGAGGAGAAGGCC
38813	9	771264	0	43,T>A	A;T	GCGCACTGACAGGCTATACATCAACCTGCACAGAGATCAGTCCAGCCCTGTCTAGAGCCGAGAGTTAATAAAATCACACCGAACACAGGCCTGCA
37235	9	1063474	1.669	74,G>A	A;G	TGCAGGGCTCTGACCAGCTCTTCAGCCTCTTCTGTTGTGGGCAGCAACTCTCCATTCTTACCTGCATCCACAAAAGACAGCTCAGGCAAAGTGCA
37395	9	1582166	3.521	19,T>C;59,A>T;74,C>T	CTT;TAC	TGCAGGGACACCGGCCCTCCAGGACCGAGATTGGTGACCCCTGCAGTAGAGTTTTGTACTATAAGCAGCTCAAATACAAATGATTCACTGATTCA
37548	9	2130848	5.116	33,C>T;40,G>A;75,G>A	CGG;TAA	ATTTTCATTTACAAACAATATCCAATGTCCCCACAATGTTGGGGTACATTGGATACAACGTCAATATAACGTCATGTTGACGTCCTGTGCCTGCA
37635	9	2398427	6.166	0,C>T;6,C>A;51,G>A;83,A>G	CCGA;TAAG	TATCTTAATTTGTGTTCGACAGTAAAAAGAAAGGTTTTGAAACACTTTAGGACAGGGGTCACCAATCTCGGTCCTGAAGGGCCGGTGTCCCTGCA
37640	9	2401652	6.166	87,G>A	A;G	TGCAGGTGATTTGTGAACAGACTCTGCTATGGTTAATGCTAGCTCTGATATCTTATTGTCACTGCTAGCTGTCTTGAGTAGTCCTTTAATGATCC
37673	9	2507040	6.861	81,T>C	C;T	CTGCTCCATGAAGGCGGGGATTTTTTGGCACAGCAGGAAGTGGGACACGAGCCCGATCATCACCATGAAGACGATGGGGTTCTTGAACACCTGCA
37689	9	2526210	6.864	42,A>G	A;G	TGCAGGGCTGCTGGGAGCTGGGAATCTTCCAGCTGGGCTGCTGGGTGCTGGGAACCTTCCGCCTGAAGGGGGCATTGGTGCTCTTACTGTTTTCA
37766	9	2723658	8.617	6,C>T;13,A>G	CG;TA	GTCAAACTTTCTAGTAAAAAATGTTATCGTGTTAAATGTGAATGAGCCTAAATTATATTTCCAACAGTCAATCCCATTTAATCTTTAAACCTGCA
37769	9	2728302	8.617	6,C>T	C;T	TGCAGGTATGAGGCCTTCTGCACGACACCTGTTTAAACTAATGAGGTCTTAAGAAGAGAACAGAAGCAGGGCGTGAGAACAAACCCTTACATAAA
37927	9	3268249	9.673	83,T>A	A;T	TGCAGGGGAAGTTCAGTTTAGTTCAGTGGGGCTTAATTTTCACTGCTGAAAGTCTAAACACTGAAGCAATCCAGTGGCGAGAAACAAACTTCACC
37956	9	3356731	9.673	65,C>T	C;T	CTGGTATCACGCTGGGACTCCCCTCCATCCCATTACCCACCATTCAGAGCAGTCAAAGCCCCAGCTCAGGCAGGATAAACTGTTATGATCCTGCA
37959	9	3358864	9.673	91,T>A	A;T	TGCAGGTTAATGATGATGTAACTATCATTCCACCTTAAACAGCGGCACCTTAGTGAAAATAAGAATTCGAATAATGAATATTAATGAATATTACA
38106	9	3835908	13.255	0,G>A;72,C>T	AT;GC	AAAGCCAAGTGCTAATAACGATTAGCTACATGCTATGAATGATTATCTAAATCAGGGGTTATCAATCTCGGTCCTGGAGGGCCGGTGTCCCTGCA
38328	9	4486363	16.227	71,G>A	A;G	TGCAGGCTGCATCATGCCCACGAGGCTGCGAGAAAATAGATAAAAAGAGCAGAGCTGGTCAAATAATGAATGAGAACATTGTGGTCAAGTAAATA
38350	9	4587867	16.227	68,A>T	A;T	TGCAGGGACACCGGCCCTCCAGGACCGTGATTGGTGACCCCTGTATTTGACTAATATTAAAATTTGTTTGATGATCTGAAATATTAAAGTGTGAA
38360	9	4628844	17.185	45,C>T;80,G>T	CG;TG;TT	TGCAGGAGCCACTAAGCTGCACAATTTTGTAGCTTTTCCAATGGACCAGTGATTTTGCTGTAAATTCCTGATAATAAAACGTCAAGAGATAACAA
38377	9	4677788	17.192	36,C>A;71,G>A	AG;CA;CG	TATTGTGGATCAGGTACATTTGTTTACTGCCATTTCCTGAATGAACACGTGCCGCTTATTTATATAGAACAATGGTCACCAAACTTGTTCCTGCA
38559	9	5218136	18.69	74,C>T;81,T>C	CT;TC	TGCAGGATCACTGAGGCCCACTGGTTGAGAATCCCTGCTTTAAACTCTTTTTAAAATCAAACAAATGCACCCATTGGAATTCCATGAGAATTTCA
38753	9	5974584	21.893	17,G>A;81,G>A	AA;GG	TGCAGGGCCACATTGTTGGAGCAAGGTTAAAACTAAACTCTGCAGGACTGTGGCCCGCCAGGAACTGAGCTTGACACCTCCGTTCTAAATGGTTT
38756	9	6090545	21.893	13,G>A;26,G>T	AT;GG	AGGCGGGGAGCTTGCCATTTGTGCGTGTTTGTGTGTGCGTGCATGAGTGACAGCCTGTGAGATGGCTGGAATGAGGGCCGAAACGGTCGCCTGCA
38767	9	6408728	22.241	43,C>T	C;T	TGCAGGCAAGTTCGTTATTTTATTTCCAATGGAGAGATGTGTACGTGAGGCAACGTGCTCGCACTTTCCAGCTGCACCTAGTTAAGATCACAGGG
38781	9	6854454	23.29	93,A>G	A;G	TGCAGGTTAATGATGTCCAATAAAGAAATCTATGAAGTCCGTTTCTTATCAGATGTTGACTTTTAAGCCTCCTTTCCACTGCACAAGACAAACAA
38790	9	7025179	23.644	69,C>T;81,A>G	CA;CG;TG	TTTCCATTTGCAAACAAAATCCAATGTCCCCATGACGTTGGGGTATGTTAGGGTACAACATCAATATCACGTCACGTTGACGTCCTGTGCCTGCA
38794	9	7055193	24.913	32,G>A;82,C>A	AA;GC	TGCAGGATCGCTGAGCCCCAATAGTGGGCCGCGGCCCACCGGTTGAGAATCCCTGCAGTACAGTATCCATGCATTAACTAAACTTAAGGGGCAAA
38811	9	7656064	24.913	0,A>G;15,T>G;16,G>T;20,T>G;52,G>A	ATGTG;GGTGA	AGCTTAAAGCGCTGTTGTGTTTACCTTGATAGATACCTATGTTTAGAATTCAGCGTCGCGCCACGCAGAGCAGCGCTCCTGGTGTGCGACCTGCA
38812	9	7656155	26.182	12,T>C	C;T	TGCAGGCAAGTTCGTTATTTTATTTCCAATGGAGAGATGCGCACGTGAGGCAACGCGCTCGCACTTTCCAGCTGCACCTAGATCACAGGGAGCTT
38819	9	7859450	26.182	41,T>A;63,G>A	AA;TG	TGCAGGGCCTGGAACAAATCCACCACATTAACCTGATTTAGAGGGTCGGTTGCAACTAATGCGACCACCTTTTTCAGGTTTCACGCTGGCTTTAT
38823	9	8018241	26.61	74,T>C	C;T	GGGACTCCATTTGTTTATGTCTTGTTTGTCTTTATCTCTCCGTCATCTCCTCTCCATCTCGTCTGTTTGCAGGCTGGAGTCAATGTGCTCCTGCA
38828	9	8287200	28.194	25,G>A;44,C>T;57,T>C	ATC;GCT	TGCAGGGCACCGGACCTCCAGGAAAGAGCTTGGTGACCCCTGGTCTACAGTAAACACTTCTGCCAAGCATTAGCATGACAGACAGACATGACTAA
38825	9	8058862	28.47	44,A>T	A;T	AAGTGCTTAAATACTGCTGTGATGAGACCGAAATGTCTCTCTACTTACAGTAGAAGACTGTGGTCAGTTTCCAGGTTAGGAGAGAGATGCCTGCA
38861	9	9174463	28.47	71,A>C	A;C	TGCAGGTTCAGCCACCCCATCTGCCAAGCACCACCTCCCGAAGACACACACTTGCAGAGGTCTCCACCAGTCGATTCCACCAGTGCAGTCCACCC
38843	9	8716203	29.007	12,G>A	A;G	CCATAAGCTTGGGGGACTGCATCCATATATTTCTGCAATGACGCAAATAACTTAATAATAAAGTCATCTGGAATGGCAAAGAAAGCGTTCCTGCA
38845	9	8860212	29.354	44,T>C;48,A>G;51,A>C	CGC;TAA	TGCACAGGTAACATTCGTATGTTAAAAACAACAGCTTTTGGCCATGCCACCATTCATGACATCATCCTTCTTCATCATGTGGTACCTGTCCTGCA
38850	9	8973066	29.701	4,G>C	C;G	CCCTGTGATCTTAACTAGATGCAGCTGGAAAGTGCGAACGTGCTGCCTCATGTCCGCGTCCCTCCATTGGAAATAAAATAACGAACTTGCCTGCA
38851	9	8973157	29.701	51,A>G	A;G	TGCAGGTCGCACACCAGAAGCGCCGCTTGGCGATGCTCAGCATCACACCACACATGGCCATACATTTTAGAATTCTAAACATAGGTTTCTAACGG
38870	9	9605559	30.758	25,A>G;36,C>T;69,A>G	ACG;GCA;GCG;GTG	AGCTAAATAATCTGCCAATGGAGTAAGCAAAATAATCTTATGTCATCTACTGTTACCCCATGTAACTCGGTAAGGAATCTTGGGGTGATCCTGCA
38873	9	9681283	30.758	42,T>G	G;T	TGCAGGGCTGGCAGAAGTGGAGATGATCAAGAGGGCAAGAATTAAGCGAGCTTGGGAAGCGACTCTTCCCCCGCTAAATGACCTCTCTCAGCTCG
38885	9	9925617	30.758	79,C>T	C;T	TGCAGGCATGACCGGCGCTGAGAGGCATTTCCGACCATTTTTCACTCTTCACAGACGAATGGTGAGAAAGCAGACCTGTCCAACCAACTGATCAG
38886	9	9936613	30.758	26,C>T;31,G>T;32,T>C;40,C>A	CGTC;CTGA;TTCC	TGTATTATTCATTAATATTAATTATTCAAATGTTTATTTTCACTAAGATGCCGCTGTTTGGGCTTGAATGATAGTTACACCATCATTAACCTGCA
37214	9	10059934	31.107	64,A>G	A;G	TTGGATTTCATGAAAAATAAATGCTGAAGTAATTTTCTCTGACCATATATATCAGGGGTCACCAATCTTGGTCCTGGAGAGCCGGTGTCCCTGCA
37218	9	10193542	31.637	73,A>G	A;G	TTTTTGTATAATGTTATTATTATTAGCAGTATTATTTATTATATCCATATTTATATTTGTTTTATTAAAAACAAGCTTAGATTTGCCCACCTGCA
37231	9	10524982	32.167	10,C>G;76,C>T	CC;CT;GT	AATTAACTAACGGAAATATTTGCTTTGTGAATTGCCACCGATTTCACTAATGACTGCTTGATCAGATGGGCAGAATCCGTTTCCTTTCGCCTGCA
37233	9	10563723	32.516	2,A>C;3,T>A;19,A>G;32,G>A;63,A>T	ATAGT;CAGAT;CAGGA;CAGTT	ATATTCTGATCCTGTTTACAGTCTGTGATGGTGAGATACTAAAGTTGACTATGTACATGCCAGTGCTGAGATTTGGTTCATCTCGTACTCCTGCA
37234	9	10563814	32.516	6,A>G;18,C>T;53,G>T	ACT;ATG;GTT	TGCAGGAGGGCTTGAGTCCGCAGTCCTGGAAAAATCATAGTGTCAGCCAAGCCTTTGAAATAATCAAAACACCCTACAGCTCTGAACATTGCTTT
37239	9	10746979	32.516	74,C>T	C;T	TAGGCGATTCCTACTGTAGGTTTTCAGAAATAAACCGTTATGTCACGCATAAACGCAAAGGTCGCACACTGTGCCCATACTGTACACTGCCTGCA
37251	9	11472225	32.863	11,T>C;12,G>A	CA;CG;TG	ACCAAAGGTTGTGACTGAAAGCTTGTATGTTAGTGAAGAGGTTTCAAAAGTGAGCAGGTGTGTTTCTCACAATAAAATGATCCTCTCATCCTGCA
37256	9	11589049	33.21	48,A>G	A;G	TGCAGGGTTTAGCTCCAACTTGCCTCAACACAGCTGCCTGGATGTTTTAAGTATACCTAGCAAGACCTTGATTAGCTTGTTCAGGTGTGTTTGAT
37258	9	11641843	33.565	20,G>A	A;G	TGCAGGGTCAGAAACATTCAGCTCGTCCAGCTGTTGAGAGCAAATGACCTCTGAATAACTTGTGCTTCTGCTATCTTCACCATGATCTTAATGGC
37279	9	12216696	34.267	54,G>C	C;G	TGCAGGGAAGTTGCACAGCAGCCATTGACAAGGTAAAAAATAAGAAAATAGACACAAAAAGAAGAGACTAGCAGTCAGAAGAGACGCGGCTCCGT
37286	9	12501940	34.267	1,A>T;56,T>A	AT;TA	TATGACCCCCATGAGCTTGCATCCATTCATCTCTGCAATGACTCAAATAACTTACTTATAAAGTCATCTGGAATGGCAAAGAAAGAGTTCCTGCA
37290	9	12659643	34.614	60,T>A;74,A>C	AC;TA	TGCAGGGATATTATGTTTCAAAATGTGAGGAAAAAATCTTGAAAAAGAATTATAATTTCTAATAATTTTCCCTTCACCTGAAATTGGCATGCCAT
37296	9	12833247	34.614	40,A>G	A;G	TGCAGGGTAATGATGATGTAACTATCATTCCGGCCACACAGGCATAACAGCGCTATTGTGGTCCAGTGGTCAGCACGTTGCGTTACGATGTTGAT
37301	9	12976644	35.313	81,T>C	C;T	GGGTAGAATGAGACATGGTCTGTCATGTAAATCTGCTAAAACGACTTCAGTCGAAAAGAGCAAAGGAAAAATTAGTTTATTTAAACAATCCTGCA
37319	9	13444605	36.37	76,T>C	C;T	TGCAGGTTTGATCACCTGTGCTTTATTCAGTGTTACCACTGTGAGTTTGTTTACCATTTTACATGACATTTATTTTTATATTGAAGTGCCAGCAG
37330	9	13682093	36.717	18,A>C;83,A>G;88,T>C	AAT;CGC	TAGTTTTGGCTGGTCTCCAAGCCTGGCTAGGCTGGTCAAGCTGGTTTTAGCTCAGGGGTCACCAATCTTGGTCCAGGAGGGCCAGTGTTCCTGCA
37331	9	13771931	36.717	55,T>C;57,C>G	CC;CG;TC	ACTGGAACCAATTTAGCTAATAATCCTGTTAGAGGAGCAGGCAAACCCACACATACACACAGTGACTCACGCCTGGGACCCCGGTCCCTCCTGCA
37333	9	13792259	36.717	0,T>G;1,G>C;3,C>T;5,T>C;67,T>C	GCTCC;GCTTT;TGCTC	GCCTTTAAAGGCACAATGCACAATTTCCGCTCACCCTCATTACCAACATTTAACACCACCTGAAGAATGCTGGACGTCCAATGTTGAGACCTGCA
37341	9	14060574	36.717	63,C>G	C;G	TGCAGGCAGTGAAAATGCTAAATTAGTTCTCGGGGAACCAGGCCTGATGATTAGTTTCTATGACTGCCCATTGCAAGGTCGCCCACTGCTAATTA
37345	9	14321114	36.717	17,A>G	A;G	TGCAGGTCGCACAACAGGAGCGCTGTCGCACCATGCAGCACCATGCATTTTAGAATTCTAAACACAGGGTACACACATACCGGCACTTCAAGTCG
37368	9	14870668	36.717	41,A>G	A;G	TGCAGGAGATGCCGAACAGCAATCAGCCCTCATGTCTTTTTAACGCCAGCGACAATTTACAACCCTGACGCGCCTCACAGGAGGGCGCAAATTTC
37375	9	15179068	36.717	67,T>G	G;T	TGCAGGACCAGAGAAAACTTTCATCACTGCTTCGGCACAACAGGAAAGCTGGGGGAAGCAATCTCCAGAGCACAGATCATGTGGGCCTTCCCAGG
37385	9	15650039	36.717	88,A>G	A;G	CTGTCAAACTGGCGTCAGATGAAGACCAGGAGACTGTGAAGGATGTTGGGCCCACCTGGGAAAACTGCAGTCTTGTGGGTCCAGGAATACCTGCA
37391	9	15705451	36.717	66,A>G	A;G	TGCAGGAAAGAATCAATCTCCATTGCTATCCTCTGAGAATTAATTTTTTCCAGGCCATCTTTCTTTAATGCATTGGCACCTCAAGTAGGTACTCT
37393	9	15776893	36.717	10,T>C;55,G>T;68,T>A	CGT;CTA;TGT	TGCAGGGACATCGGCCCTCCAGGACCGAGATTGGTGACCCCTGCCCTACAGTGCTGTTTTACATTTGATGATTAATTCGCAGTACCTGAATGGTC
37401	9	16082412	36.717	53,T>G	G;T	TGCAGGGAAATGGTTGTAAGCAATTTATTTGGGCTGAATTTAAACAAACAAATTATGTTGAACATTACTCAATTTAATTTGTTTATTTAAATTAA
37408	9	16397442	36.717	11,A>T	A;T	TTTATTTTTTTAAAATCTGTATTAGGCTACCACTATTGACCCCAAACATTGGTCAAAATAACCAGCTATTTAGCAAAGCCTGATATGTTCCTGCA
37413	9	16521338	36.717	11,G>C;49,A>T	CA;CT;GA	TGCAGGGACACGGGCCCTCCTGGACCGAGATTGGTGACCCCTGTTCTACAGTATCAAATGCCTTGTAGAAGTCAAGAAATAAAACAAACCCATCC
37419	9	16663704	36.717	49,A>G	A;G	TGCAGGTCACAACAAATGTGGAAAGTTATTGCGTCATATTTAACAAACCGTTTACTGCTAATTTGATGTAATTTTGCTCACATGGATAATTGAAT
37436	9	17628241	36.717	50,C>G	C;G	TGCAGGCCTGATGGAGCGATTGTTTACAAGTGTTGAGTCTCGTAAAAGAGCTCCAGATGGAAAGTTTTGCTTTGTGTTTCCCCTTAGATTAAAGG
37437	9	17651935	36.717	11,T>C;45,G>C;61,C>A	CCA;CGC;TCA	TGCAGGGACACCGGCCCTCCAGGACCGAGATTGGTGACCCCTGGTGTATAGAATAAAATCACCGTTTTAACGACGCTCAAAAATGAAAGTTGTAG
37442	9	17790366	36.717	28,G>C	C;G	CAATAATACATAGCTCAGTGGTAAAAATGAATCATACCATGTAACACAATGTGTGAATTGAACCTGTGCTGCAGTGTCAGTGATTCCAGCCTGCA
37451	9	18017209	37.064	16,C>A;22,A>T;25,G>A;61,C>A	AAGA;ATAA;CTAC	GATTTTAGTAACATTTAATGCTAGCGATAAATGGTCTACTTTCAGTCCATGGCCTTGTCTGAATCCTCAAGGCCCTCAGCATCTGTATGCCTGCA
37457	9	18063229	37.064	12,A>C;19,A>G	AA;AG;CG	ACCAAAAAACTGAGGAGCGAGGGATGGTGGGGTGGAAGTTTTTTCCGGGAGACAGAACAATATGGGAGATGGGTCTGAAATACAGGTCTCCTGCA
37469	9	18345227	37.064	36,T>G;37,A>C;47,T>C;49,C>T	GCCT;GCTC;TACC	TGCAGGTCGTGCCGAAGTGCCGTTATGCAACGCCATGCATTTTAGAATTCTAAACATATGTTTCTATCAGGGTACACACAATGGCGCTTCAAGTC
37482	9	18824314	37.064	11,T>A	A;T	TGCAGGACTGCTGTAAAAAGTCAGATGTAAACAATGTCTTGTATACCTTCTCTCGCTGTTTGGCCTTCATCTTCTCATTTGTTTCTTCCTCTGCC
37487	9	19061547	37.064	58,T>A;75,T>C	AC;TT	TGCAGGGAAGCACACATAACCCGAAAGTACGTTCTGCAGGGGAAAGTAACACTACGGAAATTTAGTTAATCTAATCCACCTATATCGCATGTTTT
37492	9	19194139	37.064	11,G>A;65,G>A	AG;GA;GG	ATCAGCACCATAAGCTCAATGAACCTCTTCTGCAACCCAAGGCGCAAAGACCCCAGAGCAGTGGTGGATGAAAATCGCCGGCGGCTCGGCCTGCA
37499	9	19350029	37.064	11,C>T;19,C>T	CC;TC;TT	TGAGATGGATTTAATCAGACCAGAAAATTAATATGACCTGTTTATTTTAGTACAGGGGTCACCAATCCTGGTCCTGGAGGGCCGGTGTCCCTGCA
37509	9	19600206	37.064	40,T>C	C;T	TGCAGGTCGCACACCAGAAGCGACACTTATGTTTCTGCCGCGCCACAGAGCGCCATCTGAATAGTTTCATTTTAAATAACATCCGAATGTACGTG
37538	9	21089253	37.064	6,A>C	A;C	GTCAGCAAATTGATTCGACACCGTTCAGACAGGTAATGTAATGAAGGGCAGCGGCGAGACTGTATTTACAAATTCTCCCAGTAGTTTCACCTGCA
37557	9	21529082	37.064	51,G>C	C;G	TGCAGGCCTGCATGCTGGTGTTTTATCCAGACTTCAAGTCAAGCGGTTTGTCTCTTTCTGGAGGATCGTCCAGTGTGAGCGATGTGGTCATTCTG
37560	9	21679199	37.064	37,G>A	A;G	TGCAGGGTGCTGCGACCTGAAGATCATTAGAGGGCAAGTTCATGCCCGTCCATATGCCCAGAAGCTCTGATGGGGAGAAAGTGAGACTTTACAAA
37566	9	21879824	37.064	86,T>C	C;T	CTTAATGCTATATGAGTGGCGTCCTCGACAGGATACGCTCTTTTGACTGTGCTGATCACACAGAAGCCCACAGAAACCATGGCATGCTCCCTGCA
37567	9	21879915	37.064	58,T>G;65,C>T	GC;GT;TT	TGCAGGCAGAAATGTCAGTCATACATGATTTAACTTTCTGACAGTCAGTCATTAAGCGTGTTCCTTACGGCAGAAATGTAGTTTACATAAACATG
37568	9	21944966	37.064	44,G>T;49,A>G;80,C>T	GAC;TGT	TGCAGGCCAGATGTGCTGGTGAGAGACGCCTTCACCCCTGGACAGACGCATGGCACTAAAGGCTGCAGAGTGATATGAATCCTGACAGGAACCTG
37571	9	22017234	37.064	65,A>G;70,C>A;75,T>G	ACT;GAG	TGTAAAGCTGGGATATTGAAGACTACAGCATCATGTGTTCTTTTTTAGATGAAATAGGCGCAAGTATTTCCGACTTCGGGTCGATATGACCTGCA
37573	9	22232787	37.412	68,A>G	A;G	CCAATCATCAACGGCAATGAGGACACCCCATACTCCTCTCGCCTTAAATTCAGCTACAGCAAAACCAAGAAGGAGGCCGAAGAGATTTGCCTGCA
37574	9	22232878	37.412	28,T>C;43,C>T;70,C>T	CTC;TCC;TCT	TGCAGGCCAATGGAGATCTGCTGTGTAATGGAGGTCAGCTCGCCACCTGTGCACTGAGGCCCATGTACATTTTTGGACCAGGCTGCCGATTTACT
37598	9	22818830	37.412	79,C>G	C;G	AGTTCTGAATTGATCATTAAAACAGTTAATAATTGCTTGTCAAAATATCAGGTAAAAGTGGAAGCAAGAATTAGGTGGGCCTCAGTGATCCTGCA
37600	9	22946475	37.412	13,T>C	C;T	ATTTCATTGCAAATCAAAATCCAGCGTCCCCATAACGTTGGGGTGCGTTGGGGTACAACATCAATATGATGTCATGTTGACGTTCTGTGCCTGCA
37604	9	23064715	37.412	31,A>G	A;G	TGTCGATAATAACTGAGCAGGCCTAGAATTCAACGTAGCACACCAACTGTACTTGTTTTTGCTCCTTGAGTGCCATCACCACGACTGTACCTGCA
37605	9	23064806	37.412	30,T>G;83,T>C	GC;GT;TT	TGCAGGATCCATACGACTGCCTTCGGCTGATACAATCCTGCCCAGGTAGCGCACCTCTATTTTTTTAACTCATATTTCTTTGGTTTTAACTTCAC
37619	9	23576607	37.412	43,T>C;83,A>G	CG;TA	TCATTGGTCTGGATGTGTGCAGGCTGCAAGTTCATGTCACCTCTTATGCCCTCACTCTTCCTGTACTCTCTCCCATGTGACGCACAGCACCTGCA
37606	9	23109558	37.585	27,C>G	C;G	GGTTACTTGTAAGTGAAGTATCCATGTGAATAAATACTGCATTGATGGAGAGAGAGAGGAAATTATTTGTTTCTCATTTTAGTACTTACCCTGCA
37625	9	23823563	37.759	10,G>T;36,A>T	GA;TT	AAACACTGGCGTGTAGTAATAGTTTTCCTTTCAATCATTTCAATAGGAAATAAAAAGGAGCGACAGGGTTCAGAGGTCCTCACACTTTTCCTGCA
37626	9	23823654	37.759	82,A>G;87,T>C;89,C>G	ATC;GCG	TGCAGGCATTGCAGTCCATTTTGTCATCAGACGCTCTGCCTCCTGAACGTGCACTGGTAAGATAACATCAAGTGGTCCAACCATTTTTTCAGAGA
37627	9	23895839	37.759	16,A>C	A;C	ATTTCATTAGGAATTTATTTGCTAGATATAGATTCATTCAGTTAGAGTAATTGCACTCACCTCACTCATAGTCTGGGCATTATATTTGGCCTGCA
37628	9	23895930	37.759	89,A>G	A;G	TGCAGGAACTGTGGGGCGTCAGGTGGCAAATTATAGGTGTGCATAAATTTTTCTCCTGAGGCTTTATAAGCAGCCTAAAATGAAACAAAGACAAA
37634	9	23976747	37.759	35,G>T	G;T	TGCAGGTCCTCATCACCCTGTATGGAGATAGTCACGGTTTCATTTAGGTAATACATTTGTAGAATTTTCCAATTTTAAGCATTTTTTGAAGCTAA
37642	9	24188274	37.759	50,T>A;84,G>T	AT;TG	TGCAGGCACAGGATGTTAACATGACGTCATATTGACATTGTACTTCAACGTATTCCAACATCGTGGGGACATTGGAATTTATTTGGAAATGAAAA
37662	9	24674136	37.759	31,T>A	A;T	TGCAGGAGCATGTTTGCCGGGGTATCTGATATAAAACAGCTCAAGAGCACATTTGGCTTGATCATGATCTGTCCTCTGAGAGCAGCGATGCAGTG
37675	9	25084861	37.759	25,A>C;84,T>A	AT;CA	CAAGGCCAGGGACTGGAGATCACATAATTTCTCTCAACAATTAATTTCAGTTAACTGAAATGCAAACATGACATTAGTTTACTCTTAAACCTGCA
37676	9	25084952	37.759	6,T>C;20,C>T;21,C>T	CCC;TCC;TTT	TGCAGGTACATTTCTTAAATTTATTGTTAGCCAACTTTGGTAGAAATTTTGTTATACGAACAAAGTACAACAATTAATTAGCATGTTTTGTTCGG
37686	9	25242035	37.759	17,T>G	G;T	AATGGCTTTAGTAAAAGTAGGTCGATGATTATTATAACAAGCACCGACCTGAATGTCTCCGGGAAAGAACACGACGTGGTCATTTCCATCCTGCA
37692	9	25289061	37.759	37,C>G	C;G	TGCAGGATAAAGGATTCAGATTTTAAAAGAGCAGATCGTCCTCTGTCTGATGGTTACATAATAAAGCATGTTTTCATTTGTACATTGCCATTTTA
37693	9	25388777	37.759	7,T>C;29,T>G;56,A>C;77,A>C;78,A>T;86,T>C	CGCCTC;CTCATT;TGACAC	TGCAGGCTTCACTAACATAATTTCCGGCAGCAACCTAGCTTTCCCATGTGGTCTCCAATCCAGGTACTGACCGGGCACAAGCCCTGCTTAGCTTT
37738	9	26503847	37.932	4,C>A;70,G>T	AT;CG	GCGAAGAATAAATGAACAATAATAATGAAGTGTGGTCAAAAACCTGAGTTATATCTTAAAACACATGCTGTGCCCCAGATGGTCCAAAACCTGCA
37741	9	26584720	37.932	50,A>T	A;T	TGCAGGAGTCTTGCATGTACATGCAGAATGTCTGGCATGTTCCTTGTAGAAATCCTACAAGAACACCACAACCCACTCAAAATGGTTGAGCAACC
37748	9	26684443	37.932	50,T>C	C;T	TGCAGGAGCTTTCCAAATTAAGAAAACAACCTGAAACGGAAAGATTAGTCTCTGTCTGATCTCCTCTCATTTGAACTGTTATTTCAACCATCTTC
37733	9	26400954	38.106	46,T>C	C;T	GTCAATAACGTACGTCCTTCACCATTTCTGATTTTTGAACTGAGATTTATGTGCAGTCTTCTATCAGCAGAAGTGAGCTGAATGGCCAGCCTGCA
37746	9	26647749	38.106	48,C>A	A;C	TGCAGGGAGCACTTTGTCGATTCACTGCATGTTTAGCCTCAAATATTTCGTCTCTTTTCCCAATATGACTTGCTTTATCTTTTTCTGACATCATT
37752	9	26843546	38.106	28,T>C;61,G>T	CG;CT;TT	GGAAGCTCTGTCACAAAAACAAATTCCCTGTATGTGTGAACATACCTGGCAATAAAGCTCTTTCTGATTCTGATAGAGAAGAATTAAATCCTGCA
37758	9	26974152	38.106	41,C>A	A;C	CTAGTATCTTGAAAAAATAATAACATGCATAGTAAATCAAACTAAATAAAATACATATTATATACCATATATGCCCCAGTAGAGCCTTCCCTGCA
37762	9	27053658	38.106	80,T>C	C;T	AACTGTTCTTGCATATGAAATAAGGCCAATTAGGTTTTATTGAATTCACTTATAGTGTCTGAAGGGGAAACTGGAGCACCTGGAGAAAACCTGCA
37763	9	27053749	38.106	24,A>G;78,A>C;92,G>T	ACT;GAG;GCT	TGCAGGGAGACACGGGGAACATGCGAACTCCACACAGAAATGCCAACTGGCCCAGGACCTGTACCATCGACCTTCTTGATGTGAGGCGACATGGC
37779	9	27925146	38.453	65,A>G	A;G	TGCAGGAGGAAACAGAAATGTTATTTTACAACAATATTATGGGGAATGTCATTTCAACATAACTCGGAGTTCCCGATCTGAAGGAGAACTGTATT
37792	9	28351193	38.453	52,T>A	A;T	TGCAGGAGGGGTGAAGCACCACATGCTCCCTGTGTCCATTAAACACATTGTTAGTATTCTGTGTGTTGTCAGAGCCCAGAGAGGCACAATGGACA
37815	9	29229437	38.453	25,A>T;40,A>G	AA;TG	TGCAGGTCATTGATGGAAAGCTTGCTCCCTTTCTCTCGAAGGTAATCAAGTTTGCCAGCTCTCATGTGTACAGTTGTAGTCTGTGCCGAGAGAAG
37828	9	29841817	40.219	29,T>G	G;T	TGCAGGTGTTTACCAGTTAAACTTCTGCTGACTCCTGACCACATGCCTTCTCGTGTGTCCGTTTGTTTTTCTGACAGCATATGATGTGCTCCAAA
37829	9	29854012	40.219	16,G>T;29,A>G;71,G>A	GAG;TAA;TGA	TCTGAAATGTTACTTAGTGCTACCCAATTACACTGTTCAAGATGAATGTCAATTTAATATCTTCAATCAATGAAATAATCACATGGAAACCTGCA
37833	9	29919332	40.219	0,G>A;11,A>T;49,T>C;68,G>T	ATCT;GACG;GATG	GATAAAGATTAATAAAAACTAAATGCATCTCTGGCTTGGGTCTTTAATTCAGGCAGACGTACAACAGTGTTTATACCTGGCTGCTGCTTCCTGCA
37835	9	29934515	40.219	6,C>T;62,A>T	CA;TT	TGAAGTCGCTTTATCACTATAAAAGAACCATAAGAAATTCACTGCACAATGCAGGAATGTAAAATACTTACTCTGAGGATTTGTTGGGACCTGCA
37844	9	30070089	40.219	26,A>C	A;C	GTTATGGTCATTAACCCCATCCCTCTACATCACTCTTCTCTCAGATGGGATGGTGGGCCAAATCAAAGGTTAAAATGGGCCAACTTTGGCCTGCA
37852	9	30250612	40.219	42,T>A;43,A>G;86,G>A	AGA;TAG	TGCAGGTTTCTCAAAACGTGAAATCTTAGAGTAATAGCCACCTATTGGTATGACTGTTTGGTGCACTGATCTATAGAAAACGCAGCGCGCTACAT
37866	9	30702905	40.219	40,G>A	A;G	TAAACAATGTTTCTATTCCGACTATTTTCAGTAGCATCTGGTCTACATGTAGGCTACTTTATCTTACTCTTACTTTTTCTTGCCTATTTCCTGCA
37867	9	30702996	40.219	48,C>A	A;C	TGCAGGTTGTTTGATACTCGTGTACACTCACAGTCGAACAAATTAAGCCTTTTAGTGACCGAGATGAGAAGCGTTATGTATTTGAAGAATATTAA
37874	9	31047401	40.74	34,C>T;39,C>T	CC;TT	TGCAGGCTCCACCCGGGGTCTCTGGTGGTCCACTCGCGCCGTAGAGCTATAGCGAACACAGTCTTCTCCATCCAGCTTAGAGGGCAACAACTGTT
37884	9	31681433	41.261	33,T>C	C;T	CCAGATTCCTCCGAAGAACTGCAATTTTTTGGCTCAGAAAGTAGCGAGATGTAGTCTTACAAGATAGATGGGAAGTTAAGCCCAATTTTCCTGCA
37898	9	32145687	41.261	26,G>A;28,T>C	AC;GT	TGCAGGATCGCTAAGGCCCACTAGTGAGCCGCAGCCCACCAGTTGAGAATCCCTGGTTTATCACAATATATTTTGGTGCAATTTATCATACAACA
37906	9	32401110	41.261	21,T>C	C;T	TGCAGGCCTCAAGATGCTGATTGTCTCTGTAAGCAATTTAGGCCTGTAATGATTTTGTGACTTGTTATGCTAATTATGATGGCCTTCTCAGCCTG
37908	9	32430760	41.261	85,T>C	C;T	TGCAGGAAACTGCCCTGAGTGATTGATGATGGCTGCATTGTTCAACCTATGCCATCATTTAGTTAAACTTTTCCCTATTTATGCTTAAATCCATC
37918	9	32593303	41.435	45,A>T	A;T	TACATTAATTGTGTGAAATTTGACTTTATAAGCATATGTTACAACTAACCCTTAGTTGTAACAACCCTTAGTTGTCTGTTACAACTTGCCCTGCA
37921	9	32601337	41.608	41,T>A;63,C>T	AT;TC	TGCAGGTATCCTGCATGGGACATGCAGGAATCCTGCAGAAATCCTACAAGGAAGGACAAGTCACTTCTCTATCCCAGAGAATATGTTACTTTAAT
37929	9	32710911	41.608	75,A>C	A;C	TGCAGGTAGAACAGAACGGTATTTTTCATTTGTATTTAAAAACAAACATATTTGCTACATATTAGAATGGAAAATAAACTTATCAAAGCATCAGC
37931	9	32804884	41.608	7,A>G;61,A>C	AA;AC;GA;GC	TGCAGGGGGAGCTGTAAGGGGCTGGTGCATTGTGGAAAGGTTGGTGGTCGAAAGTTAGGGCAACAACAACCCGATTGTCAAGCATAGAAACTGGC
37935	9	32856910	41.608	38,A>C;65,G>A;77,A>G	AGA;CAG;CGG	TGCAGGAGAGGACAGAATGGTCAGTTGTAATCTGATTCAAAGGTATTTATGACCCAAAGCAATGTGCCCACAGCACTAAACAGAGACCTGGTAAA
37940	9	33082298	41.608	4,G>A;47,A>G	AG;GA	CACGGCCACACTTTGTGAATAAAAGGTTATACTGTAAACGTCCCTTTACTTGCATCGCTCGGGAGAGAGTCTGTAACGCCACGCAGATTCCTGCA
37946	9	33215601	41.608	43,T>A;44,A>T;48,G>T	ATT;TAG	TGCAGGGACACCGGCCCTCCAGGGCCGAGATTGGCCTAAAGAATATGAGAAAGATCTTGTCTGCGGTCTATGAATTTATGTTCTATAGCTATGCA
37951	9	33324864	41.608	63,C>T;84,T>C;86,T>C	CTT;TCC	TGCAGGCCAACCTTCAACCTGTTAGGAAGATATAGCATTGACCTTTAACCCAGAACCTTTAAACAAAACAAACTATTCTTAAACTTTAACGTTTA
37971	9	33923430	41.782	29,A>G;42,G>T	AG;GT	CCCAAAGTCCTGATGTAAACCTGATTGAAGATCTCTGAATAATCCTTTACAACAGGGGTCACCAATCTCTGTCCTGGAGGGCCGGTGTCCCTGCA
37964	9	33764430	41.955	59,C>T	C;T	TGCAGGCCAACAGAACACAACCTGCCAGTGTGTCGGGGTGTGTGGAAGTGTGTGTGCCTCGAGCTGACCTATAAAAGACGGCCTGTGATGGATTA
37976	9	33954711	41.955	28,C>G;47,C>T;71,A>T	CCA;GCT;GTT	TGCAGGTTTTAGCTCCATCTTGCCTCAAGACACCTGCCTGGATGTTTCAAGTATACCTTGTAAGATCTTGATTAGCTTGTTCAGGTGTGTTTGAT
37980	9	33994216	41.955	67,A>G	A;G	TGCAGGACACGACCCTCTCTTTCTTCCACTCGATCTGTCTCTCTTATTCAGACTCCTGAGGTACATCGCAGATTTCACTTTACATTCTGTGATGA
37984	9	34179323	41.955	8,T>G;19,G>C;35,C>A	GCA;TCC;TGA	TGACGCAGTGGGTCATGGAGCATATATCTATATTTATGATTTTACAGTTTGCAATACTTGATAAATCTGCAAATAATTGTTTTCCTCTTCCTGCA
37985	9	34179414	41.955	63,T>A	A;T	TGCAGGTGCGTCAGTTCAGCACCTCAGTGATCCGACCAGCAGCAAAACTCATCAAGGTAAATATTAACATATTCAATTGTGTCATTCTCACAAAA
37995	9	34522449	42.303	78,C>G	C;G	TGCAGGACACCTGACAGCTCAGAGCTGTACAGAATGCTGGTGAACATGGATCATCTTGCATCTATCTATATTAGAGGGGCATAGTACATGTATTT
37998	9	34706064	42.303	8,A>G;17,G>T	AG;AT;GT	CATCCTCCAGTGATGGGGTTACGTCACTGTTTTCTGCTTGTTTAGCACCCTATTGTTTGACCAGCTTTTAATAAACCAAAGGGCAGATTCCTGCA
38005	9	34876545	42.303	13,A>T;77,A>C	AA;AC;TC	CCGACTTGCTGCTTTATTAAAAGACCATTAACCCTTGACTGCTGACCTCTTCTCAGATGTCCAGTCACATTCACTTGCATCACCTCTAACCTGCA
38028	9	35499829	42.303	74,G>T	G;T	AATTTGCAATTTCATTTGGAAGATTTTACAGTAACTCGCTGACACAAAGTGCGTGATTTTACATTGGTAAAAATGATTTGATAAGGAAACCTGCA
38014	9	35076593	42.652	83,T>G	G;T	TAAAAATGCCAGATAATGTTATCGAAGATAAATACACAGGAGAAGCTATTCTTCAGGGACTCTTCACAACAGATTGACCTTCTGTTTACCCTGCA
38015	9	35076684	42.652	34,C>G	C;G	TGCAGGCTTTTGCAATTGGTTTCTTGTGTCTCAAGATAATATCTCACATTGATTTTCTCTTGTCAATCAGTGAAGATTGAAACCAGATCCTTGTT
38023	9	35193658	42.652	35,A>G	A;G	TGCAGGTAACACAAATATTGTTAGCGTGACAGCTTATTTGTCACTGATACTGATCCTTTTAACCTTCCGAGGAGCCAGCAAACTCTGAATTGTGC
38024	9	35363875	42.652	78,T>A	A;T	TGGTCCTTAGACGCTGGCTAGACATTGAATTTTGGTTACCTGACATCACAGCCTAAATTTAATCTAATATTAACATCTAATGATGTGTGCCTGCA
38032	9	35707627	43.002	83,C>G	C;G	TGTGTGCGTGTGTGTGCGTGTACGCTTATTTAGGGATGTATGTGGAGTTCACACCCCTTCCCCAGACTCTGTGATTGAATCTGCGACTCCCTGCA
38037	9	35758604	43.002	36,A>C	A;C	AGCAAGAATGTCAATGGTTCGAGTCCTGGCTGGGCCAGCTGGCATTTCTGTGTGGGGTTGGCATGTTCTCCCCATGTTTGCGTGGGTTTCCTGCA
38038	9	35758695	43.002	18,T>C	C;T	TGCAGGTGCTCCAGTTTCTCCCACAGTCCAAAGACATGCGCTATAGGTGAATTGAATAAACTTAATTGGCCGTTGTGTGAATGCAAGAAAGTATG
38045	9	35926546	43.002	18,A>T	A;T	GATCTTGCAAAAATGCTAAGCAAAATCACAGACACCTGCTTGACCTTACATAGCACTACGTTTAGAAGTCTTCTGTGTATTCTTCTACCCCTGCA
38047	9	35983224	43.002	83,G>A	A;G	CAGTCACCAGATGTAAATATTATTGAGCATGTCTAGGATGAAGAAGGCATTGAAGATGAATCCAAAGAATTTTTATGAACTCTGGGAGTCCTGCA
38053	9	36237551	43.002	82,T>C	C;T	TGCAGGTGTAGGATCCCCCGTCGTCCTGCTGAATGTTTCGAACCGTAAGCGTTGTACCTCGAGCTCTCATTACATACCGCTCTGATTCCTGAAGC
38058	9	36288707	43.002	7,C>A	A;C	TTTTAAACTATTTGAGTGAATTTAACTCATTTAACTTAATTTAACTTCACTATTCAGTTTTTAGTGTGTGGTTTGCCTCAGCTACCTGACCTGCA
38060	9	36297825	43.002	65,A>T;69,A>C	AC;TA;TC	ATATACAGTGCATTTCATAATTAGGATTTTAATTAAGAAAATATACAGCATGCGTGTTTACTTTTAAAACTTTATCTCTTTTCTTGAACCCTGCA
38073	9	36874966	43.002	41,G>A;45,G>A;49,T>C	AAC;GGC;GGT	TGCAGGTGAAAGGAAAAAAAGTCATCTGGCAGGTGCTCATCACCTAGGCCTCTTTTGAAAACCTGCTTTAACTTCCCGAGGTATAAAACACACAG
38080	9	37154644	43.002	24,A>T;44,A>T;46,A>G	AAA;AAG;TTG	ATGGAAGAGAAAAGGCATTCTGGGAGAGAAAGCAAGATGATGAGATAGATGGTTGTTGAGAGGTCGTATGAGGTAACTCATTGCTGACCCCTGCA
38090	9	37678713	43.002	13,A>C;41,A>C;73,C>T;75,C>T	ACCC;CACT;CCCT;CCTT	ATCGTGTCAACGCAACAGCATACCTGAGTATTGTTGCTGACCATGTCCATCCCTTTATGACCAGTTTACCCATCTCTTGATGGCTAATTCCTGCA
38096	9	37788953	43.002	62,A>G	A;G	AAGTCCATCAGCACAGAACTGTCTGTTGTTACAGTGTTACATGTAAGGTCTGCATCTTATTGAGACCGTGCTTGGAATCAATAACTATTCCTGCA
38097	9	37789044	43.002	85,G>C	C;G	TGCAGGATTTATTGTCTTGTGTCACACGTTATCCTGCTATACAGCAGCGATCCATATTCCCTTCGTCCTGAGAATTACAATTACAGCAGTGTGAA
38115	9	38747100	43.352	34,C>T	C;T	TCTTGCATGCAAATTGTTAATAAGTTGCTTTACCTCCAGTTACCATAAACTTTTGCAAAAGTAACAATACAGACCTGGGCATTTTACGGCCTGCA
38116	9	38747191	43.701	18,T>A;42,A>C	AA;AC;TA	TGCAGGACTTCTCTGTGAAGTATTTATTTTATTAAAAATTCCACCGCAAACAGAGTCTTGCAATGCGCAGGTCAGATATTGTGATTCAACCAAAT
38132	9	39113717	43.701	14,A>C	A;C	TGCAGGAAGCACTCAGAGTTGTCCGAACTGAATGTGAAGGTCCTGGAAGCTCTTGAGCTGTATAACCAGTTAATGAATGAGGCTCCACTGTACAA
38140	9	39220560	43.701	19,C>T	C;T	TGCAGGTTTGATGGATTTCCTGAGATAATAAAGGGTCTTGAAGCGCCTTGGTTCAATGGGATAAGGTTAGAAATCAAGGGCTTTTCTTTTGGAAT
38124	9	38841106	43.707	54,C>T	C;T	TGCAGGTGCCCCCCTGTGGGAGGAGAACCCTGAGGCCAAAGATGTTGTTCACATCGAGTCAGAGAAGGTAAGTTTCGCTCACTGCAGTGAAGATC
38131	9	39113626	43.707	33,C>T	C;T	CAAGAGATTGACAGGTTTGTTGAAATCAAAACTCCCCCCAAAACGTCCAGTCTCTGCATTTGTGAAGAAAAAAAACATCTTCTGTAACTCCTGCA
38133	9	39152703	43.707	86,A>G	A;G	GCGTAGAGTAACCAGCTGGCCAAGGGTGTAATGTGTTCCAAAGTGAAGTGATTTGACTTCATGGTCTGCTATAGCCAGCTCTGTCAGATCCTGCA
38136	9	39155215	43.707	31,T>A;68,C>A	AA;TC	TGCAGGTGCTAAAAGACATGCTCTCTCATGCTGGCGCAGAACGCATGCTCTCATTTCAATCTGCTGTCCTTCGTTTGATGTGTTCACAGGCAGCT
38144	9	39370971	43.707	13,T>C;39,G>A	CA;TG	TGCAGGTGCGGTTTATTACAGTGATCGGCTTTTCCACACGGGACTGTACTGTGTACTTGACCTGTTTTTCCTCCTGCAGAACACTCCTGGCTTCA
38147	9	39409578	43.712	29,C>G;63,A>G;80,C>A	CAC;GGA	TGCAGGAGGCAGTAGAACAGAATTTGTTACAGGAATTTTTAAAGGCATTTGCGGAGTAAAACAATCAGTTTAACTTTGACCTACCATGAGTAGAC
38150	9	39442665	43.712	48,A>T	A;T	TGCAGGCCAGCGAAATGCTTTTTGGCACACTGAGCAAACATAAGGCCTTGCCTCACTGTGCTTTCTCTGATGTGTCTTAAGCAGGAAGCGTGTCT
38158	9	39597231	45.105	33,T>A;64,T>C	AC;AT;TC	ATGCTTGCAATACATGTTGAGCCTTAAAATGATATTAGATCAGGGATTCTCAACCGATGGGTCATGGCCTACTTGTGGGCCTCAGTGATCCTGCA
38161	9	39625692	45.105	36,G>T	G;T	TGCAGGTTAACTATGCTTATATATAATTCTCCAACTGTTAAAAGTTATGAGTTACTAGTTAATTAGTTAAAGTTATTAGTAACTAATAAAGTTAT
38164	9	39800149	45.538	70,C>T	C;T	TGCAGGGAAGCGGTTTGTCTTGATTTCATTCTTGCTTTTTGTATTCATTGGAGCACTGCAGACACATCCTCATTCTGATACATATTTGTGTAAAT
38175	9	40083869	46.412	72,A>G	A;G	TGCAGGTGCCAGCACTTTTTGGCATAGATACCAGGATGCTGACAAAGATCATTAGAGATAAGGTTTGCATTGACACTACTTTTAAGTATGTACAA
38187	9	40361562	46.846	28,C>T	C;T	TGCAGGCTTTGCTTATCAGTGAGCCTGACATGAGTCTGTCGCACTGTCTAAACCAATGAGAATCAAGCCGAGCTCTGCGCTGCGCCTCTCATTCA
38192	9	40633488	46.846	11,A>C;54,G>A	AA;AG;CA	GGTGTAAATCTATCCAGTGGGCTAAGGAAATGCGGTGTCTCTCCTCGAGGGAATGGGGCTCCATCATGGCCTGATAATGAGGGGGCTCTCCTGCA
38210	9	41270786	46.846	30,T>C;66,G>A	CA;TA;TG	TGCAGGGTTTAGCTCCAACTTGCCTCAACATACCTGCCTGGGTGTTTCAAGTATACCTAAGACCTTAATTAACTTGTTCAGGTGTGTTTGATTAG
38213	9	41397582	46.846	35,G>A;39,T>C	AC;AT;GC	TGCAGGCAAGTTCATTATTTTATTTCCAATGGAGAGACGCGCACCTAAGGCAACGTGCATGCACTTTTCCAGCTGCACCTAGTTAAGATCACAGG
38225	9	41779694	46.846	18,C>G	C;G	AAGGCTCATAGTGTCAGAGCCTCAGGTATACCTGACTTTGCGAAGGAGTGTCTTGTTAAGCAGCAGGCGGAGCGTGAAGCAGATGAAGCCCTGCA
38240	9	42082615	46.846	24,A>C	A;C	TGCAGGAACACTTTCTTTGCCATTCCAGATGACTTTATTAATACGTTATTTGAGTCATTGCAGAGATGTATGGATGCAGTCCTTCAAGCTCATTA
38248	9	42346273	48.543	62,T>G	G;T	TTACGTCTCCAGCATCCCGTCCAGGTTTTTCTCAGTGGTCTCTTTATCTGCCACAGGATTGATGGTAGGGTTGTACTTACTGTTGAACTCCTGCA
38253	9	42501910	48.543	55,G>C	C;G	TGCAGGGCCAATATACACAAGAGCAAAGGGTCTGGAGGAGATTCAGCCAATTAAAGCACACAGGCCTTGTTCCTTCAAAGAATGAGTGCTTGCTG
38271	9	42881177	48.959	32,C>T;58,G>A	CG;TA	TGCAGGTTAATGATGACGTAACTATCATTTGATCCCAAACAGCGGCACCTTAGTGAATATAAGAATTCAAAAAAATTATATTAATGAATATTACA
38277	9	42988357	49.133	38,A>C	A;C	TGCAGGACAGTTGCTGGACACTCCTGGACGAGGGCCGCCTCCCTGTGGAGTGCAAATCTCTGCCTGAAGAGAAGCATGATGGGTATCGGTGCTTG
38283	9	43283831	49.306	69,A>C;77,C>G;84,A>C	ACA;AGA;CCC	TGCAGGCAAGTTTATTATTTTATTTCCAATGGAGAGACATGCACATGAGGCAACGCGCTTGCACTTTACAGCTGCACCTAGTTAAAATCACAGGG
38314	9	44350682	50.103	85,G>A	A;G	TGCAGGCCTTGCCTAAAGTGTAATTGCGGCATTAAAAAACGAAGAAGTTGCATTCTGCAGTAAATGGGAGCGTGTTTAGTTTGTGGAAAGCACAT
38349	9	45801760	52.139	63,A>G;65,T>A	AT;GA;GT	TGCAGGACTTTTTCTGTTTAGCCTTTATTTGAACTGATTTATTTGTATTTCTTACCGGAATGAGTTTAGCTTTAAATGCTGTTTTGCGATCTTAA
38357	9	46247261	52.486	0,A>G;86,C>A	AA;AC;GC	GTGGTTTTAGGCTTGGATAACTTGAGAAAGGTTTCTAAAAAGCCCCAGTGCGTTTTGGCCGAAAGGGCTTTCTCTGTGATTCTTGCCTGCCTGCA
38376	9	46729907	53.272	76,A>C;77,G>A	AG;CA	TGCAGGGACACCGGCCCTCCAGGACCGAGATTGGTGACCCCTGGTCTAAAGTGATGACAAAACAGCTGATTTTGCTAGAATTTTAAAATTATAAG
38380	9	46807179	53.272	48,C>T	C;T	TGTAATATTCATTAATATTAGTTATTCGAATTCTTATTTTCACTTAGGCGCCGCTGTTTGGTGTCGAATGATAGTTACGTCATCATTAACCTGCA
38384	9	47082712	53.726	21,C>T	C;T	TCAATTCCTTCCAGATTTCTCCATGCTCGTCAGTCTAATCCAGTAAACTCCCCAGTGTCAACATGAATGTGAAGAAAGCATCAGTGTAACCTGCA
38394	9	47435507	55.663	5,C>T;11,A>G	CA;TG	TCATCTCCCGCGTATCTCTTAACAAATGATTTTGCCGATGAGCAAAGTGTCGCTGTTGGGGAGTCAAATGATAATTACGTCATCATTGACCTGCA
38397	9	47570597	55.663	17,T>C	C;T	ATTCCACTACAGCAAAACGTATCATACTGTGAAATTAACTACAGAATAATGTTCAGAACTTGTCTTTTTTCTCAAGGTCAATGTATTCCCCTGCA
38417	9	47887551	55.663	49,A>G;81,A>T	AA;AT;GA	TTTTTAAGCCTCAAATATGCCACTCTGTAACTGTAACAGAACAACTGCAAAGTAACGATTTTGTTCTGTCTCTTATCTGTCTGGAGAATCCTGCA
38422	9	47993344	56.363	19,C>T;77,A>T	CA;TA;TT	TGCAGGGGCTGGAATACAATCAAACTTCTCCATTTTCTCCTGTTTCTGAAGGAGTTATATCTATAGAGCACACTAAATGCATTATTCTTGCACAG
38425	9	48074145	56.363	10,A>C;66,G>A	AA;AG;CA	TGCAGGCATTACATGACGTAATATGCAGAGTCGTTCTGTATGTGTAGAAGAAAATAAAAACAATAGAGGAAAGAATAAAAATGTTAATCTGCATT
38427	9	48081532	56.363	51,A>C;55,A>C	AA;CC	TGCAGGGACACTGGCCCTCCAGGGCCGCGATTGGTGACCCCTGGTATAAACATTTACGCCAAATGCATAAATATGTATATTTAAGGGATAGTTCA
38432	9	48529018	56.363	33,G>A	A;G	ACTCTTCCAGAGGATCTGCAAACATGAGCGCAGGTCAGAGGTCAAACTGAGCACATCCTGTCAGGCTGAGTGTTATAACCTGTCGTTCGCCTGCA
38433	9	48529109	56.712	48,A>C	A;C	TGCAGGAATGCATACTATGCCAGTAATCAAAGCGTCTGGCAAACATGCCGTCACACTGTGTTTGAAAAGGCGGAAATGCACACGTAAAGGTCTGC
38434	9	48559376	56.712	40,C>T	C;T	ACAGTCCAAGAAAAGCATAGCTGATTTACATTGTGTGCATCGAACCTTGAAAAGACACTATAGGCTTTTACAAGAGGCTTTATAGAAAACCTGCA
38446	9	48882010	57.062	23,A>G;74,G>A	AG;GA	TGCAGGTTTCTCATTTGTTTGCAGAAATGACAATGTAGAAGTAATTGTTTAGTAAGGGGGCAATTCAGAGTCATAAAATGCCTTTTGAAAAGTGC
38448	9	48899875	57.062	70,A>T;72,A>C	AA;TC	TGCAGGAAGTTTGGGGTAAAATGATAAAGAATTCAAAATGTAAAGCATGAACATTTCAGTATTTGAGTGATACGTCTCTTCCTTTGTGCATATAG
38467	9	49639035	57.062	83,G>T	G;T	CCCATTTCAGTTCTTTTAGTCTCTGCTAATGAGCTGATGATCTGAATCAGGTGTGTTTGGAGACCTAGAAAATATGCAGAGCTGGTGGTCCTGCA
38476	9	49732049	58.292	32,G>A	A;G	ACAGTTTGCATGAACTACTCTTCTAACTGAATGCATGATGTTTACATTTATGAATTTGCATTACTCCATCATCTGATTGTACTCACATTCCTGCA
38478	9	49733205	58.292	25,G>T;41,T>C	GT;TC	TGCAGGTGGGCAGCGAGATTAAAATGAGCTTAAATACTATATTATAATTATTTGATTTCATTATTAAATGTCGTATTAAAATGATCGAAGTAATA
38496	9	50380341	59.522	19,T>G;24,T>C;49,T>C	GCC;TTT	GTTTCAGTCTTCGAAGCTAGCATGCATATTAAGGAAGTTGCAGCACATACATCAGGGGTCACCAATCCTGGTCCTGGAGGGCCGGTGTCCCTGCA
38497	9	50380432	59.522	74,G>T;81,C>T	GC;TT	TGCAGGGTTTAGCTCCATATTGCCTCAACCCACCTGCCTGGGTGTTTCAAGTTTACCTAGTAAGACCTTGATTATCTTGTTTAGGTGTGTTTGAT
38504	9	50452221	59.87	2,C>T;16,A>C;43,T>A	CAT;TCA	ATCAAACACACCTGAAAAAGCTAATTAAGGTCTTACTAGGTATTGTTGAAACACTCAGGCAGGTGTGTTGAGGCAAGTTGGAACTAAACCCTGCA
38510	9	50733982	60.928	2,T>C	C;T	TTCTATGTTTATGCATCTCTGAGTGAAGGTTAAAAGTCATCATTTGACTAGAAACGGATTTCATAGAATTCTTCGTTGGACATCATTAACCTGCA
38520	9	51086614	61.804	64,C>A	A;C	CAACTTCTGATTACCACACGACACACACCAAACGAATCAATTTGGGGCATATTCCTCTTTGCTGCATTCAAAGCAGTTTACGGTCAGTGCCTGCA
38528	9	51416639	62.681	3,T>C;4,G>A;19,C>T;83,T>C	CATC;TGCC;TGCT	TGATGCAAGCTGTTCAATTCAGATAAATGTGTACATATTGGAATATATCTGTTGATTTGATTACTTCTGGGATTATTTTGGTGCCTTTTCCTGCA
38534	9	51671234	63.375	83,T>C	C;T	AATTCATGGTAAAGATGGAGTCGCTCTGCTGTTCTTAAACACTCAGGCTGTTGATCTTAGAAGCTTTCTTGATCTGACCAGGTTACATTCCTGCA
38541	9	51896468	64.07	71,A>T;88,C>G	AC;TG	TGCAGGAAACCCACGGGAAGAACATGCAAACTCCACACAGAAACGCCAACTGATGCCTTATTCAGACTAGCAGTGACTTTGTAGTGGCCTGCTGC
38554	9	52129991	64.07	52,G>C;82,A>G	CG;GA;GG	TCGTCCATCTTCCCCTGGATTGAGTCATCAATTTCCCCTGGCGATAAGGCTCGTTTGCAGTACCTAATCATCTGTCTGCTCCACGCTGTCCTGCA
38573	9	52513593	65.85	32,G>C	C;G	TGCAGGTTTTAGCTCCAACTTGCCTCAACACAGCTGCCTGGGTGTTTCAAGTATTCCTTGTAAAACCTTGATTAGCTTGTTCAGGTGTGTTTGAT
38575	9	52617684	65.856	13,G>A;72,C>T	AT;GC	TGCAGGACCAGGCGGCAAAAGAGTTTGTGTCCTGGCTAAAAACAGGACGAGGACGACGCGAGTGAGGATTCTCCAGACCCAAATATGAACTACCA
38602	9	53797478	69.438	43,C>T;46,G>A	CG;TA	TCTCGCTCTGGATGAGGTCGCAGCAGGCCTTTTCATCAATGCATTCAGATCGATGTATGTCGGACCGCCTGCTCTTCTCCCGGGTGGGACCTGCA
38619	9	54045157	69.785	8,A>C;12,G>A	AG;CA;CG	TGCAGGGAAACCGGCCCTCCAGGACTAGGATTGGTGACCCCTGGTCTAAAAGATGACTGATTCTTAAAGGTGCTGTATGTAAGTGTTTGACACTA
38642	9	54963205	72.004	66,T>C	C;T	CAGGTGTAATATTCATTAACATTAATTATTCGAATTCGCTGTTTGGGGTCGAATGATGATAGTTAATGTTACATCATCATTAACGTTAACCTGCA
38644	9	55090310	72.328	29,A>T	A;T	TACACAAGTTGCAGGCTAAATACACTCTTAAAAAATGCTAGGTTGTCATACAACAGGGGTCACCAATCTCGTTCATGGAGGTCCGGTGCCCTGCA
38657	9	55485113	73.247	62,A>T	A;T	TGCAGGCAAAATGCACACAGAGACCCTGAATAAATTATTTATGCACGCAGACACATGGACGGAGGTACAGTACAGCAAACCTGACAAACAAGCAA
38659	9	55702155	74.011	5,G>A;10,C>T;82,G>A	ATA;GCG	TGCACAGGATTGTCTTTTTAGGTTGTTTTGTGGCTGTTTTGGATGACGGCGAGGCGGCTAATGGAAGACGGCCAAGCAAAGAAAGAGCGCCTGCA
38666	9	55864118	74.709	50,G>A;84,C>T	AT;GC	TGCAGGGGGGCCTCCGCATTTTGCGCTACGCCACTGCGGTTTAGATGACCATATTTCTGTTATTGCACAATATCACCAGATAAATCTGACTGCAG
38669	9	56067206	75.759	7,T>C	C;T	TTTCCTTTAGTGGAGTCAGAAAGAGCTGATGTTCAGACAGAAACACATGGCGGATAATAAAAGAGTGTGTTTGTGGAGCTGAAGCCCCTCCTGCA
38675	9	56254351	77.35	45,A>G	A;G	TGCAGGCTGCATTTTGCGGCTGCGAGAAAATTAATAAAAAGAGCGGCGCTGCGGCAAAATAATGAATAAAAAGAGTGAAGCTATGGTCAAATAAA
38695	9	57044230	78.944	10,C>T;38,C>T;62,T>A;88,G>A	CCTG;TTAA	TGCAGGGTAATAATGAAGTAAATATCATCATTCGACGCTAAACAGCGGCACCTTAGTGAATAAAAGAATTCAAATAATTAATATTAATAAATAAT
38726	9	57749619	78.944	7,T>C;15,G>C	CC;TG	TGCAGGTTAACTTAAGGTTAATGATGATGCAACTATCATGATTCGACCCCAAACAGCGGCACCTTAGTGAATATAAGAATTCAAATCATTAATAT
1380	10	869838	0	66,A>G	A;G	TGACCATCGCCTCGCTCTTTTTATTCATTATTTTGCTGCAGCTCTGCTCTTTTTATTTATTTTCTCACAGCCCCGTGAGCAAAATACAGCCTGCA
1381	10	869929	0	54,T>G;70,T>A	GA;TT	TGCAGGTTAATGATGATGACCCCAAACAGCGACACCTTAGTGAATATGAGAATTGAAATATTTAATGAATATTACACCTGCTCAATGATTGACTA
103	10	1252975	1.399	27,G>A	A;G	ATGTGCTCTTTTATTTCAGATCAAAGCGCACGCACACTTCCAGATCATTAGAAAGCCCAGAATCGGTGCTTTTAGCGGCAGCTGGAGCTCCTGCA
228	10	1635982	2.797	66,T>A	A;T	TGCAGGAGAAACACAAAACCAGCACAACACAGTCCAGCATCAGGGCTGAAGAAGACACAGCAATGCTAAATCAATATCACAATATGGGGAGCAAC
267	10	1740276	3.492	25,C>A;39,G>A	AA;CG	TGCAGGAGAAAGAGTGCATTTTTTAATATGTTATAATCAAAACAAAGCGCCTTTAGATTAGCCAAAAATGACTTTACAAGTCCATTTACAGGGGC
402	10	2146154	4.548	10,A>G	A;G	ACATGCTAAAACAAGATTTTTGCATTAGCAGAACAGAAAACAGTCCATCACTGTAGAGACACTCTAGAGCAGGGATCACCAAACTTGTTCCTGCA
408	10	2209768	4.896	16,T>C	C;T	TGCAGGACTCCCAGAGTTCATCAAGAGTTTTTGTGTTCATCTTCAACGCCTCCTCCTTCATCTTACCCCCAGACATGCTCAATAATGTTCATGTC
494	10	2568576	6.381	21,G>C;86,T>C	CC;GT	TCTGCTGTCAATACTAATTATCATTATACTTGAGATTGATTTGTAATTCCCTTTTCTTCAGTGATGAAGGAGATTTTATCGGAGTTCGGCCTGCA
758	10	3361046	10.64	62,T>C	C;T	TGCAGGTGTCCTGTGTGCAGATACTGTCAAACTCCTGAACCCGTCGAGGAAAACAAGTGTTTTGAGTGTGGCGTTCAGGAGGTAACAGACCTGAC
799	10	3515699	11.877	38,C>T;45,G>T;89,T>C	CGT;TTC	TGCAGGGAACGTTTTGAAGCATGACACTGATGTGCTTCCGTCACAGTGCTTTCATATGCTTTTCTTGACATGCATCATGGGAAATGTCATGCTTC
968	10	4031934	14.174	23,A>T;57,C>T;75,G>T	ACG;TTT	TGCAGGAAAACAATATTGAACCGTTTTAAATATTTATGAATAATGTGTTGAAATCTATATTTTGGCGCCTGGTGATGATCTTTCCCTCATTTGCA
1017	10	4138676	14.521	71,A>G	A;G	TGCAGGACTCCCAGAGTTCATCAAGATTCTTTGGATTCATCTTGGATTCATGCTCAATAATATTCATGTCTAGTGACTGGGATGGCCAATCCTGG
1044	10	4242618	14.521	49,G>A;50,G>T	AT;GG	GCATGCACTTCATTGCTGTTATATTTTCAGACAAATCTAATTTAGCAGTGGTTTCCATAATCATGAATCAGATCAACCAGTTTGTACATCCTGCA
1045	10	4242709	14.521	68,A>G	A;G	TGCAGGTTAGATGCATTCACACTGGAACATTGAAAGACGGATGGCATTCACCTCAGGGGAATGGCTTCAGGTAAAACAGTACCTACTCTCTGCCA
1073	10	4308012	14.521	48,G>A	A;G	ACACACCTGAACAAGCTAATCAAGGTCTTACTACTGTATGTATACTTGAAACACCCAGGCAGGTGTGTTGAGGCAAGTTGTAGCTAAACCCTGCA
1220	10	4979978	16.631	27,A>G	A;G	TGCAGGGGTTAATGATTGAAAACGGCAGCATTATCGCTCTATTAGTTTGCACAGATAACTACGTGCTTCTTTAGACACCTGTCATTTCAAAGAAA
1223	10	5029358	16.634	28,A>T;63,C>T	AC;AT;TC	TTGTCAAGGTAAGAACCAACAATAATAGACAATTATGAATACGATTAAGATGTTCAGACCTGTCTCATGGATCATTTTGCTATTCATTGCCTGCA
1227	10	5038399	16.634	12,C>T;30,G>T;43,A>G	CGA;CTA;TGG	ACCAGAAGTTAATATTATTGAGCATGTCTGGGGTAAGATGGAGGAGGCATTGAAGATAAATCCAAAAAATCTTGATGAACTCCGGGAGTCCTGCA
1230	10	5102135	17.335	26,A>G;55,T>A	AA;AT;GT	ATTATGGTCCAGCATGTAAGATTGTTATAACATTTGCACTTTATCTTACAGTACAAGCACTTACAGTGTACTACTGGGTACAAAAGGTACCTGCA
1232	10	5117302	17.51	42,G>A	A;G	GATATACCTAAAGATGCTATCATTGTGTTTGTGAACGAAAACGATCATGCGCAATAAACCCAGGTGTGGGAAACATGGGTCTGGTCTGACCTGCA
1238	10	5127007	17.684	1,T>C;42,G>A;71,A>G	CAA;CGG;TGA	GCGCTTCATTTTCGTAATGTATAGTTTGTCTAAAGCAGGCATGCAATCAGCCAACGCAGTCGTCCCTCCAGGGTAAAAGGTTTTGTTTACCTGCA
1239	10	5127098	17.684	85,T>A	A;T	TGCAGGAGTTCACTGGCCTTTTCCCGCACGTGAATTCTGACCAATCAATAAAAGTTTAGGAAATACGTTCAACAACATCTGGCCATTGAGAGATG
1244	10	5453927	18.379	49,G>A;54,T>C	AC;GT	GGTTATTTGAAAGTAGCACCAATGAACACTAATTTTGGCTTGTCAATGCATTTTCAGGCTCTGTCAGTTTGGACAAGATTAGATTAGAGCCTGCA
1246	10	5478554	18.379	4,T>C;51,A>G	CG;TA	TTCATTATTGTCGGGTCACAAAAAGAGTGTGTCGCATACCTGAAATTCCAGAAGCGCCGCTGAGCCCCTGCGGCCCGACGATGGTAAAACCTGCA
1258	10	5691504	21.182	16,C>T	C;T	AACCCAATTCTGAGTTCGTCTAGTGTAATGTGTGGCAGCTCAAGTCTCATCATAATTAACATTGAAATGGTCCTACAATAACAGTTTGCCCTGCA
1299	10	6659772	21.425	40,A>G;79,G>A	AG;GA	TGCAGGTTTAACCGTGTTCCTACATAATGTAGCTTTATCAAAGTACTTCACAGGCTGAGGCAATCTTCTTCTGCTTCTTGTAAACACAGTGCACA
1270	10	5889669	21.632	86,T>C	C;T	TGCAGGGCCCGAGGGCTCTGGGATGTCTTTAACACTCAACAGTCATGCATTTCACTCATTTATGAGGTTTAGATCACAACATCGAATGACTGAAT
1308	10	6887438	22.083	4,A>C;69,A>C;71,G>T	AAG;CCT	TTTTAATTTCCAAACAAAATCCAACATCCCCACAACGTTGGAGTACATTGGGGTACAATGTCAATAGGAAGGCATGTTGACAACCGGTGCCTGCA
1313	10	7207592	22.938	37,G>T;48,A>T;62,A>G;83,C>T	GAAC;GAGC;TTGT	AGTTAAAAGCAGGTCATGTATTTTAAGAAATCTCCCAGAGATCTCACCATGCTTCCTGGTCCATCCTCACTGCCCAGCTCCTGCGACACCCTGCA
1320	10	7306153	23.325	27,G>A;40,G>A;52,C>T;55,G>A	AGTA;GATG;GGCG;GGTG	TGCAGGTGGAGTGAAGAGACAGTGATAGAGCCAATTAGGTGGAAGGGGATGATTAGGAGGCCATGATGGAGAGAATTTGGCCAGGACACCGGGTT
1338	10	7622719	28.33	56,A>G	A;G	TGCAGGCTACATGGAGATACCTCCCAAAAGACGAAAGACTTTCCCAGGAGTATCGTATCTTATGAGCCAAGCCAGAGACAGCATTCCCTCATACA
1346	10	7790418	28.805	17,A>G	A;G	TGCAGGCAGACACTACTGAAAAATGAAGCTTCCCGTGTTCCTTCCTTGTTCCCCTGCAAGTGGTGTTGCTCTGTAAACTAATAGTGCTGCTGTTG
1351	10	7892590	28.812	47,T>C;91,T>A;92,G>A	CAA;TTG	TGCAGGGTTTAGCTCCAACTTGCCTCAACACACCTGCCTGCGTGTTTTAAGTATACCATGTAAATGCACCCATGTAAATGTGATACAAGACTGAC
1355	10	8016235	29.499	10,A>G;35,A>T;80,G>A	AAG;ATG;GTA	CAAAACATTTATGTGAATATGTTAATAAAAAATCTAAAACATTATCTGATTATTTAACTGCATTTTGCAACTCAAAGAGGGTATTTTAACCTGCA
1358	10	8152504	29.499	10,A>G;14,C>A;82,T>C	ACT;GAC	GATTAAAGTTGCATAATTTGTGGTTGCTTTTCTCATAAAATGTAAATATTTATCAGGGGTCACCAATCTTGTTCCTGGAGGTCCGGTGCCCTGCA
1359	10	8152595	29.499	15,C>T;81,C>T	CC;TC;TT	TGCAGGGTTTAGCTCTAACTTGCCTCAACACACCTGCTTGGGTGTTTCAAGTATACCTAGTAAGACCTTGATTAGCTTGTTCAGGTGTGTTTAAT
1365	10	8215969	29.499	43,C>A;62,A>G;71,A>T	AGT;CAA	TGCAGGTTCTTTAGATCATTGCCTCCTGTTACAAAGAACAAATATCCTTGATTTGAGCTCATGATGTCTGTTCTTTTTGTCAGCCCGGAGCCAAA
1376	10	8527907	30.905	47,A>C;64,A>G;67,A>T;93,C>A	AAAC;AGAC;AGTA;CGTC	TGCAGGACTCTTCCAGTAGTGATGAGTCAGATGATGACTCAAAGAGCAGGAGTAAAGGGTGAGTAGCAGTTTATTTGCTGTGGAATCGGATTACA
1378	10	8551686	30.905	68,C>T	C;T	TGCAGGCCCAGGCCAGAGCTCACAGGATTGGTCAGAAAAAACAGGTCAGCATTAACTATGTACATTTACATTACATGCTTTACAGCACTTTTGCT
1397	10	9451486	35.861	35,T>C	C;T	TGCAGGTATCACCTAGTGAAGCTTCTGGAGAAGTTTGGGAAAGTAAAGCAGTTTGACTTTCTGTTTCACAAGTCGGGTCCTCTGGAGGGCCAGCC
2	10	10169991	39.386	33,C>T	C;T	TGCAGGACACTCGCTGTGTAATTAATATTTAACCGAGAGAGAGAGATTGAATGGAAGATTGAGGAGGGTTTGTGATGGAAAAGCCACGATCAGCA
13	10	10406449	39.733	51,G>A;57,A>G;82,A>G	AGA;AGG;GAG	AGACATAAACATTATTGAGCATGTCTGGGGTGAGATAAAGGAGGAGGCATTGAAGATAAATCTAAAGAATCTTAATGAACTCGGGGAGTCCTGCA
18	10	10499454	39.733	18,A>G	A;G	TGCAGGTTACAGTGAAGAATGCAGTGCTTGTAGCTGGCTGATAATGGTGCCCTTCCCATGATCCCAGGCCTGCCAGATTGATTTCAAGCCCTTAG
22	10	10511329	39.733	53,T>C	C;T	TGCAGGAAAGTGCCAATGTTTGGTCTGGAAGCTATTTTCCGCAATGGTGTTCCTGTGGGCCACCTGCGGCGCTCTGAATTTGGATTTGCTATTGA
28	10	10563534	39.733	5,T>A;40,A>G;77,C>A	AAA;AGA;TAC	CATCTTGCTTTCTAGTAATCTTGAAGACACTGATTAGCATATCCAGGTGTGTTTCATTAGTGTTTGAGCAAACTTTGCTGGACATTGACCCTGCA
37	10	10782639	39.907	19,A>G;30,G>C	AG;GC	ATGACATTATCAGACAATCGTTTTTAGTAGCCGAAAATTTAGTGCATTGTTTTTGTGCTTGTCATCAATAAGTAACTTGTTGTGCTCCCCCTGCA
40	10	10806016	39.907	48,C>G	C;G	TGCAGGCACAGGATGTCAACATGATGTCATATTGACGGTTTACCCCAAGATGGATTTTATTTGGAAATGAAAATCGGGTTGATGTCAAAACACAA
42	10	10810241	39.907	64,A>G	A;G	TGCAGGCCATTGGGTCACGGCGCTCTGGGACACGTCTAAATAGCAGAGCAGGAGCGAGGAGGACGGGGCCTCACCCCAGCTGCCTGCTCCATATA
43	10	11029207	40.081	40,T>C;53,A>T;83,A>G	CTG;TAA;TAG	CTTTTGCCGAATAAATTTTAGTATGCGCAATAAAAAAGGTCGTGTGATAAGAGTTCATGTGATGATGCAAATGTGTGTAAACGGACAAACCTGCA
76	10	11829427	40.081	72,A>T;73,A>C;86,A>C;93,T>C	AAAC;TCAT;TCCC	TGCAGGTACTACCTCTGGAACATGTCCCTTGAATTTGATACAGCCCACTAAATCAGCACTTGCTTGTTTGTATCTTGCTTCCAAAAAGTTTTGTA
84	10	11883633	40.081	77,G>T	G;T	TGCAGGGGGCGAACTTTTTCACAAAATTAGATCTCCGCAATGCTTATCATTTGGTTCGCATAAGACCCGGGGATGAGTGGAAAACAGCATTTAAC
98	10	12410539	40.081	42,G>T	G;T	TGCATAAAAACGTGCAGGATAAGTTGGCGGTTCATTCCGCTGGGGCGATCTCGGATTAATAAAGGGACTATTGTGCATTGGAATAAAATCCTGCA
100	10	12411899	40.081	23,G>A;68,T>C	AC;GT	TGCAGGCATTCCCAGATCAGCTCGGAGATATAGTCCCTCCAGCTTATCCTGGGTATTCATTAGGACTCTTCCCAGTGGGACATGCCTGGAACACC
117	10	12870871	40.081	35,G>A;43,T>A	AA;GA;GT	GGTATGTGGACAATGCCGCTACATAACCTTTAAGCGTTGACGGAGTCAAACCGAATTCAAAACGCTCCTGGAGAAATTGCAGCACTGACCCTGCA
[truncated: 2,799 more rows]
