# Supplementary material for: Multiple Sex-Associated Regions and a Putative Sex Chromosome in Zebrafish Revealed by RAD Mapping and Population Genomics
Source: PLoS One. 2012 Jul 9;7(7):e40701. doi: 10.1371/journal.pone.0040701 (PMC3392230; doi:10.1371/journal.pone.0040701)
Supplement: Table S2 — Characteristics of polymorphic RAD-tag markers used for genetic mapping in Family B. (XLSX) [file pone.0040701.s004.xlsx]

## Sheet: Family B
Table S2. Characteristics of polymorphic RAD-tag markers used for genetic mapping in Family B.
Family B
marker ID	chromosome	Zv9 position (bp)	position (cM)	SNPs (pos w/in sequence, variants)	Alleles	Consensus Sequence
16786	1	158562	0	68,T>C	C;T	GCCTGTGCTGAGAGAGACAGTCTGATGGTGGAGAGAGATCAGTCCAGCTCATGCAGCGCTCTGAGTGATGGAGGAGACCTTCAGGAGATCCTGCA
18230	1	588711	0	71,A>G;83,T>A;85,A>T	ATA;GAT	TGCAGGAGGAAGTGGGAGTTTCCAGAGTAAAAGCAGAGAAACTGAATATTAATAAGAGAAATTCCCTGACCAACAATAACTGCTGAAAAGTGAAG
18413	1	819321	1.492	73,T>C	C;T	TGCAGGAATGTCAGTGAGAATAAACCAGAGTCGTTTTGTTTTCATGTCTGCTAATTATTTGCTCACGTTATTACGTGCTCAAGTTGACTGATATC
18456	1	916546	3.611	35,A>G	A;G	TGCAGGGTTGGGGTTGGGGTTAAGTGCAGAGGTCAAGGTCAAAGGTTAAGACAGGTTCAGGACTGACGTCAGAGCTGCAGTCGTCTGACGGAGGA
18457	1	929229	3.611	67,T>C;86,A>G	CA;TA;TG	TGCAGGAAACCCCGCCCACTGATGAGGCCAGCAGACGCCTCATGTACAGACCCTTTTTGACAAAGTCTAAAGTCCACCCTGGAATCAGGTCTGCT
16644	1	1005230	3.639	13,A>G;35,T>G	AT;GG	TGCAGGAGGAACAACAGCTGTCAGGATCAGTGACTTATTGATTGACAGATTCACATCCTGCTTAATCAACATTCTGTGGAACAAACGGATGCTTT
16650	1	1029047	4.289	24,G>A;30,C>T	AC;GC;GT	CAGATAATCATGCAGAGGCGCCTCATTCCTCCTCAGACTGGTCCTGACGCAGTGGTTGACCGTCTCTGGGCTCACGGAGATGCCAAGCGCCTGCA
16745	1	1414025	9.87	42,T>C	C;T	CTGACTTTAACCTGATTTTCATTTGCAAAGCCAACGTCCACATGACGTTGGGGTAAAATGTCAATATGACGTCATGTTGACGCCCTGTGCCTGCA
16764	1	1489592	9.87	46,A>C;48,G>A	AG;CA	TGCAGGTTTATGAATGGCTAATGCATACATTTAGTATATTAAAGTAATGCATTTAATTGTATACATGCACTATTGTCATTCAATAATGTTCTTAA
16866	1	1836173	9.876	38,G>T	G;T	TGCAGGAACCAGTTTAAACCCACAAAGAGCAATATTAAGCCAATAAAAACGGCTTAAACCAGGTAGAAACAATCTTAAACCAGCAAGAACCAACT
17069	1	2428373	17.368	26,A>G	A;G	AAGAGGCGTTTAAGATGGATTAGTGCAGAATGATAAATGGTTGGGGGCCGAAAAACATGATAAATAGACAGAAGCCAGAGGGGGCCAAACCTGCA
17104	1	2528111	17.368	30,A>G	A;G	TGCAGGTTTGGCCTGAGCTCAGCTGGATCTACTGCTTCTCTTGGCGTTAAGGCTTCATTCAGTTGCGTTTGTTTGCTCTGACTGTGATGTGTTCA
17137	1	2636144	18.537	3,G>T;4,C>A;38,T>A;63,A>T	GCAA;TAAT;TATA	ATATATAAACATTATTAAGCATGTCTGGGACAAGATGATGGAGGAGGCGTTGAAGATAAATCCAAAGACTCTTGTGGAACTCTGGGAGTCCTGCA
17189	1	2792470	20.911	11,T>A	A;T	TGCAGGATTTAAACACCGTCCTCTTGACTGTACCCTCATACTGTAAATGATCTGTAATGCCAGACGTGTGTTTCAGCTCCAGAAGCCTTAATAAA
17194	1	2821641	20.911	82,T>C	C;T	TGCAGGTTTGCTTATCCAGGAATCTAACATGCTGCACCAAAAAGATGGAGGAGCGTTACCAGGTGGCGGCCCGGCGGGATATTCAGAACCTTCTC
17206	1	2845463	24.502	58,T>A;86,A>G	AG;TA	CAGTGCTTTGATGAAACTGAAGTCTCGTGGTCAATGCTGATGTTCAGTGGCTTGCAGAATTGTATTATGGAATATGCAAGAAGAGGGAACCTGCA
17225	1	2904363	24.507	86,A>G	A;G	TGCAGGTTTTAGACCATATGGGGCACAGCATGTGTTTTAGGATATAACTCATTCGTAAATAGCGAATGCGCTTATGGCGCGACACAACTGGCTCT
17283	1	3040002	24.507	73,C>G	C;G	GAGATTCGACTTCTAATCCCCGATCTTTCAGTGGGAGACAGATAAGCTAAATGACAGGCAAGCTTCAACCTTGGGTTACTGATTTGTCACCTGCA
17399	1	3572376	25.089	28,G>A;48,C>A;78,C>T	AAT;GCC	CCCTAATCAAACACACCTGAACAAGCTAGTCAAGGTCTTACTAGGTATCGTTGAAACACCCAGGCAGGTGTGTTGAAGCAAGTTGGAGTCCTGCA
17547	1	4054926	28.141	70,C>A	A;C	AGACATGAACATTTTAAAGCATGTCTGGGATAAGATGAAGGAGGAGGCATTGCAGATAAATCTAAAGAGTATTGATGAACTCTGGGAGTCCTGCA
17579	1	4134970	28.141	41,G>T	G;T	AGCAAGAAGGTCACTGCTTCAAGTCCCGGCTGAGTCAGTTGTCATTTCTGTTTGGAGTTTGCATGTTCTCTCCATGTTGGCATGGGTTTCCTGCA
17659	1	4413337	28.141	57,C>T	C;T	TAACTGAAACAGCAGAAAGCTATAAAAGTGAAAAATCTCTTCTCCATAAAAGGAGCTCTTACCGGGCTGTTGCTCTCCAGCTGTGCTTGCCTGCA
17728	1	4635449	29.304	73,A>G	A;G	TGCAGGAGACCCACCCTTACAGCGTGCACACACACACTACACGCGCTCAAGTTTATATCACACCATAGTTTTTACACGGTGGGAAAACATTGCAA
17738	1	4688400	29.304	43,G>A	A;G	CAGACATGAACATTATTAAGCATGTCTGGGGTAAGATGGAGGAAGAGGCATTGAAGATGAATCAAAGAATCTTGATGAACTCTGGGAGTCCTGCA
17790	1	4861131	29.304	81,T>A	A;T	CCCAGAGCATTGCGAAATGTGTGCGGATTCTCTCTGCACCCAAATAAATATCTGCTTCTGTCAGTGCCACCGCTGCACATTTCACTTCTCCTGCA
17869	1	5085358	29.886	9,G>C	C;G	CTTTCTGCGCGTTCGTCTCGATGAGTTGCCCATAGCGATGAAAATGTTCCGCTACCTGGTCCTTGTCATTCTGCTCATCATTATATTCACCTGCA
18043	1	5444199	31.341	32,T>C	C;T	TTCTCCACCAGCAGAGAGCAATATCACACACATGCAGTCGCCGGGGGTCATTGTGACCCGCGTCTTATCACAACATGAGGAATAACAGCCCTGCA
18080	1	5511995	31.419	64,C>A	A;C	TGCAGGCTCTAACGATGCCGCTCATAGAGTGTCCATCAGAGATCGACTGCTCATCAAAGGTATGAAAAAAACACTGCCTGCTGGGATCATGACAC
18213	1	5836630	32.151	84,T>G	G;T	TGCAGGATCTTTTGATTTGGTCTTTTCAGGACTCCTCAGAGACTCGTGCAGATCTTTGTGTGATCAGGCAGTCTGATACGCTCAGCTATTTCCAG
18337	1	6075772	33.545	59,T>A;60,A>T	AT;TA	TGCAGGCTATTTGTAAAATAAAAATTAAACCCCCCTTTGCAGGAATCTCTTCACAAGTTATTTGAGGGTCATCAGGTTTCATATATATGATATTT
18343	1	6180351	33.594	26,A>G;46,G>A	AG;GA	TGCAGGGACACCGGCCCTCCAGGACCGAGATTGGTGACCCCTGCTAAAGTATCACTCTCAAAATGATCGTCAAAATAACTAATTTAAACATTTCT
18355	1	6693856	34.675	49,A>G;51,C>T	AC;GT	ACTTTGCTTTGTTGTCACTAACGTCACTGACAGATGAATGTTTGTTCTAATCCAGGGGTCACCAAACTTGTTCCTGGTTTGCCGGTGTCCCTGCA
18367	1	7026246	34.932	94,C>T	C;T	TGCAGGATTCTATTTAAACTTTCGCACTTATCCACCCCATCATCCCTGATTCTTATTTCAATCTCAGAAATGGACCGATGCTTGCTGTTAAAGGT
18385	1	7616142	36.111	76,G>T	G;T	TATTCTTTTCTTCAGGATGAGTCAGGGTCATTTTCTCAGGCGTTGGATGAGCTGCAGGATTTGGCGTTTTTCTTGATTGAGTCTTGCAGCCTGCA
18397	1	7856674	36.696	78,T>C	C;T	TGCAGGGTGAGAATGATTTTTGGGGCTTTTAAAGCTGCAGGCGTGCTAATTGCAATAAAAAATGCTGTTTAAAGTACTCTCAGATAGCAGACTTA
18401	1	7994578	36.696	78,C>A	A;C	TGCAGGAGATCCACGGGAGCCGTTTTGATCCACAACTCATGCAATTAAATCAAATGATTTTATGCTTTAAGATCATTCACTCGGTCAAAGGAAAA
18404	1	8029106	36.696	17,C>G;24,G>T;27,G>C	CGG;GTC	ATATTAAATGTGTACCTGATACACTCGCCTCTCTAATACTATAGTTTATGTTTTTGCTCCTATACTAGAGCTGTTGTGTTTATTCCTCTCCTGCA
18409	1	8183264	36.696	18,A>T;19,A>G;73,C>T	AAC;TGT	GAATTGAGAATAGGCTAGAAAAGCTCTTTACCTGTGCCAGGTTACATGTTGATTCTGAAACCCAGCAACTTTCCGCAGAAATGTCTCCACCTGCA
18410	1	8183355	36.696	35,G>T;37,C>T	GC;TT	TGCAGGAGTGGATGTTTTTTTCTTATGACAGGGATTTTAAACTGTTCCAACCCTAATTAAACACACCTGATCAAACTAATTGAGTCCTTCAGGCT
18414	1	8201730	36.696	37,C>T	C;T	AGGATTTGTGGCAACCAGAGTAAAAAGGCATGTGTTATTCTCTTCATCACACACATATCCAGAATTTTGAAGCAATACACACAGCACACCCTGCA
18416	1	8205733	36.696	6,A>T	A;T	AAAGATATACATATTAAGCAAATATAATTTTCATTGCAAATCAATCAAATATTTATTAACCTTTACTGACACCTTAAAAGTATGCATCTCCTGCA
18425	1	8508704	36.696	48,A>G;56,T>C	AT;GC	TCCATATTTTAAACAACACCATAACACGCCAGAATTTCCGTTCCTCATACTCATTTTGCCTCTCCTACCGCCATCCATCTCACGTTCACCCTGCA
18433	1	8661211	36.696	4,A>T	A;T	AGACATGAACATTATTGAGCATGTCTTTGGTAAAATGAAGGAGGAGGCATTGAGGATGAATCCAAAGAATCTTGATAAACTCTGTGAGTCCTGCA
18434	1	8661302	36.699	84,A>C	A;C	TGCAGGAACACTTTCTTTGCCATTCCAGACGACTTTATTAATAAGTTATTGGAGTCATTGCAGAGATGTATGGATGTATTAATTATTTTTCCACA
18437	1	8825966	36.699	81,T>A	A;T	TGTACATTATTGATACTTGCAAAATGGATTTTCATCTGATTGGATGAAAATACAGATGGGAAAAACAATCCAATAGGCTTATCATGGATCCTGCA
18448	1	9091554	38.482	6,G>T	G;T	TGCAGGGTTCAGTGTCTGTGTGTCTGTCTCTCAATCCTGTTCTGTATGTGTTCATTTGACATATTATCATGGCAACTTTTATTTGCACACAGTGA
18460	1	9446288	38.482	41,T>A	A;T	CAGGTGTTGTGTTGACAATAGAGCAAGGCCTGTGTGTTCAGTCAGGGTTTTGTTAGTCCTGGGTCAGTGAACAAGCACGACAGACACCGCCTGCA
18465	1	9612332	38.482	21,C>T;25,C>A;27,T>A;43,T>A;89,C>T	CCTTC;TAAAT	TGCAGGGCTTTGGAATAACTTTATCATACCCATTAACTCCATTAAATCATTTAGTGTAATGGGAGAAAAAGAGATGGAATCGCATTTCCTGAAAA
18472	1	9796203	38.482	55,A>G;88,G>C	AG;GC	TGCAGGCATAGATGTGATTCACAATACTCGTTTTGCCCTTATTAGCTGAGGACCTGAACACAAGAGAAACATTACAGAGTCCCGCTGTCATCTTA
18475	1	9913432	39.063	5,A>T;8,A>C	AA;TC	AATTTTATCTCGTCTACATTGTAAAAGCGCTATAGAAATAAAGATGAATTGAACTGAATTGAATAAAGCATTGTTTTTATGCGGTTGTTCCTGCA
18478	1	9940422	39.063	44,G>A;83,T>A	AA;GT	TTAAAGGAAAAGACATTGTCTTTCAGAATAGAGATGTAATAAATGTTCAGAGGATATATCTCGTATATCTCTTTCCTTAAATTTAAGCACCTGCA
18479	1	9940513	39.063	16,A>G	A;G	TGCAGGTTTGATCTTAACATGTTTTACAAGGGAATCCCCTAAGCAGGAGGGGGGAGGAGAGTCATGTTTACCTCTCCTGTCCTGTACAAAAGCAC
16652	1	10324398	39.645	0,C>A;50,A>T;74,G>A	ATA;CAG	CGCGCTCTGAATGTTTTGGACGTCTTGGTTGTTTGTTTGGCACGCAGGCGACCGGATGAGCATAACAGGATCTCGGCGGGACTCACCAGCCTGCA
16654	1	10446125	39.645	56,G>A	A;G	GAGCGTGCATGTTGACTCTGTGTGTCTATTTCTGCTTACATGACTTCCAGTCGGGCACTTTTGGAGTCATTCCCAGCTGGTGAGATGACCCTGCA
16663	1	11104883	39.645	11,G>A;49,G>A	AA;GG	TGCAGGCACAGAACGCCAACATGATGTCATATTGATGTTGTACCACAATATACCCCAAAATCAAGGGGACATTGGATTTGATTTGGAAATGAAAA
16673	1	11411284	39.645	45,A>T;51,G>A	AG;TA	GTCACCTGGAAAACAGCACAGGTGAATGTCAGTCAGGTATGTTTATGGGATATGCTGGAGGACACTGGGTGGTGGTAATATTGACAGTACCTGCA
16677	1	11493304	39.645	80,T>C	C;T	CTTAAATGCAGGATGAGTGACGTGGAGTTGGTTAAGAAGATGCTGCGAGCTGTTCTTCAGAGCAGTAAGCACGGTGTGGCCATGGCCCGCCTGCA
16687	1	11666335	39.645	12,A>G	A;G	GAGGTCACCACAACGGAATGAACCGACAACTATTCCAGCATATGTTTTACAGCAGGGGTCACCAATCTCGGTCCTGGAGGGCCGGTGTCCCTGCA
16706	1	12562353	42.056	62,A>C	A;C	ATAGTACATCATGTCAAGCAACACAGTGGTCACATTACAATGGCAGAATGGCAGATGGCCTTACCATTCCCTTAATCAATACTGATATGCCTGCA
16709	1	12746775	42.056	7,T>C;32,A>T	CT;TA	TGCAGGCCACAACGTCATAAGACGTTAATATTTGGCTGGATTTAGGTTGTGATATCAAAATTCAATGTTCAGCCAGTGTCTAAGGACAATGTTTT
16710	1	12920489	42.056	68,G>A	A;G	TGGTGCAGGTCTAAAAATAGGCCACCATCAGTCTAGTCGTTCCTACTGCCACACTTTGCTTCCCCTCTAGAGAGGGTGGTGTATTTCTACCTGCA
16716	1	13022386	42.056	56,A>T	A;T	TGCAGGAAATGCCTGTGCCATCTAGTCATTCACATGATGTGGATATTGTTCAAGAAAGCTTTAAAGAGGTTGTTTTGGCCCGTGGTAAGCACCGT
16717	1	13051787	42.056	21,G>A;36,C>A;55,G>A	AAA;GCG	GATCAAACTAATCGTGCTTCAGGCTTATTTGAAATCCGCAGGTAAGTGTGTTGAAGCAGGGTTAGAACTAAACTGTGCAGGGTTGCTGCCCTGCA
16721	1	13152696	42.056	81,G>C	C;G	TGCAGGTAAAATCATGGCCCATTCTTTAAGGCTGGAAATGATTTAAGGCATTTGTTTTTTCACTCCAAACCTTGTCTTTTTGCCCTAAATAAGTC
16732	1	13703795	43.233	30,A>G	A;G	CTTTCAGCTAAGTAGCACGTTTCTGAGAGCAAGAGGAAGCCAAACAGGAGAAAGAGCACACGACATGAAGCTTGTAAAGCATTTTGATACCTGCA
16733	1	13703886	43.233	49,C>T	C;T	TGCAGGGGTGCATTTACCGCACTTAATACTGACATGTGCGCGTGTGAAACGGCTTTTAAAGTTGATCATGAAAGGGGAAGCATTACAGGGATGTG
16744	1	14039924	43.815	78,A>G	A;G	TGCAGGAGGGGAGAATACATCCAGGTCCAGCTGGTCCATGCGAGACCAGCGCTTGCTGTCTCGCTGGAAAGTCCAACGGCCACTTATGGCACATG
16757	1	14543813	43.815	42,A>G;60,T>A	AT;GA	ATACCTATCGCAATTTTTCAGCCAGGTTTGGCCAGGTGCTTTAAATTAAGAGGGAGCCAGTGCTACACAAATCCTGCACTTACTGCACTCCTGCA
16761	1	14690879	43.815	4,A>C	A;C	TTTTAATTTCCAAACAAAATTCAATGTCCCCATGACATTGGGGTACGTTAGAGTACAATGTCAATATGACATTACATTGATGTCCTGTGCCTGCA
16770	1	15148573	43.815	15,T>C	C;T	TGCAGGGCACCGGATCTCCAGGATGGAGATTGGTGACCCCTGCTCTAGTCTTTAAGGCCACATGATGCTCTGAAAATCAACATGCTTACAGAATT
16776	1	15388303	44.396	71,C>T	C;T	GCTGTGAGACACATGGTGCTCAACCTCACTCAGCAAAATGACGAAAGCAAAGAGTTTGTTCGCTTCTTCCACCGGCAGCTGGAAGGCATCCTGCA
16779	1	15518349	44.977	40,T>C;71,T>C	CC;TT	TGCAGGTTAACTAACATTAATGATGATGTAACTTTACCTACCATCATTCGACCCCAAACAGCGAATTTGAACAATTAATATTAATGAATAATACA
16782	1	15648782	46.154	16,C>T	C;T	TCATAATATACTTGTTTGATTTCCGCATTGGAATACATACATACCTGGAATACATATCCAGCATAAACAGTGCTTAATTTAAGCTGGATCCTGCA
16789	1	15898765	46.154	42,C>A	A;C	TGCAGGACGTTTTTACAGCACAGATACTTCTTGTATGACAAAAGATGAAGGGAAATTAAATCTGTCATCACCCCTTTATAGTATCATGCGTTTGG
16799	1	16274025	46.154	51,T>A;52,A>T;91,G>C	ATC;TAG	TGCAGGTGCATACACACATAAAGACATAAATAAAGACATAATTCACCAGAATAAAGTTGTTGCTACTGATAGTATTAAAAAAATTAGATTGGATT
16813	1	16614431	46.154	46,G>A	A;G	ACTTATGACGGCTAGCACCTACACACTCAGACAGAACAAGACAGACACACACTCACCCACTCCGTCTGGTCAAATGCACACCGTTTAGACCTGCA
16816	1	16647950	46.154	73,T>C	C;T	TGCAGGGTTTAGCTCCAACTTGCCTCAACACACCTGCCTGGATGTTTCAAGTATTCCTACTGTAGTAAAACCTCGATTAGCTTGTTCAGGTGTGT
16822	1	17024191	46.154	17,G>A	A;G	TGCAGGTTAATGATGACATAACTATCATTCAACAGCAAACAGCGGCACCTTAGTGAATATAAGAATTTGAATAATTAATATTAATGAATATTACA
16827	1	17173625	46.154	23,C>T	C;T	CCATGATCTTGGACAACTGCATATATACATCTCTGCAATGACTCAAATAACTCATTAATAAAGTCATCTGGAGTGGCAAAGAAAGCGTTCCTGCA
16831	1	17385231	46.154	75,G>A;85,C>T	AT;GC	TGAATAACTCCTATGAGCTTGGATGACTGCATCCATACATCTCTGCAATGACTCTAATAACTTGCATGGCAAATGACAAAGAAAGTGTTCCTGCA
16832	1	17385322	46.154	85,T>A;93,C>A	AA;TC	TGCAGGACTCCCAGAGTTCATCAAGATTCTTTGGATTCATCTTCAATGCCTCCTCCTTCATCTTATCCCAGATATACTCAATAATATTCATATAT
16856	1	17950588	46.735	1,T>A	A;T	CAAATAATTCTGACTTCAACTGTATCTATGTATGCTGACCCTTAAATTAATCATTTCTCAACAACATGAAAACAGTTATATTCAAATACCCTGCA
16857	1	17950679	46.735	76,A>T	A;T	TGCAGGCACAGGACAACCACATGACGTCAAATTGATGTTGTATCCTAACGTACCTCAACGTCGTAGGGACGTTGGAATTTATTTGGAAATGAAAA
16863	1	18322574	46.735	2,A>G	A;G	TTACTCAAAATATTCATATAACAATAATCTTATAACTGGCCTCATCTAATAATTTAAATGTGGCATTACCTCTACTGAATCCATGAGCCCCTGCA
16873	1	18691961	46.735	6,G>A;80,A>C	AC;GA	GTCAATAGAGTTTTTATTTCCAAACAAAATCCAACGTCTCCACGACATCGGGGTAGAATATCAATATGACGCCATGTTGACGTCCTGTGCCTGCA
16874	1	18692052	46.735	65,A>T;94,T>C	AT;TC	TGCAGGGATCCGTCTATTTCATTAAAGTAAAATTCATTAGCTTGAATTTGAATTCTTAAATCACATTGTTTCTAAATCCTAAATTCATTCAAGCC
16890	1	19252384	46.735	10,G>A;29,C>T;65,T>C	ATC;GCT	ACTCAACCAGGAGATCAGCTTTGCAGTAGCGTCTCTTCAGTGTCTCTCCTCTTCACCGTAAGGCTTTGAAGTAAAGTCTGGGTAGATCTCCTGCA
16897	1	19464409	46.735	26,G>C	C;G	ACAAAAAAACTTCACTTTTCCTCAGACAAGTCTTTTAAACTATCAAAAAAACTACATTTTAACTGCAATGAAAAACATTTGCTCTCTCGCCTGCA
16898	1	19464500	46.735	45,T>G	G;T	TGCAGGCCTAAATGACATCTCCCGCTAACCTGATTTCACTAAGTTTGTGAACATTCCAAGATTAGCATCTATGTTGATCCTGGAACAACATTGCA
16902	1	19511415	46.735	10,G>A;80,G>T	AT;GG	TGCAGGCACAAGATGTCAACATGACGTCATATTGGCGTTGTACCCCAACGTCATGGGGACATTAGATTTTGTTTGGAAATTAAAATCTGGTTGAC
16917	1	19650187	46.735	26,A>C;43,A>G;79,A>T	AAA;CGT	GTCAACCTGATTTTCATTTCCAAACACAATCCAATATCCCCACGACACTAGGGTACAACGCCAATATGACGTCATGTTGTTGTCCTGTGCCTGCA
16918	1	19650278	46.735	22,T>C;89,A>T	CT;TA	TGCAGGGACTGCTTTAAAGCGACGAGTTGACTTTATTTAAAAAACTGAGTAAACTCATCAGCTTAAAATTATTAAGTAAATAAACAACATGCATA
16923	1	20079848	46.735	74,A>T	A;T	CGAGCTTTAGGATCAATTATTGCGCGTTATTAGCCTTCAAACTCCCGAGTTAAGTGCTTTCAATGAGTTTATCGAAAACAGGTCAAAGTCCTGCA
16925	1	20089408	46.735	22,G>C	C;G	GTTTTCTATGAGTTTCTTCATCCCTTTGTCTTAGTTTACATCTACATCCTGATATACTCCAGAAACCTTGACAAATATTGCTATCACATCCTGCA
16926	1	20089499	46.735	32,C>T	C;T	TGCAGGTCCACCAGAAGCTTCATGAACATCGCCTGTACTTGAAGTTGGAGAAACGTGAGATCCATCAGTCACATTTGCCATTTCTAGCATACATC
16940	1	20667026	47.317	27,T>G;88,G>C	GC;TG	TGCAGGTTATTTATTTGTAGAATTTATTTATAATTTAATGTTTTTAGTCAATTGATATGAATGTTAACATCTTTTTACTCATAAAATAGCAATAA
16946	1	20882448	47.317	92,G>T	G;T	TGCAGGTCCAGCAGGCACAGGCAAAACTGAGACCACAAAAGACCTTGCAAAGGCTCTGGCAATCCAATGTGTGGTGTTTAACTGCTCAGATGTAC
16949	1	20945744	47.317	86,A>T	A;T	TCAAACACACCTGAACAAGCTAATCAAGGTCTTACTAGGTATACTTGAAACACTGAGGCAGGTGTGTTGAGGCAAGTTGGAGCTAAATCCCTGCA
16969	1	21461021	47.317	23,T>C;87,A>G	CG;TA	CTGATTCTTTTATTCACTAAAAGCGATGTGCTTACCAGTTGTAGTGATGTTTTAACTCTGGAACCAGCTGATGAAGTACGCGCAGACGCCCTGCA
16971	1	21508348	47.317	47,T>C	C;T	GTCTTCATTAGAGCATGCCCAGTCATTGAGTGTGTTTGAGAGAGACGTTCGTTCAGACTGAAGAGAGACCTGAAGTCTGCCTGTTCCCTCCTGCA
16983	1	21845153	47.317	56,T>A;77,G>C	AC;TG	TGGGAAAACTCAAAAGGTGCAGGGATTTCTGACGTTTTTAACATTAAACAAACTATAGAAACATTAATCCAGAGATGCCCAAACTAGGGCCTGCA
16990	1	22023086	47.317	55,A>G	A;G	TGCAGGGGTGAAATAAGGAAGATTTTAGGGTTTATCGAGACATCATAGTTTGAGTAGAGTGAGACAGGAAGTTCTTGGGTTAGCTCACTTGAGGC
16993	1	22044643	47.317	14,C>T;19,A>G	CA;TG	CTCATGTTATGTAATCAAGGGTTAAGGATGTCAGGAGAGGGAAAAAGGAGGCTAAAAACGTTCACAGAAGATTAAACACCACATCAGGACCTGCA
16997	1	22118480	47.317	38,C>T;51,A>G;60,C>T	CAC;CAT;TGC	TAAAGGTACCAAACACTGCTTTGTTAATGCTTTATGTGCATTTCAACTTCCAGTTTTGCTCTGTGGAATGAGAGAACAGATTGCTGCCACCTGCA
17003	1	22152281	47.317	73,A>G;75,T>C	AT;GC	GTAAATTGGCCCTCACCTTCACTAATCAAAGCACTTCGTCACCCTGCTCACAATCTCCAGTTGTTTCACATTTGCCCTCTGAAATTACACCTGCA
17011	1	22364782	47.317	12,C>G	C;G	TTGACTTGACCACAGCCTTTTTATTCATTATTTTACTGCAGCTCTACACTTTTTATATATTTTCTCGCCGCTCAGTGAGCAAGATGCAGCCTGCA
17013	1	22437947	47.317	27,T>C;52,C>T;78,A>G;89,T>A	CCGT;CTGA;TTAA	TGCAGGCAAGTTTGTTATGAGGCAACGCGCTTGCACTTTTACAGCTGCACCTCAGATAACAGGGAGGTTCTGTGTTTGGGAGAAATGCATATGGC
17015	1	22472052	47.317	10,T>C;77,G>A;78,T>C	CAT;CGC;TGT	GATGTGGTGTCTTCTTGCTACAACAGCTATGTCTTCATCTGATAACTGAGTGTTCAACTTCTTCAGTGATTTAAATCATAGCTTGCTTTCCTGCA
17017	1	22483211	47.317	78,A>G	A;G	GGCCCGTTTGCGACAGGCAGGCCGTTCAGTTGCTGAATATGCCATCCAATTCAAGACCTTGGCAGCATCTTGTGACTGAAATCAGTGGGCCTGCA
17022	1	22577886	47.317	53,A>G;54,A>T	AA;GT	ATCATTCTTTGTCGCATTCCTCGGTTTTCTCTCATGCAAATACAACTCAAACAAACATTTCAGGAAATTCACTTAGATTATTATTTTTACCTGCA
17025	1	22623800	47.317	6,G>A;87,C>T	AT;GC;GT	TGCAGGGTGTTTATATAATGATTATATAAAACTCATATCGGCTTTTTAAAGTAGGATTAGAGGAATAATCCTGTTAGCGGATGGATTCAAGATAT
17026	1	22672721	47.317	41,A>G	A;G	GTTTGATTGTTTTTTTTCTATTGAGGAAGGCGGGTCTTTTAGGTGGAGTCTGTCAAGTTTTGAGTGGCAGATGCTTCTTTAGGTAGCGACCTGCA
17032	1	22824185	47.317	10,G>A	A;G	TGCAGGCCCCGCACTCGCCTCTGTATTTATTTCTCAGTTGGAGAGATAAATAAATGATGTGAATTGTGTTTGTGTGAAGGTAATTAGGCAGTGTT
17035	1	23397416	47.317	26,G>A	A;G	TGCAGGATGAGCTGAAGCTCTCTGACAGCAGCGCCTGCCTCCTCTCCACAACACATCTCGGGCTCCATCACCAGCTCCATCAGACCCACACCTAC
17036	1	23493342	47.317	87,T>C	C;T	ATCAAACACACCTGAACAAGGTAATCAAGGTGTTACTAGGTATACTTGAAACACCCAGGCAGGTGTGTTGAGGCAAGTTGAAGCTAATTCCTGCA
17038	1	23509429	47.317	17,G>A;28,C>T	AC;GC;GT	TGCAGGACAATTATGCAGATTTTGGCCCTAGCAGTGCACCTGAGATTTTACAGAGGACAGCAGTTTTAACACTGGAAAACAGCCAGATCTTCCTC
17040	1	23560959	47.317	63,G>A;67,G>C;78,T>A	ACA;GCA;GGT	GGGTGTTTCAAGCATATCTAGTAAGACCTTGACTAGCTTGTTCAGGTGTGTTTGATTAGGGTTGGAGGTAAAATTTGCTGGACACTGGACCTGCA
17048	1	23657245	47.317	14,G>A;19,T>C;26,C>G	ACG;GTC	TGCAGGTTTGCCTTAAGGCCCATTTAGACTTCACTACTTTTTCCAGATTGTGGCACAATTTGGTTGACATAAGGTGTCTTGGGGACTCATAAATG
17065	1	24166186	47.317	49,G>T;78,A>T	GA;TA;TT	TGCAGGAGTAAGACATCCCTATGCATGCTTAAAACACACGTTTGTTGTTTATTTTATTTATCTTTCTCTTAATAATTTAGTTTTGAAATGGTTGG
17068	1	24237959	47.317	11,C>T	C;T	TGCAGGAAACCTACGCGAATGCAGGGAGAACATGCAAACTCCACACAGAAATGCCAACTGAGCTGAGGCTCGACCCAGCGACCTTCTTGCTGTGA
17075	1	24341711	47.317	11,T>C;67,A>G	CA;CG;TA	TGCAGGGACACCGACCCTACAGGAATGACATTGGTGACCCCTGTTTTAGGGCGTAGTACAAGTATGCAAATTAGGATGCAGAAAGTGACTGCTAG
17076	1	24354257	47.317	23,C>G	C;G	GTATTCCTTAGAAAAATATACTTGAAACTTTTTCAACTTTTTTGTATATACTTTTTGTGTAAGTCATTTTTGACTCATTCATACTCATACCTGCA
17077	1	24354348	47.317	94,G>T	G;T	TGCAGGCACAGGACGTTGTGCCCAAATTTACCCTAACGTTGTGGGGACGTTGGATTTTGTTTGGAAATAAAACTCGGGTTGACGTCAGAATAATT
17101	1	25175082	47.317	8,A>G	A;G	TGCAGGGCGCACAGACCCCACACCTTTTCCTTTTCTTTTTCGCTGGGTTTCCGCTGGATGCGGAGGAATTATTCTGTGGGCAGTCTGCCAGATTG
17113	1	25655136	47.317	52,T>A	A;T	TGCAGGCAAGTTCGTTATTTTATTTCCTATGGAGAGACACTCACGTGAGGCATTGAGCTCGCACTTTCCAGCTGCACCTAGTTAAGATCACAGGC
17116	1	25767310	47.317	15,A>T;69,A>G	AA;AG;TG	TGCAGGTCTTGATGCAGGGAACAAGCAGGCTTAAAGTAGCTTTCTTTAGCTTTGAGAAGAAGAAATCTGAAGATTCTGGAACATGCAAAACTGGA
17118	1	25809195	47.317	74,C>A	A;C	TGCAGGACGCTCACTCTCTGCTCCTGGGAATATGCACACAGAAATCACTAATACCATCTAAACAATTCCACTTAATGGAATTTCTTTCAATCGTG
17121	1	25842191	47.317	68,C>A	A;C	GTCAACCAGGTTACCTTGGAATTGGATGTTTCTGGTTTGAGATTCCTCTCTAGGTCTGTCTATAGGGCAGATCAGCATGTACCTGCAGCCCTGCA
17138	1	26379728	47.317	5,A>C	A;C	TTATTCGAATTCTTATATTTATTAAGGTGCCACTATTTGGGGTCGAATGACTATGTTGTTTTATTCTTGTTATGTTGCGTCATCATTAACCTGCA
17193	1	28009395	47.317	85,A>G	A;G	TGCAGGGATGTTTCTAGAAAGCTTAGTAAGAGCTTGATTAGCTAGCCCTGGTGTGTCTGATTGGGGTTGGAACAAAACTTTCCACGACACCGGCC
17198	1	28280738	47.317	5,T>G;16,T>C;88,G>A	GCA;GTG;TCA	CAAACTAATAAATGAACAATAATAATGAAGTGTGTTCAAAAATCTGAGTTATATCCTAATACACATGCTGTGCCCCATATGGTCTAAAACCTGCA
17201	1	28319361	47.317	29,G>A;55,C>T;73,C>T	ATT;GCC;GTC	ATCAAACACACCTGAACAAGCTAATCAAGATCTTACTAGGTATGCTTGAAACACCTAGGCAGGTGTATTGAGGTAAGTTGGAGCTAAACCCTGCA
17202	1	28319452	47.317	17,C>T;87,T>C;88,G>A	CCG;TCA;TTG	TGCAGGTCACCAGACCTTCAGGAACAAGATTGGTGACCCCTGCTGTGCATAATAAAAGTCTTTAAACTTGTATTTTATTATTATTATTGTTTGTA
17210	1	28604045	47.317	45,A>T	A;T	AAGTTTCATAAAGCACGTTTAGTTCAGGGTGTCCTACATAGCATTTTACAGCAGCTGGTGTTTCCTCAGTGAGGGGAGGTAAAGGAGACCCTGCA
17216	1	28813879	47.317	15,T>C	C;T	TTGACAAAACAAATGTCTTAATCGCTCTGTTCCCTTTTCCTTTCCACAGACCTTTGATAAAATCCTCATTGCAAACAGAGGCGAGATCGCCTGCA
17222	1	28975276	47.317	53,C>T	C;T	TCTGCATGTTTGCAGCCCTGCACAGTTTAGCTTTCTTTCGCCCTAATTTAACACACCTGATCATTTGAGGCATTCAGATTTATTTGAAACCTGCA
17233	1	29333425	47.317	59,G>A;70,A>G	AA;GA;GG	TTTTCATTTCCGAACAAAATCCATCATCCTCATGACATTGGGGTGCATTAGGGTAAACCATCAGTATAACATCATAATGACGTCCTGCGCCTGCA
17234	1	29333516	47.317	49,C>T	C;T	TGCAGGGTACCTAAGGTTTATGTAAGAAATAAAAATAAAATATACTGTTCAAAAAAGTTTTTGTTTTTTCCCAGACATTTAAAATATTTTATATA
17238	1	29392204	47.317	11,G>T;88,G>A	GG;TA	TGCAGGTTAATTATGATATAACTAGATAAGTCACTATTCAATGTACAGCTGTTGTGGTACAGTGGTTAGCACGTTAGATTATTACGCTACCAATC
17243	1	29464709	47.317	11,G>A;24,C>G	AC;AG;GC	ATAAAGTGTACAATAAACTACAAACAAAAGCTTTAATTTTGATCACATTGCACTATAGAATAAAGTTAGAGGTGTAATCTGCTGATTTTCCTGCA
17248	1	29699359	47.317	79,C>T;81,C>T	CC;TT	GCCAAATTAACACTAGTTTTTCCTCAATTTCTTGGCTACAAATAAACTGAAAATAAGTGCTTTTGACTTCTCCCCCAGCTTTCCACTGGCCTGCA
17255	1	29774057	47.317	89,C>A	A;C	TGCAGGAGTGAAACAGGAATCAAGGACACAGACACTGCTCCCTCTCAGCACGGCTGGGTGTTAATGAAGCTCACCCCAGGTACGCTGATCTAAGA
17262	1	30046848	47.317	62,T>C	C;T	CAATCATACTGTAGGTTGATTGCGTAAAATGTTGAGTATTTTCGCTGAACTGCCGTCAGCAGTTGAAAAGCAGTCTGAAAACAGGAGGACCTGCA
17265	1	30145219	47.317	6,T>C	C;T	AGAGCTTTTCTGTACCAGATTGAAGGTCGTCTGTAGAAAGTCCATTTCTTTCAGACGAACCAGAGGTTGGACTGCTGGGTTGACTCTCTCCTGCA
17268	1	30150197	47.317	41,T>C	C;T	TGCAGGAGAGGAAACTAATTAAACACCACACCTGTGCACTCTCATACCTGATTTCTTGTGCTAAGGGTATTAACTTGCACAAGCAAAACAATAAT
17269	1	30183868	47.317	82,G>A;86,A>T	AT;GA	ACAGAGTGACTATCAGGTTATTGATCACTTCCCTGGCTGTGGCTCCCACAATCACTCAGCTTAGATGGCCAACCAGCTCTAGGAAGAGTCCTGCA
17270	1	30183959	47.317	74,T>A	A;T	TGCAGGTTTCAAACATCTCTAACTTACGGATGATGGAGGCCACTGTGCTCAATAGAACTTTTAGAGCAGCAGAATTTTTTCTGTAACCTTCCCCA
17297	1	31243144	47.317	35,T>C;87,G>A	CA;CG;TG	CAGGAGGTCAAATATAATGACAAGAATAAAAAGGCTATCGAACATTACCTCTTCCACCGCAACAAGCCTGTGGACTATTTCATCCTCGTCCTGCA
17298	1	31243235	47.317	31,A>C;54,A>G	AA;CG	TGCAGGTCAGCTTGTTTGTTTGGTCCAGGGCCGTGGAGGGCATAGAGAAAGAACGGATTGAGGTTATTAGCCTAGAACAAGCTGGGATTTTCGCA
17300	1	31314580	47.317	91,A>C	A;C	TGCAGGTTAATGATGATATAACTTAGATGAGTCTACTATTATTGTACAGCTGTTGTGGTCCAGTGGTTAGCACTTTAGGTTATGACGCTGCAGAC
17301	1	31390913	47.317	83,C>T;85,G>A	CA;CG;TG	TCTCATTGCATTTGTTCATCAGAAAATGACTCACCGATTCAAATGATCTACTTTAGGGGTCACCAATCTCATTCATGGAGGTTCGGTGCCCTGCA
17319	1	32066577	48.494	19,G>A;23,G>C	AC;GG	AATGAAGCTAAGCAGGGCTGAGAGTGGTCAGTACCTGGATGGGGGACCACATGGGAAAACTAGGTTGCTGTTGGTAGTGGTGTGTGAGGCCTGCA
17327	1	32627425	48.494	25,G>A	A;G	GAATGAAGTAATTTACAGAAAGACAGCATTGCTAACAGAATTCTCCTGAATAACCTGATACAGTATGTCCAAACATATAGGAGTTTCTCCCTGCA
17329	1	32761384	48.494	37,G>T	G;T	AGCTTTGATTTATTAAAATAATTAAAAAACCCTATAGTCTAAAACTGCACGCTCTGCAATATCTGCTCAAGGGTTTCCCTGCTTTATTGCCTGCA
17334	1	32994103	48.494	63,G>A	A;G	TGCAGGAGCTAGTATCTCACAGAACACCAGGTTTCAGAGATTTGAGGTCTCCTCTAATGGTACGCTTATAATCCACAAGGTAATTCCTCTGGACC
17348	1	33508649	48.494	17,A>G	A;G	TGCAGGGTACACACAGCGATCAAAACAGCGGCAAACAAAGTCTACACTCACAGCCCAGTCAGCCACAACAGGGCAAAACAAACACTGGACTGACT
17349	1	33531022	48.494	44,C>T	C;T	ATCTGCTCTAGCATTACCTTTTTTCCACTGACAATCAGGCAAACCGTTTTAATAAATATTTGTGTTGTAATCACATTGTTTATTGGAGGCCTGCA
17352	1	33534909	48.494	11,C>T;87,T>C;90,G>T	CTG;TCT	TGCAGGACTCCTAGTGTTCATCAAGATTCATCTTCATCATCTTCAATGCCTCCTCCTTCATCTTACCCCAGACATGCTCAATAATGGCTATGTCT
17358	1	33656420	48.494	13,T>C;15,G>A	CA;TG	TGCAGGCTAAGACTGGTTACTCACTAAAGCTAAGCAGTTTAACACGTTTTGCAACCAAACTCTTCATATTATATTATCTTATATTGACAGACATT
17360	1	33751287	48.494	35,C>T	C;T	TGCAGGAACCTGGTATTAAGCATCTTTCTCAGTGGCACATGGTGACAGAGCAAGACAGGGTCATTGAGAATACATAGCTTGTATACAGTTCTGGA
17371	1	34145146	48.494	9,C>A	A;C	TGTAATATTAATTAGTATTAATTATTCAAATTCTTATATTCAGTAAGGTGCCGCTGATTGGGGTCGAATGATAGTTACATCATCATTAACCTGCA
17375	1	34203356	48.494	57,A>G;60,A>G	AA;GG	TGCAGGCACAGGACGTCAACAGGACGTCATATTGATGTTGTATCGCAACGTCGTGGGGATGTTGGATTTTGTTTGGAAATGAAAATCGGGTTGAT
17385	1	34649624	48.494	33,G>C	C;G	TGCAGGCACTGCATTAACATGTAGGACCCCCAGCCATGCAACACAGTGTGCATGTTCATCATCCAGGGACAGGGAACCACCACATCCAGAAACGC
17391	1	35164153	48.494	80,A>T	A;T	CTGGTCCTGTCTGGAGCAAAATAGACAACATTTGCTGGAAATGAGAGCATGTGTTCTGCATCTGTGTGAGAGGATCTAATTTTCCCCCACCTGCA
17398	1	35483649	48.494	43,C>T	C;T	TGCAGGCCGAACCCAGCCCCCAAGGCAATTTGTTCCAGCCCTCCAAATAGTGTGACCAAGACATCAAAAATAAATTTAGTTCAGTTGAAAAAACG
17413	1	36200395	48.494	51,A>G	A;G	AACCTAATTTTCATTTCCAAACAAAACATCCCCATGACGGTGCAACTTTAGAGTACAATGTCAATCTGACATCACATTGGCGTCTTGTGCCTGCA
17419	1	36357993	48.494	38,T>A;39,C>A	AA;TC	TGCAGGATTTTGACCCCTCATTCAAGGGTCTATGAGAAAACGTGAATGAGCTGTGTGCCTGAAATTTAGCCTCTCAAGGACCACATAATAACAGT
17429	1	37002562	50.28	28,A>G;54,C>G	AC;GG	TGCAGGCTTTGGATGGGAGACTAGGTTGACCCCTCCAGGAAGTGGCACCACATGCAAAAAGGTTGACCGCAATAGCATGCTCGATCTGTGGGATC
17433	1	37207315	50.28	20,G>A;61,T>G;75,G>A	AGA;GTG	GTTTTAAACAGTTTTGTCTGGCAGTAGTCTTTGACAGCAAGCATCAGCATTTCTTGAGATTTAAATAAGAATAAGGGATGGAATAAAATCCTGCA
17434	1	37207406	50.28	54,C>T	C;T	TGCAGGCGCCCCTGCACTTGCAAGTTGTCCATTGTGCAGAACCAGTTGGCTCATTATTTAAAGTTGTCACTATTTAAAAAGTTGACCTGAAGTTT
17435	1	37226182	50.28	64,G>A	A;G	CTGCTGCTCGAGCATCTGTATCTGCTCTTGGTCTCTTCTCGCATTGTCATCCCTCTCTCTACTGGATCTCTCACACTCCATCATCTTGTCCTGCA
17439	1	37312562	50.28	41,C>T;56,C>G	CC;TG	AGTCGAGTGAAACCCAGCGTCTTCAGGCACACAGTCAAACTTGATTTTTAGACACTGTTTGTATGTTTCTGCTATTTCCTGACTCTCATCCTGCA
17460	1	38019243	50.28	79,T>C	C;T	CTGTTTTTCGACTGAACTAAATTTATTTGTAATGTCTTGGTCACACTATTTGGAGGGCCGGAACAAATTGCCTCTGGGTCCGTGTTCAGCCTGCA
17466	1	38251946	50.28	12,A>G;40,G>A	AG;GA	TGCAGGTAGTCTATTATGATGTGCTTAACTCTTTCCCAGCGGTTGACGAAAGAAAATGCTTCCCTGCAATTGACGAGTCTTAAGCAATCTGTGTT
17474	1	38527890	50.28	17,A>C;83,G>T	AG;CT	TGCAGGTCCAGCTGGTTAATTTTTGAGGTGTGATACAGACTTTTGACAAACATCAGCACGTACAGTCCTGTGACTTTTGAAATGAGTTCTTTCTT
17485	1	39078715	50.28	10,A>G;27,A>C;28,C>T	AAC;GCT	TGCAGGTTAAATAAGTTTATATACTGTACAATAACTGTAAAAGCTATTAGTTACTAGTTAATTAAAGTAATTAGTAACTTATAAAGCTATTGTAA
17490	1	39182993	50.28	68,C>A	A;C	GGTGCTGTGCTGAGAAAAGATACAAAAAAATCTAACAGATGGAAAGACTATAGAGTTAAACTGCCATAAGGAGTCACTGTTTGGCAAATCCTGCA
17494	1	39226302	50.28	34,G>A	A;G	TGCAGGCAAGAAAAATGATATGGAGCAACCCGTCAAGGAAAGTCCTGTTCTATTAAACCACGTGAGAAGGTCATTTCTAAAGCCTCTTTGAATTT
17495	1	39330805	50.28	20,T>C;70,T>C	CC;TT	TTAGAAAGAAGAAAGAAAAATATAAATGAAATGTTAATGAAACTTCTCGAGTGGAAACTTTTTGTACGTTTGGTGTGTCTTATATCCCGCCTGCA
17496	1	39330896	50.28	37,C>A	A;C	TGCAGGCAGACAGCTTATTAAAATGACCCCCCACCTTCGCTTGTGACTTTGCCTGACTTGGTCATTGTGTGTGACTTTTCCTTCCTGACTTCATG
17500	1	39421460	50.28	14,A>G;43,C>T	AC;GT	TGCAGGAGAAACCAGGAAGGGGTGAAGATACATACTGTAGATTTTTAAGTCTTCAGCAGTGTAATTCTCACATATGCTTTAGCAAAAGCCCAACT
17502	1	39426186	50.28	13,C>T	C;T	TGCAGGAGGATCTCTGAAATGGGTTTAATTGCAGCTGGAGATACCTATAAGGCAGCGACGGCAGATCTCTTATTCGCTCCAGCAGTGTGCTGATT
17539	1	40413142	50.28	23,C>T;64,T>A	CT;TA	GACTGGTTTCTGGATTTCCTCAGCCTTCATTTTTGGGCAAAGTAGAGTTTTCGATTAGTCTTTCTGATGAGGTTGTCTGTATTGATTCGCCTGCA
17540	1	40413233	50.28	12,T>C	C;T	TGCAGGTTTACCTAGGAATTTGCAGTCTAAATTGGTCATTTGCCATCTATTGAGGCACTGTGAGTTTTGTCTGCATCAAAATAAGTTGAGAACCA
17544	1	40471081	50.28	15,G>A;24,T>G;66,C>A	AGA;GTC	TGCAGGCCCTAGTTTGGGCATCTCTGTCTTAGTGTATCCTACTTGTTTGTATGAAATATTTGATTACGCATCATTTACATGGACAGAAAACTGAA
17549	1	40575773	50.28	15,G>A;43,C>T;81,C>G	ATG;GCC	TGCAGGGCATCCTTGGCTTCATTATTGAAAACATGGTATTGCTCCTGGCATTTCTCAAAGAGCATCTTCAAATCAGGATTTCCAGTGATAAACTC
17551	1	40686419	50.28	9,A>G;32,G>C	AG;GC	TGCAGGTAAATAAGCTTAGCCTCTCAAGCGCAGTTGTTGGTTTAAATAATGCTTTGACTTTAATGGTTAAATTCGAACAGTCTCAATGCAATTCT
17556	1	40750940	50.28	39,T>G;60,T>C	GC;TT	ACTGTTTCTTACATTCAGCCCTGATTCTAAAAGCATTTCGTGTCTATTACACATATTTCACGCCCTTGACAGAATTTGGCTGTGTTTGTCCTGCA
17557	1	40751031	50.28	81,T>C	C;T	TGCAGGTTAATGTCACTTAATGCAGTTTATCTATAAAACCACAGAATTTATGATGCATTCCCTCATATTTTCACCTGGAGATATATAAAGCAGAT
17562	1	40803274	50.28	82,A>T	A;T	TGTTGCTAGGATTGAAAGCCTGCGTATACATCATGGGGCTATTTGGTTTGTCTGGATTAAAGGGTCCACTGTAAGGGCTTGTAGGCGCTCCTGCA
17564	1	40860476	50.28	42,G>A;78,C>G;82,T>C	AGC;GCT	GAAACCAGGGTGGACATTTCAGCAAGACAATGGTCTAAAACAAGGATTCTCAACCGGTGGGCCACGGCTTACTAATGGGCCTCAGCAATCCTGCA
17565	1	40860567	50.28	8,G>A	A;G	TGCAGGTGAATCTAGCGAGACTCATGGTGTTTTAATTAACAGCTGTTCACTACTGTCAGCGAACTCCCATAATAAAAAACCCAACCGCCTTCAGA
17571	1	40982503	50.28	25,T>C	C;T	AATATGAAGTGTGGCTGTGTGTACCTTTATAGAAACCTATGTTTAGAATGCTAAAATCCATGGCGCTGCGTGGCGCTTCTGGTGTGCGACCTGCA
17572	1	40982594	50.28	34,A>G	A;G	TGCAGGCATGTTTGTTATTTTATTTCCAAAGGAGGGACACACAGGTGAGGCAACGTGCTCGCACTTTCCATCTGCACCTAGTTAGGAGTACAGGG
17576	1	41127993	50.28	62,G>A	A;G	TGCAGGACACCGGACCTCCAGGAATGAGATTGGTGACCCCTGGTCTAGGCTGTTGTAATAACATTGAAAATGTCCAGCTTCCAGCATGCTGGTTG
17583	1	41477297	50.28	61,G>T	G;T	TCATTTATCATCCTCTTTGTTGGCATATGCATTGGTTACATGACATTTGTGCTTTCAAAATGTTGCAGAGGTTTGTCCAACCATTGGTTCCTGCA
17593	1	41693508	50.86	14,T>C	C;T	TGCAGGAACTCTACTGGGATCTCTGGCAAAGCTGTGCCAAATTCTCCACTCAGCTTGGGGGACCAGCCCAGCTTCCAGACCTGGAAAACCAAACA
17594	1	41704930	51.44	63,A>T	A;T	TTACAATAAACATATATATTATAAAATGATAAAGAATAGCCAAGTGAAATGAAATCCGCTGGCTGTGAGTCTTTACTATGCATGTTTTACCTGCA
17596	1	41832253	51.44	82,T>C	C;T	GCTTTTTTGTATTCTTGATTCTGATTGGCCAGTCAAGACATTCCAAGGTGTTTTGTAAGGGATAACGTACATTCAGGAAACCCTTAGATCCTGCA
17597	1	41832344	51.44	34,A>C	A;C	TGCAGGCTTGCCAAGCCTGTCCATGATAAACCTAACAGGCTCTATGGAATAACAACCACCTGGATGAATTTCATCCCTAACTTACAAGACACTTA
17601	1	41881967	51.44	26,A>C	A;C	TGCAGGAACCTTGATCTAAAGTATTTAATTTCTGTTATGATTTTTGACTTCTGTAGACTGAAAATAACAAATTATTTGCCATATTAATATGGAAC
17603	1	42038617	51.44	82,T>G	G;T	TTGTGCTTAACAGGCTGGTGGCAGGATGTACAGGTTAAGTATTAACCCAGTACAGTGTATCTGGATGTTTGAGGTAAAGTTTTGAGCATCCTGCA
17604	1	42038708	51.44	42,G>A	A;G	TGCAGGCTCGGTCTAACAATTGAACATGTCAAAGATCTCCAAAGGCAAGAATACATCATCCATCTTTATTTCTACAGTGATAGATACCACATTTC
17605	1	42076859	51.44	67,C>G	C;G	CCTTGAGCTTGGAGGACTGCATTCATACATCTCAGCAATGATTCAAATAACTGATTAATAAAGTCATCTGGAATGGCAAAGAAAGTTCTCCTGCA
17606	1	42076950	51.44	37,T>C	C;T	TGCAGGACTCCAATATTTCATCAAGATTCTTTGCATTCATCTTTAAAGCCACCTCCTCCATCTTACCCCAGACATGCTCAATAATGTTCATGTCT
17609	1	42125797	51.44	83,T>C	C;T	GTCATCATACACTAAACATCCATCATCTTCTCATCAGTGGCATGCATCTAAACCAGGGGTCACCAATCTCGTTCCTGGAGGTCTGGTGCCCTGCA
17626	1	43128957	52.022	70,A>G	A;G	CGGTCACAGAACCTCCCTGTCAGGTGCAGCTGGAAAGTGCAAGCGCGTTTCCTCACGTGCGTGTCCCTCCATTGGAAATAACAAACTTGCCTGCA
17644	1	43768785	53.198	74,C>T;85,A>G	CA;TG	TGCAGGGCACCAGACATCCAGGAATGAGATTGGTGACCCCTGATATAGAGTATGATATAAACGTCTCCACTAACCATTCAGAAACATACTGTGCA
17648	1	43885616	53.198	52,C>T	C;T	TGCAGGCTAAACAAAATAAGACAATGAACAAATCTGTGAAAACTGTATTTTGTAGCAAGTGCCGAGCGAGTCATAATGAAAAATGCACAAGCTCT
17657	1	44052596	53.489	6,A>G	A;G	TGAGTTGTGCTGTTTCAGGTACTCTGCCGCATTCTCTTCAGCATCTCCTCCGATCTCTCCAATCAGAATGATGCCCTCTGTTTTTGGGTCCTGCA
17679	1	44855300	53.78	65,A>G	A;G	CTGAGGAACAGCTGATGAATCTAGGACATCTCATCGCATGCCAAACACAAAAGACGTTTTTGTGAGAGTGTTTCTGAATCTTTTATTGTCCTGCA
17688	1	45151987	53.78	7,A>T;17,C>T;29,A>G;32,T>A;81,T>A	ACAAT;ATGTT;TTGAA	TTTCATAATAATAGCTGCAGGATTCAGGAAGCAGAGATAGTCAAAAATAGGTATAGTGCAGGGATTCTCAACTGGTGGGCCTCAGCGATCCTGCA
17693	1	45193879	53.78	39,G>A;53,C>A;54,A>G;92,A>T	AAGT;GCAA	TGCAGGCACAGGACGTCAACATGATGACATATTGACGTTGAAAATGAGTTTGCCATCAAAACCCAATGTCAGGCCGACGTCAATGTCTAACCAAA
17705	1	45752712	53.78	85,G>C	C;G	CACAAAGACATGCCAACACCCATTTTGCTCCAACCCTAATCAAACACATAATTGAGGTGTTCAAAACAATATTTGTTTTGAGCTGCGGCCCTGCA
17717	1	46198317	53.78	1,T>A;81,G>T	AT;TG;TT	ATATGGAATTAAATAATCATCACTTGAATTCAGTTTTACACAGAAGAAGCTTTCCTATTCCAAAAACTGATTTGTATTTGTTTGTCTTTCCTGCA
17720	1	46202488	53.78	84,T>G	G;T	TGCAGGTTAACTAACGTTAATGATGATGTAACGTTAACTATCATTCGACCGCAAACAGCGGCACTTTAGTGAATATAAGAATTCTAATAATTAAT
17729	1	46359477	53.78	72,A>G	A;G	GGAGATGCTGGTGTTGAAGGCAGAGCCCGAGAACATGGACGTGATTGGATAAGTAAGATCCAGAACTGTTTTAAACACCGAGTTCATAGCCTGCA
17730	1	46359568	53.78	72,G>A	A;G	TGCAGGCAAGAGAAATAGCTTTGATAACTAAATGACCAGATTTCAGGGATTAGTACTCAAGATGTTGGCCAAGGAAAGGTAAAGGTTTTAATGGG
17749	1	47117488	53.78	43,C>T;87,G>A;91,C>G	CAC;CGG;TAG	TGCAGGGACACCGGCCCTCCAGGACCGAGATTGGTGACCCCTGCTCTAAAACATAATATTAATTTGGTTAAGAGCTTAATAGTAAATGAATGAAC
17754	1	47269171	54.361	72,A>G	A;G	GTGATTAGATTGAGCCAATGTGTAAAACCTCACTATCTAAAAGGCTCTAATCGCACGGACCATTAACAGCATACTAATTACACAGAATTCCTGCA
17756	1	47346742	54.361	3,G>C;35,A>T;37,A>G	CTG;GAA;GAG	GTCGTTTGAGATGCAGTGACATGCAGTCAAATATTACGCCAAACAGATCAACCACTTTTGACGCTCAAAAACAACCATAAAGTCCTCGTCCTGCA
17759	1	47357350	54.361	56,A>G	A;G	TGCAGGAAGTAGCCATCAGAAGATAGGTACACTGTGGTCATAAAGAGATGGACATGGTCAGTAACAACACTCAGGTAGGCTGTGCTTAATTGGTA
17758	1	47357259	54.652	8,G>C;26,A>T	CT;GA	TGTGGAGGGCATTTGAGTACAGTAAAATCCTTGTCATGTTCAAGAAAACAGTCTAAGATGCTTCGTGCTTTGGAGACCTGGAGCGTTATCCTGCA
17772	1	47927728	54.943	87,A>T	A;T	TGCAGGAATTGACTTTGACACCTGGGTTTAGAGTTAGGGTAGGGGTAAAGGGAGAGAATATACAGTTTGTAGTAGAAACATAATGTTTATGAGAG
17781	1	48255253	55.233	73,G>C	C;G	TGCAGGATTTAAGTCTCTCATACTTTGATCGGTATACTTGTGATGAGACAAACATTAAACAAAAGTCCTGAAACATTTGAAAGTGATGCATTCAT
17794	1	48662775	55.524	24,G>T;36,A>T;52,A>G	GAA;GTG;TTG	GAGATAATTAAAACGTCCTTTCAAGGAAATTCGATATATGTCAAAAAACCAGGGTAGAAAAATGACTGTGGAGAAGTGGTGAAAGACCACCTGCA
17798	1	48735174	55.816	30,T>G	G;T	TGCAGGTTTGGCCGCAAAATAGCTTAAAATTAACTCTCAATATTATATTATAATTTTTAGATTTCATTATAAATATGCTATATTAAAATGATCAA
17804	1	49003801	56.109	31,A>G;42,G>T	AG;GG;GT	AGAGCGTCTGGGCTGTGCTTTACATCTGACCGCAGAGCTTCGGTCCAGAGGGGCTACAGAGAATGAAGGAGGTCATGAAAAGACAATGACCTGCA
17814	1	49356879	57.42	31,G>A	A;G	TGCAGGAAATCATGGACTTTTTGTTTCTAGTGAAGGTTTATGAATATGAGTGCAGTCAGAAACATATCATATACATGAAAACTGAATATATAACA
17828	1	49797979	60.097	36,A>G	A;G	TATAGAATATATCTGAAGCTGTGCGTTAGCTTTGGCAGAGTGTGAGAATGTCTTTAATTAGTGTTAACCGTGACTAAACTGTGATTAGGCCTGCA
17835	1	50084942	60.097	34,A>G	A;G	CCATGAGCTTGGAGGACTGCATCCATACATCTCTACAATGACTCAAATCACTTATTTATAAAGTCATCTGGAATGGCAAAGAAAGCGTTCCTGCA
17863	1	50619661	60.742	60,C>A	A;C	ATATTCTGCATGACACCCAATATTATGTGGTTCAGTCATTTGGAATAATTAAAAGGTACACCGAGTCGTTGCTGCAACAGCACCGCATTCCTGCA
17867	1	50728818	61.387	2,G>A	A;G	CCGTGAGGTTGGAGGACTGCATCCATACATCTCTGCAATGACTCAAATCACTGATTAATAAAGTCATCTGGAATGGCAAAGAAAGCGTTCCTGCA
17880	1	51028770	62.032	73,A>C	A;C	AATTAGACATTATTGGAGTTTAACAATTTAAAACTAACAAATGAGGATGATAAGTAAGTCTGACATGAATGTGCAGTTATTTACCCTCTCCTGCA
17881	1	51028861	62.032	11,T>C;92,G>T	CG;CT;TG	TGCAGGAGGTCCAGAAGCTGCTGGATGCACTCGTTCACGCTGCAGGAGTCGGTCTTTAGCACCAGTTCAGGAGCCTCAGGTTTTTCATACTCGGA
17886	1	51182921	62.032	12,C>G;75,T>A	CA;CT;GA	TGCAGGATTTCTCTAGAGCTCGATGACGTCCAGTACTCTCGGCTGTGTACAAAACAAGGCTGAGATGAGGACTGCACATGATTCTGCAAAGTTTA
17902	1	51687620	62.613	20,A>T;21,G>A;48,G>A;93,G>A	AGAG;AGGG;TAGA	TGCAGGAAGTAAGCATCAGAAGATGGTACACTGTGATCATAAAGGAATGGACATGGTCACCAACAATGCTCAGGTTGGCTGTGGCGTTAACACGA
17911	1	51880646	62.949	45,T>G	G;T	TGCAGGTGGCTGTAGTCTTTACTGACATTCCACAAAGGGAAACTGTAACTAGTTCTGCACACATATAAACCGTAAACAAAGCAACGTTTACGTAC
17926	1	52244617	63.191	64,G>C	C;G	TGCAGGCACCTTGATATCAAAATTACATCAATAAACATGTTAAAAATGCAAATCTGTGTCAAAACTGTATCAAAATGACATCTAAAGTTGGTGTC
17930	1	52358047	63.191	41,A>T	A;T	GACCTCTCGCCTCGCAGGAGCGTCCAGAAGCGAAAACAATGTGGACCAGCATTGTCATCAAACAACTGGCTTGCAGATCAACCCCAAAACCTGCA
17932	1	52363657	63.191	85,A>T	A;T	CATCGGCAGCCAGCAGATGAAGTCAAGCAAGACACTTTTTGGTTTGCAGGTCTTTGCTTTCTTTGTGACCAAATTCTGTGTTTTTACTTCCTGCA
17934	1	52454465	63.191	77,C>T	C;T	TCTCCCTCTCCGTCCCTCCAGGATGAATTCCACCCCTTCATCGAGGCTCTCCTCCCGCACGTGCGGGCGTTCTCCTATACCTGGTTCAACCTGCA
17943	1	52516236	63.191	32,T>C;40,G>A	CA;TG	TGCAGGTTCCAATAGATCTTCTGCAGTATGTGTGATGATTGAGATGCAGTTCAACAGATGATTCATCGGAAAATGACCTACAATGACCATAGTCT
17947	1	52619124	64.575	41,T>C	C;T	TGCAGGATCTTCCCAGCATAGATGAGCTTCTGTCCCGCTACCGGAAAACTGTCCCGGCCCTTCTCAGCCTCGATCTTCTCCTTCAACGCCTTCAC
17954	1	52815818	66.128	38,T>G;48,G>A	GA;TG	TGCAGGCTGCATGTTGTTCACGAGGCTGCGAGAAAATTTATAAAAAGAGCAGAGCTGCGGTAAAATAATGAATAAGAAGACTGTCGTCAAGTAAA
17962	1	53021445	66.128	89,A>G	A;G	TGCAGGTTAATGATGATGTAACTATCATTCAACCCCAAACAGCGGCACCTTATTGAAAATAAGAATTTGAATAATTAATATTAACGAATATTACA
17975	1	53295596	66.128	56,A>G	A;G	GATATTGTTTTAGCTGTAAAAATTGACATTATAATTATGCTAAAATTACATTGAATAAATTTTTTTAACAAGCTTTCCTGTTTGTTATTCCTGCA
17979	1	53385209	66.128	34,C>A	A;C	TGCAGGATCTCCCTGAAGCAGAACGTGCACCGCCAGGGCTCATGGGAAATGTAGGCATGTGACGCTCCTCCACCTCAGGCTTTTTTCATCTCTCC
17990	1	53547917	66.128	69,G>A	A;G	TGCAGGAAGTAGCCATCAGACGATAGAGACACTGGTGTTTCTGAAATAGTTTCTGAAATACTCAGACCAACCATGAAGTCACTTAAATCCGCTTT
17993	1	53610851	67.291	63,T>C	C;T	GCACCGCTATAGTGCTTTGCAACACACACACCCACACACAAACACACAGTTGTTTAAATGTATCACAAAACTCGTGCTTAGGATCACACCCTGCA
17994	1	53610942	67.291	25,G>A	A;G	TGCAGGCACAGGACACCAACATGACATCATATTGACGTTGTATCCCAATTTCGTGGGGACGTTGGGTTTTGCTTGGAAATGAAAATCGGGTTGAC
18001	1	53745994	67.291	69,T>C;80,T>A;94,C>G	CAG;TAC;TTG	TGCAGGTAAACTCACAGCGGTTTATCATTACACTTAAGTGTTGTCTAATTGACAAGCAGCGCCTAATTATGTTCAAAAGAATTTAATAAATAGTC
18002	1	53750522	67.291	53,C>A	A;C	TCTGTAGTGTTCTTTGATTTATGCCATTGATGCATTAATGCAGGGATTCTCAACCAGTGGGCCGTGGCCCACTAGTGGGCCTCAGCGATCCTGCA
18017	1	54015506	67.291	15,A>G	A;G	TGCAGGGCTGACTGAAGATCCTCCACCGATGTCTTCTCCAACCACAGCCACACGATGAACAACACACCAGAACTCAACCTGAAAACACACACAGT
18022	1	54128437	67.291	51,A>G	A;G	GTTGATGGCGACTCTGCAGAGCAGGTGAATGAACTGATGGTACGACAGGAAATAGTCCAACAACATCCTGTCATACACCTCATCTTTACCCTGCA
18059	1	54628510	67.291	55,C>T;67,T>C	CC;CT;TT	TGCAGGAGAATGAAGCGTTGGGCGAGCGCTATAAAGAGGTCTATGTGGAGCTGAGCGAGTTAAGAGGTCGCAGTGAGAGAGACATCAACGCACTC
18060	1	54659824	67.291	4,G>A;5,G>T;7,T>C;78,T>A	ATCA;GGCA;GGTT	TATTGGGTCTAGAACAGGGATGTCAAACTCAATTCCTGGAGGGCCCGACCCGGCACAGTTTAGTTCCAACCCTGCTCCTACACACTTTACCTGCA
18062	1	54692776	67.291	46,A>G	A;G	TGCAGGTGAGATGAACTGCACTGAACTTTTCCTAAATATTATAAATAATCAATATTTATATGATTATTGATCTGTGCTCTTTATAATTAATGCAT
18068	1	54831502	67.291	10,A>T;36,G>A	AG;TA	GTATTATGAAATTACACACACCTCTTTAGTGCGACTGAGTCCCATCCACATTTTGAGGCGTCGCAGGAACAACTCCACCATTTCATAGTCCTGCA
18069	1	54831593	67.291	59,C>T	C;T	TGCAGGTCGACAGCTGGACGGTAGAGTTCTGCTCGTGCCCGCCGATAGTTCCTCAGCAATGCTGACATCAAAATCCACAGCAGAACGAGTCGCAG
18074	1	54914354	68.414	56,G>T	G;T	TGCAGGTCAACCCAGGCGAACATGGTGTCATTGAATGGGTCGGACTGCCTGCACTCGGCCACCTTCGACAGCAGACTCTGAGGACACGCCCTTTC
18075	1	55005258	68.466	52,A>T	A;C;T	ATATTATAAACCTAAAAGTGATCAACACTGACTGAAATCAAATCAGCTCTCTAACACTTTAATCCATCTTCAAGTTCAGTGCGTTTTTTCCTGCA
18088	1	55209356	69.642	25,C>G;37,A>G;63,A>T;64,A>T	CAAA;CGGA;GATT	CTGTGGGTTTCAAACAAGCCTAAGGCACTTAATTAGTATGATCAGGTGTGTTTAATTAGGGCTAAAGCTAAACTGTGCAGAGCTGCAGACCTGCA
18089	1	55209447	69.642	18,G>C;40,G>C;88,G>T	CCT;CGG;GGG	TGCAGGAACTGGATTTGACACCTGAATGAAGTTAGGAACAGCCTTGCAATGCTCTTAGCACTTAGAAATCAACTTATTATGCAAGAATGACTGTT
18092	1	55239996	69.642	25,C>T	C;T	CAAAAGGCATGTCTTTGAAGCTTTATATTCCAATGGGCGTGTCTTTGAAGCTGTGTGTTCCAGTGGGTGTGGTCAGGGGCGTGGTCAGGCCTGCA
18101	1	55459731	69.642	28,A>T;44,A>T;45,T>A;88,T>C	AATT;ATAC;TATC	CTTAGATCAATATAGAGTAAAAAAGTCCAGTGTTGTTGACATAAATTTTATAACGATGCAATATAATATTGTTTATCGGCCCAGTCCTTCCTGCA
18104	1	55481880	69.642	21,T>C;34,G>A;46,G>A	CAA;CGA;TGG	ATTCAACAGCACTGTTTAATACTACATATAATTGGTTTTAACGTGAATTTAATATGAAATAATCTCTACCTTGAATCTCTCCTGGCTGTCCTGCA
18120	1	55797042	70.224	16,C>T	C;T	AGTAGCGTCGTAAGGCCGTGTCTTAGTTTCATGGCTTCTCTGAGCTCAGCTTCTCTTCGGTCTAACAGCAGACGCAATGCCTCTTCTATCCTGCA
18137	1	56178743	70.224	0,G>T;56,T>G;68,C>T	GGC;TGT;TTT	TGCAGACATTATTAGAACATCTTTTTCATGTGAGTTGTGTTATTATTGTGTTCACTTTGATTTTCTCTTATTGCAGTTATAAATATCACCCTGCA
18145	1	56262978	70.224	17,T>C;94,C>A	CA;TC	TGCAGGAGTCAGTCCAGTCTATGACTGTGTGCTTTATAATGACACATACGTCTGCACTGGTGCTCAGTACCGCATGTTCTGCAACACAAGCATGC
18148	1	56292677	70.224	44,A>T;73,C>A	AC;TA;TC	AGCTCGGCCTAATCGCAAAGGATTGCTCGGTGTTTATATCTATGTATCGGACAAAACACACAAGATTTAAAGTCATTTCACATACTGAACCTGCA
18162	1	56770528	73.797	38,C>T	C;T	TGCAGGTGCAATATCTCGCGCATGTTGGCTTCAGATGTCCGGCGACTTCGAAGAAAGCGGTGAAAATACAGTGGAGAACACGGCAAAACCTCTCA
18187	1	57197665	73.797	35,T>G;70,A>T;87,T>A	GAT;GTA;TTT	TGCAGGGACACTGGCCAGTTTCCCATCAAATTTTCGGACCAATCAACTGCTCTCTACAGTATGACATGCAAACAGCTAGTTCGAGCCTCGCATGG
18195	1	57682186	75.555	78,C>A	A;C	TGCAGGCGTGGAGCTGAATATATCCACCAGATCCATCATGGCGGACTGAAAGACAAGAGCAGCGTCAATGAAGACCACCAGTGTGTATGTGTGTT
18196	1	57700144	75.555	25,T>C;58,C>T;71,C>T	CTT;TCC	TGCAGGAAGGTCGCTGGTTCAAGTCCAAGCTGGGTCAGTTGGCGTTTCTGCATGGAGTTTGCATGTTCTCCTTGCATTCGCTTGGGTTTCCTCCG
18203	1	57922779	75.555	85,G>C	C;G	ATTTATCAGCCGAACTCTAAATGAAATACTTAGTGTAAATGTTTTATATCATGTAAGCCAGAGATTGTCAACTGGTGGACCTCAGGAATCCTGCA
18204	1	57934341	75.555	56,G>T;67,C>T	GT;TC;TT	TGCAGGTGGGCCGCGAGATTAAAATCACAATATTGTACTATAATATATTGATTTCAGTATCAGTATGTGATATTAAAATAATCAAAGCAATGCAC
18207	1	58089060	75.555	8,G>A;29,G>A;87,C>T	AAT;GGC	TGCAGGGGGGCCTCCGCATTTTGCGCTACGCCACTGTTATGTTTATATAGTTCCTTTTGGTGTGTGTGCACCATTGTGCGCAATAATCGTTTGAT
18218	1	58661268	77.923	27,C>G;62,G>T	CG;GT	TGTAACCTCACTGAAATGAGTTGTCAGCAGCTTTCCACGATTCTGAGCTCCAATTCGGTCTTGAGAGAGCTGGACCTGAGTAACAATGACCTGCA
18222	1	58731934	77.923	20,T>A	A;T	TGTAATTTTCATTAATATTATTTATTCGAATTCTTATATTCACTAAGGTGCCGCTGTTTGGGGTGGAATGATAGTTACGTCATCATTAACCTGCA
18224	1	58781596	77.923	9,T>C;52,C>A	CA;TC	ATTCTGTCCCGCTCCTGCAAAAATATATATTATTTTCTCCAGCTCCCACCCAAAGTATTCAGTTTTTGTCCCACTCCTGCTCGCAAAATCCTGCA
18225	1	58781687	77.923	82,G>A	A;G	TGCAGGTAATCAGAAGTAGTTTTATTTTCACCTCTTCTTCCCGCTATGCTATTATTTGTTAAAACTTTCTTCCCCTTTGAGTGTAAATAAAAAAG
18272	1	59648069	80.46	21,C>T	C;T	GGATCTACTTTATCTCTCTATTATTGAGCATCAGCACATGTCTATTTAACGAGATCCATATTTTTGACGCTGTGTGTCTTTGTCCCCGTCCTGCA
18289	1	60007729	102.949	66,A>T	A;T	GCTATAAATTCAGGCCGATGCTGATAATGACACACTCCTGTAGGGGGCAGCACAGGCGCAGCACTGACAACAGGCAACATCACATTACTCCTGCA
27820	2	245664	0	39,G>T;50,A>G;52,T>C	GAT;TGC	TGCAGGTGTGAATCCTCGAGGAAATGTTCTCCGCAATAATCACACTTGAAGCCGTGTGAGGAGTGAACGTGCCTATTCAAACAGCTCTTCCTGAT
29170	2	882316	6.713	20,C>T;59,C>G	CC;TG	TGCAGGAAATGAATGTTATCCTGTGTTTCTGTGAGCTGCTTCATCTCTGCGTCTCTCCTCCTCAGATCATCGATCTCCTCCTGCAGTTTCTTCAA
27397	2	1153935	8.657	15,T>C;62,T>C	CC;TC;TT	TGCAGGAAACACAGACGATTTCATTCATTCACTTTCCTTCGGCTTAGTCTCCTATTTATCAGCGGTCACCACAGAGGAATGAACCGCCAACTATT
27439	2	1265878	11.713	5,T>A;38,T>A	AT;TA;TT	ACTCTTAGTGCTGAACTGAAACTCATCTGCATTGCTGATTGAAGGCCTGTTGTGTGAGAGATGTGTGTTATTATTTCTTCTTCTTGTGTCCTGCA
27773	2	2295407	12.514	32,A>G;52,A>G	AA;GG	GAATCTGATTAGGAGACTCTGGAACATTCCACGACTGCAGGCCATCATGGAGGACTTCAATGACTGCTCAGTAATCAGCCTCCTGTTCTCCTGCA
27822	2	2459739	14.058	16,C>G	C;G	TGCAGGGGTCATCAAGCGGAGGTTATTAAAGATTGATATCCATAGTAGGAAAAATAAATATTTGTTATTTTATCATTTAATCATTTTATCTTTGT
27826	2	2477214	15.602	32,G>A	A;G	TGCAGGTAAACAGGAAGTATATACAGCGCCACACCAGTCAGGTGACTGATCACGACTGGGGTCAACACGGACAACACCCCTGGACTGGACGGCTG
27939	2	2820832	23.056	27,A>G	A;G	AGCACAACTAACCCTAACAGACTGTGAGGAGGTGCTATACATGTAAAACCAAGACTTCATTAAAAAGGCATAATTGGACTCCTTTTAAGCCTGCA
27972	2	2917828	23.347	48,A>T;50,T>C	AT;TC	TGCAGGCAGGACGTCAACATAACGTCATATTGACGTTGTACCCCAAAGAATCCCAATGTCGTGGAATGTTGGAGTTTGTTTGGAAATGAAAATTG
27940	2	2820923	23.638	87,A>G	A;G	TGCAGGGCAAACATCCAGTAATGCATTACAATTATCTAGCCGTGAGGTCATAAATACATGCATTAGCGTTTCTACCAGACACCGCATGATAATGT
27978	2	2933770	23.638	94,A>G	A;G	TGCAGGACTATTTCAGAAACCCTGTTCAGTGCTACGACAAGTTCTCCTGGATGACTTTCATTAAGGTATTTAATCAACTTGAGGAAACTTCTCAG
27986	2	2955832	23.638	39,A>C;75,A>G	AA;CG	TGCAGGGACACCGGCCCTCCAGGACCGAGATTGGTGACCACTGGTGTAGCGTAATTAGTGAGTATGGAGTAGCGCAACAGCACCACCTGCGTCTC
28422	2	4183457	29.158	72,G>C;80,G>A;82,T>A	CAA;GGA;GGT	TGCAGGACATGAGGGATTAAAATAAGCTTTTATTATTTTAATCTTTTCAAATGGAGAAGAACGCACATATGCGTCTGATTGATTCAGATTTTCCG
28463	2	4272466	29.158	7,T>A	A;T	CCTTTATTACAGTGAAGCTTTCATTCACAGCTGCAGCAGGGCTGCGTTCAGATTACTGTGCTCATGTGAAATGCTGTGTGTGTTTGTGTCCTGCA
28542	2	4495248	31.548	16,G>T;53,T>C	GT;TC	TGCAGGGTGCCAGTTTGTTTGATATATCAAATGCTAGATGTGTCCTAAAGGGCTGTGTGATGTCTTCCGCAGTCAGACACGGAGTTCTGGGATAA
28593	2	4620263	32.724	77,G>T	G;T	CTATTGGGCATATTTGTTTGTGTTTAAAATGATCTAAAATGTATTAAAAGCAACATATCCCTCTATACCAGTAACATGGAGGAAAAGTGCCTGCA
28594	2	4620354	32.724	51,C>T	C;T	TGCAGGATCAACAGAAAAGGGATGATTTCACTTTTGTCCAAGTATACACTTCATTAAACATATACACATAGACATCACCTATATGCTATAAAATT
28690	2	4952655	33.64	13,T>G;21,A>T	GT;TA	ATTTATTAAATACTAAATTACAAAATATTACTAAGTATTAAACACCCTATAGCAGGGGTCACCAATCCTGGTCCTGGAGGGCCGGTGTCCCTGCA
28699	2	4980268	33.795	26,C>G	C;G	GGAAGTTAAGTACAGCCTTACTTATTGTGGAATTTACCTCATGTCTTTATATCATGGTTCACCAATCTCGGTCCTGGAGGGCCGGTGTTCCTGCA
28713	2	5013993	33.95	14,T>G;86,A>G	GA;GG;TG	AAGGTATGCTTGGAGTTCTGCACTTCAGTCTATACACGCAGCATTATCCCTAGGGGTCATTTACATCAGGGATTCTCAACCTCAGCAATCCTGCA
28735	2	5075371	34.475	53,A>G	A;G	TGCAGGGGCCCTTAGTGGATCTGACAAGGAACCATCCGTCTCCACAGCAGACTGTGCTATCATACTCTCCTTTTAAAGGGATAGTTCACTAAAAA
28853	2	5393920	35.37	50,A>G	A;G	CGCACTGACCCAGAGACTGTTTAGATGCATGTCACTGATGAGAAGATGGCGGATGTTTACTCTATGATGACCAAAATGGCCTTAAACACCCTGCA
28889	2	5491365	36.265	86,G>C	C;G	TGCAGGATGGGTCAGCCGATATATTTCTGGATGGGATTTCAGCTCGTAACAGAGCTCTCAATGGAGATGTTGTTGTGGTGAAAGTTGTCCCACTT
28967	2	5731738	36.265	21,T>C;25,G>T;83,A>T	CTA;TGA;TGT	GACTGGGACTTTCACATTTGCTAATGTTTCCCTTTCCTTTGTTTGTGACTCTCTAGAGATGTTAAGAGAGCGCATCGTGTTATTGAAAACCTGCA
29146	2	7852511	36.265	82,T>C	C;T	TTACTTCATAATGTATAACTTTTCATATTTTTCAGCATGAAACTTTCTAGATCAGGGGTCACCAATCTCGGTCCTGGAGGGCTGGTGTCCCTGCA
29135	2	7573976	41.168	28,T>C	C;T	AACAAATGATATTTAATTCCGCTGTTAATCATTTCTCTGAAAGAACAGCATGTTTTTTAAGATGATGAGACACACACACATACCTGACTCCTGCA
29150	2	8383838	41.82	46,A>G;93,G>A	AA;GA;GG	TGCAGGCTTGTTTGAAACCTACACGCAAGTGAGTTGAAGCAAGATTGGAACTAAACTGTGCAGGGCTGCGGCCCTCCAGGAACTGGATTTGACGC
29153	2	8421521	41.82	45,G>C;76,C>A	CA;GA;GC	TAGGCCTATTCTGTTACATCTTGGGATGTGTTTGTGTAGTGGCTAGACTGCTTGAAATTATGCTCTGATGATCTGACCATACAAGGGCACCTGCA
29154	2	8421612	41.82	86,T>C;93,G>A;94,A>G	CAG;TGA	TGCAGGACAAGCCATGCATTTTTGTGAATCATTGTTTAAACCTTTTTCTATGTATACATGTATAAATATCTTCAACAATTGTGCAGCTATTCCAG
29158	2	8493709	41.82	18,T>G;72,C>T	GT;TC	TGCAGGAGTTCAAAGGCTTAAGACATGAGAGGCAAGGGGTACCTGTTCTTAACAGTGATGTCATTCAGCCCTCGATAGTCAATACAAGGTCAAAG
29162	2	8592974	41.82	70,T>G	G;T	CTCAGGTCAACCATGGTTCGTTATTATATGTATATATTATTATGGTGTAGTGCAGGGGTCACCAATCTTTTTTCTGGAGGGCCAGTGTCCCTGCA
29167	2	8613184	41.82	13,T>C;62,C>T	CT;TC	TGCAGGATAACAGTGCAGATGATTCGGTCAGTCCTGCTTAAGATCATATTTTTTATTCCAGGCTTTAATTAGGTCTTAAAAATAAAGAAGGTAAC
29156	2	8459825	42.111	55,T>A	A;T	TGCAGGGTAATGATGATATAACTATCATTCCGGCCACTCAAGTATATCAATGCCAATGTGGTCCAGTGGTCAGCACGTTGCATTACGACGTTGTC
29173	2	8829753	42.402	31,A>G	A;G	TGCAGGTTTTAGACCATGAGGGGCACAGCATATGTTTTAGGATATAACTCAGGTTTTTGAACACACTTCGTTATTATTGTTCATTTATTCGTTTG
29190	2	9467982	43.578	58,G>A	A;G	GACCATTTTATTTAATGTATACCCCAGATTTTCAATTGGATTAAGGTCTGGACTATTTACAGGCCATGCCATTGACATTATATGTCGTTCCTGCA
27346	2	10013540	45.337	57,G>A	A;G	TGCAGGGTAATGATGATGTAACTATCATTCCGGCTACACAAGCATAACAGCACCATTATGGTCCAGTGGTCAGCATGTTACGTTACGATGCTGCC
29197	2	9682784	45.337	76,A>G	A;G	CTGGAAGCATCAGACAGGGTTTGACTGACAAAGAAAGAGAAACATTTGACGATTTAAGAGTCCTAATTACTGATCCAGCGCAAGGGCAGCCTGCA
27355	2	10335153	46.216	27,C>T	C;T	TGCAGGCTCTGAGCAGCGCTGACCTGACGGCTCTTCTCCTTCTCAACCATCTGAAGAACCGCCAGAAGCTTCTGATAGCGCTCACCTACTGTATG
27373	2	10867984	46.216	42,C>T	C;T	GTGACGATTGAGTTGTTGTGATCCTAACCTTCGACCACTACCCGTTCCACAATGCACTGGCCCTTATGGCTGCCCCTGTGGCTGATGAGCCTGCA
27375	2	10936626	46.513	70,G>A	A;G	ATACTCAGCATGCACGGTGCTTGTCAAGTAAATTTGAGCACTGTTAGCCTCTTGATGTATGTGATATGTGGGTCTGCTTTGTGTCTGTACCTGCA
27391	2	11423314	47.095	22,A>G	A;G	TGCAGGGACACCGGCCCTCCAGAACTGAGATTGGTGACCCCTGGTCTAAAATATCTTAATGCACATTTTGAAGATGATCGAAGGTCTCAGGAGAT
27392	2	11458319	47.095	34,A>G	A;G	ATCAAACACACCTAAACAAGCTAATCAAGGTCTTACTAGGTATACTTGAAACATCCAGGCAGGTGTGTTGAGGCGAGTTGGTGCTAAACCCTGCA
27394	2	11490150	47.095	44,C>T;50,C>T	CC;TT	AGTTTGCTGTGTTTGTTGGTTGCACTCCTTCATTATAAAGCTCTCGTCCACGGTTATACATGAAACCCTTTGTCTCCGTGGGCCAGGAACCTGCA
27398	2	11555991	47.676	66,G>A;80,A>G	AA;AG;GG	CATGTGCTTGTGAAATGCCACTCTTCAAATTCTGTAGAGGATATGGATGACGAGGACGATTCAGACACCAGCAGCCCACCATTGCCTTACCTGCA
27403	2	11642516	47.676	32,A>G;48,G>T;87,T>A	AGT;ATA;GTA	TGCAGGCACAGAACATTAGATTGACATTGTACAATTTTAGCTGGGTAAGTCCACAACCTAAAACCAACCAAAGATCAACATCTACTTTTGTTACA
27406	2	11652319	47.676	58,C>A;63,G>C	AC;CG	TGCAGGGTGTCATGATATTATAAAAACAGCAATGAAAAGCACAAGCGTACGCATTAACCATCAGATGATCTATATGTACTGTATATGTATGGCTG
27435	2	12589884	48.811	24,G>A;57,G>A;58,T>A	AAA;GGT	GATGAGAAGTTCAGTTGGTGTTCTGAAGTTGTTTCTGCTACCTTTAAAAGAGTTCAAGTTTGTTGAAACTGTTGGGTAAGCCCTGTTCTCCTGCA
27436	2	12589975	48.831	78,T>A	A;T	TGCAGGAGGGGAACTACAATGCTATGTAGAAAACTTCCACTATGGGGATTTCGTCAGAAAGCCAATCATCTGAAGAGTAATAAAAACAGGCCAAT
27443	2	12804525	48.851	61,G>T;75,G>T	GG;TT	AATTGGTTTGACTGTACAATGGAAATACCTTCACACTGTTGGTGTTAAATCATTTGCCATCGGTACACCGAGGAGGGATCTGCTCTCAGCCTGCA
27446	2	12825553	48.851	69,A>G;70,C>A;76,C>T	AAT;GCC	TGCAGGATTGAGAGAGGAGAAGAGGTGAGATTTTATCTGTCATTTATTGTCATGCACACTAAATAAAATAACTTCATTTGCTAATGCCACAAACA
27452	2	13086645	48.851	15,A>T;77,C>T	AC;TC;TT	TGCAGGAGTTCCAGAATATTATAGCAAATATTTATTTTGATTTGTTGTAACAAAAATGTAGACACTGCTAAAAAGAGCCTTATATTTGTTTTTCA
27467	2	13377856	48.851	7,A>G	A;G	TGCAGGTGAGGTTAAAGGGCGAATGAATCCACTGTCTAGAGCCTCGTTCAAGTAATTCTCCATGGCAGTTCTTTCAGGAACTTGCGGGGGTAATG
27468	2	13384344	48.851	61,A>G	A;G	TGATAGAAACCTAATGTTTAGAATTCTAAAATGCATGGCACTGCGTGGTGCGACGCTGTGCATCGGTGAGCGGCGCTTCTAGTGTGTGACCTGCA
27471	2	13531719	48.851	81,A>T	A;T	GTATGTGAATCTGTGAAAATGTAAAATTGACAAAATGATCATAGTGATTGCATGTTTATTTTTATTTTTTTCCAAGAAACCTGTTTTACCCTGCA
27472	2	13531810	48.851	15,T>A;40,G>T	AG;AT;TG	TGCAGGGCTCTACTTACTGAGACCAATAGTAAATATTGAAGCACATTTGTGCAACTGACCCGGTTAAAGCTCAGACTACAACTCACAAATTCTCT
27489	2	13963465	48.851	17,G>A;49,G>T	AT;GG	TGCAGGTCTTGATGCCTAGAGCATGCAAATGTGGGCCTTTGAGCTTTCATAAGAGTAAATCTGACTAATCTGGAACACGCAGAATGCAGATTTCT
27503	2	14686376	48.851	46,T>C	C;T	TGCTCCTGCAAAGAACTGAGACATTCTGAGTTTCTCAAACACCTTCTATTAAAACAGCTCGCTACAAACCTCCAACCCATCATCATTTTCCTGCA
27504	2	14686467	48.851	89,T>C	C;T	TGCAGGTTAGACGCACACAAAACAGGAATCGGCTTTTCCTTCTCAGAAACCTTTTCTACAGGTATATCAGATCTCTTAGAATAGGTTTTTAGCAT
27508	2	14814783	48.851	35,G>A	A;G	TGCAGGATGGTCAGGGTCGTCTGCCGCTGGAGGTGGCGTTGATGACCCGCGTCTCTTCACCTCCTGTCTGCCCCAGTGTCCTGCAGCTGCTGGAC
27510	2	14859866	48.851	64,T>C	C;T	AATGATACTGGCCACAGTATGTTACATTACATCTTGTGCCACCATGATGCCTGTAATTCAGTGGTTCTCAATTTCAGTCCTTGGGTTGCCCTGCA
27521	2	15071196	48.851	13,C>G	C;G	AAAAGTCTGCTTCCTCTTAGATACTGGGACCCTGGCCCACGGGCAGACCCTGTGGAGGACCATCGCTATATCTGGGGAGGTTTTGCCTACCTGCA
27528	2	15284523	48.851	11,A>G;26,A>G;54,G>A	AAG;GGA	ACAGGCAGTGAGACGAAGGGGATCAGGGCTGTTTACCTTCACACCTCTAGGCCCAGGATAACCAATGGACCCCTGGGGACCCGGCTGGCCCTGCA
27529	2	15284614	48.851	30,A>T;54,G>A;60,G>A	AGG;TAA;TGA	TGCAGGATAACAGAGCAAACATAATAACACTCAATCAATCAGCAATAATAGAGCAGAATTAGGTTTTAAATGTCCACTCAAGTGTCTTGACATGC
27534	2	15634677	48.851	59,G>A	A;G	TTCTACATATTAGAGAAACCTCTTTATTATAATCAATTTTCTACACCACATTTGTCTGTGCAACTGAATTATATGTGCTGAAAAATATCCCTGCA
27535	2	15634768	48.851	44,T>C;45,T>C	CC;TT	TGCAGGCAAAGGACATCAACATGACATCATATTGACGTTGGACTTTAATGTCATGGTGACACTGGAAATGAAAATCTGGTTGACGTTAGAACCCA
27537	2	15731597	48.851	44,G>A	A;G	CCTATATCAAAAGCAATATTAGCATCTGTTTTGGCGAGAAATCCACAACGCAACAGGCTTGCATATGAAATCAAAATAACATTTCTGCCCCTGCA
27548	2	16090986	49.432	58,A>T	A;T	TGCAGGTCTGAGGGTGAATTGCTAATCGTGCACTGATGCAGTGAATCTGGCACTCCAATAGAAGATGCATTAGGCACATGTGGGAAACACTCGTA
27564	2	16537073	49.432	64,C>G;88,A>C	CA;GC	TGCAGGACACCGGCAACCCATGCCCATCCCTGTCAGACAGATCCTCTGTTAGGCCCCGTTTACAGAGCCAGTTAAATGTGACCCAATTCCAATTT
27569	2	16669474	49.432	72,G>A	A;G	TGCAGGTAAAGGCATCACAAGTGCAGTCAATCTGCTCTTTAGTGGCCTTTTGCACAGTGCTTTGTGGTTCTCATTCGCACATACCCACACTATTT
27576	2	16797456	49.432	30,C>T	C;T	TGCCTTCACACAGATGTCCATTTGTTTCCTTTCAAAAGCCATCAGTTTGAGCCCGTCTCGGCGAGATCTTATTCACACACGTAATTGAACCTGCA
27599	2	17306409	50.014	17,G>T	G;T	TGCAGGACAATAGGGAGTCATTATATATAAATAAGGGAACAAAATGATTTTGTGAAGGGAACAGAGAACACAAAAGACTGTTTACCTTTAGCTAA
27603	2	17351563	50.014	20,C>A;32,T>A;33,A>C;57,T>A	AACT;ATAA;CTAT	TGCAGGGCAAACAAACAAAAATAATCAACAGTACGTCACACTTGCATCCTTAAATATTAATCACTGATCTCAAGCTCATCAAGTTGCTTTAAATT
27604	2	17398347	50.014	25,C>G;90,T>C	CC;CT;GC	TGCAGGTTTTAGACCATATGGGGCACAGCATGTGTTTCAGGATATAACTCTTTGAGCACACTTCGTTAATATTGTTCATTTATTCGTTTGCTGGA
27610	2	17451507	50.014	16,T>C	C;T	TGCAGGCCCAACCGACCGTCATTACCTTTCACGGCAAGGTGCTGAAGTCATGCTGGTAAGTTGAGCAGAAAGTGTAGAGGCTGAAACATTGATCA
27615	2	17778298	50.014	75,T>C	C;T	TTTGAAGTCTCTGTGAAATCAAAATGTATATTGTTTATTTAGCATGCATTGGTTTTCTATAAGTGAACAATTAATTAGTTCAAGTTAACCCTGCA
27618	2	17794804	50.014	37,T>C	C;T	AATCATGCCATGTGAAATGAGTTTTGACTGAAAATAATATCAGTGATAACCTACAGTCAATAAGAGAGCAGCACTCACTAGCATGGGTACCTGCA
27626	2	17989161	50.014	21,A>G	A;G	TGCAGGAGATGCTAAGGCTCAGTGCACAGTGAAAAATGTAAATGTTTAATTTGTTAGTTGAAAATGCTTTTGGGGATCCCAAGACAACATTGGAA
27627	2	18005664	50.014	14,C>T;29,A>T	CA;TT	CTGATTTTCCATATTCGTCCATTTATGATTGTAAATATTATACATGCATATGCTAGCTGGTCAGGTGTCTTTGCATCCCCCAGGCAAATCCTGCA
27652	2	19147875	50.014	10,G>A	A;G	TGCAGGACCTGCCGTTGCCGAACTCGCCCTACCTCTTTGGCATCCTGGTGCAGAAGTGGGAGACCCCCTGGGCTAAGGTCTTTCCCATTCGACTC
27658	2	19320312	50.014	28,C>T;63,C>T	CC;CT;TC	ATAAACTTCTTTATATATCAGGCAGTGGCTCTTAACCTTTTGACCCTTAAGTTTTGTCATTATCAATACCAACGTTTGGCAAATATAGTCCTGCA
27660	2	19410651	50.014	22,A>G	A;G	TCGGGCAACTATAGATAAATGGAGAGTTAATCTCCTATTAAAGCTATGTTATTGTAAAGGACTCTAATTAAATAATCTTAACATAAATACCTGCA
27661	2	19410742	50.014	32,A>T;76,G>A;94,C>T	AGC;TAT	TGCAGGCAAAAGAAAGCAGGTGAAAAACAGTCAGTGTGCGATAGTAAAAGGATTAACGTTAGGTAATCTGTTTAAAGTATGGTAAAAGCGAAAGC
27669	2	19567119	50.014	21,C>A;31,A>G	AG;CA	TCTTGAATTAATATGTGAATAAGTGAAAAAAGCAAACAAAAGAATAAATCAAGGAAGAAGTCAAAACAGATATAGTTTCTTCTTTCTCTCCTGCA
27675	2	19942942	50.014	38,C>T	C;T	TGCAGGCTAATATAGGTCAGCATCTGCTGTAATATGTGCAATCAGCAGCTTTAAACTTTATGTAAATTGCCATGACTTTATAAATATTTAAAGAG
27688	2	20533253	50.014	17,T>A;26,G>C;37,C>G	ACG;AGC;TGC	AGACATTTTAATATCAGAGTTGAGTACAGGGTCTGTGGAAGAAGTACATTTAAATCTAAAATATGATGAGAGTAAGTTGAATAATAAATCCTGCA
27689	2	20533344	50.014	50,A>G;78,A>G;81,A>T	AAA;GAT;GGA	TGCAGGAAACATTACAGTTTATTAACAATTTACGCTGATGATGTGTGAATAAATCATATATGTGTGACCCTGGACCACAAAACCAGTCATGTGTC
27703	2	20781714	50.014	57,T>C;85,A>T	CA;CT;TA	TGCAGGGCACTGGACCTCCAGGAATGAGATTGGTGACCCCTGGTCTAGGCCCTTAAACAGACATAAGAAAGGATATGGATGTGTTTCTCCATCCA
27706	2	21046377	51.19	30,C>T	C;T	AACTGACATAACTCTTTTTTTCTGCTGCAACCTTAAAATTCGATTAAGACAGCACTTATGATGTGAGGTGACATGCAGATGGAGACAGCCCTGCA
27707	2	21046468	51.19	83,C>G	C;G	TGCAGGCACAGGACGTCAAATTGACGTTGTACCCCGACATCATGTGGACATTGGATTTTGTTTGGAAATGAAAATCCGGTTGACGTCAGAACCAT
27708	2	21180149	51.19	45,C>A	A;C	ATGTCGTGTGAAATGAGTTTTGACTGAAAATAACATCAGCGATAGCCTACGGCCAATGAGAGAGCAGCATTCACTTGCTTGTGTGTGTACCTGCA
27710	2	21209376	51.19	45,A>G;72,C>T;85,G>A	ACG;GCG;GTA	TGATTTAGCAAAAGCTGTGATTGTCATGTGTATATTGTCAGGGACGCATGACTCTGTGATCAGTAGCAAATTTTGATAACATCAGAAAACCTGCA
27712	2	21254597	51.19	61,T>C;62,T>C;83,A>G	CCA;CCG;TTG	ACTGCTTATAATGCCAAGTCTGAGTTTAACTCTGAGCCTGAAATGCTTAGACCAGGGGTCATTAATCCCGGTCCTGGAGGGCCGGTGTCCCTGCA
27726	2	21551597	51.19	13,G>T;22,C>T;41,C>T;65,T>A	GCCA;GCTT;TTTA	TGTTTTGTCTGGCGCACTTCACCGCTGTCGATTTACTCTGCTGTCCCACCTCTTGCTTCCTGCTGTTGTGCAGGTGAAGCGAGTTTGAGCCTGCA
27736	2	21683760	51.19	65,A>G	A;G	CTAGATGGAAATGGGGTAACTGTCAGGTTCGTCAGGTTAGCATTAGGCTACCAGGTTTTGTTGTAATAATGCTAATACACTCAGCAGCACCTGCA
27747	2	22065856	51.772	11,A>G;58,T>G	AT;GG	GCCTCATTTTCAATGTGAGACGTTGCCCTGTTTGCTCAGTGACTGTATGTTGATGTCTTTTGTGTTTTGTGCAGCACTCACATGCAGGACCTGCA
27750	2	22124921	51.772	32,T>A	A;T	TGCAGGTCTGAAAAGGAGTTGTGTTAAGGTGCTTTGTTGGCGCGTTGCTATTTTGAGACAACTGAAATAGACTGTGCCATTGACCAACAAAAAGC
27753	2	22226926	51.772	54,G>T;69,T>A	GT;TA	TGAAGTTGTTTTGACATCAAGATGGTCAACTAACATCAAATCTATTTGCATTTTGGACATGTTTTTGTATGTGTTTTGACAACAAGGTCCCTGCA
27755	2	22255085	51.772	62,T>G	G;T	GAGATTGTGCTTTGTTTTGAGGATGTTTTGCTGTAGGGTAGAGTAATTCAATTATTTATTCATTCATTTTCCTTCGGCTTAGTGCCTTCCCTGCA
27769	2	22453856	51.772	65,A>T;69,A>T	AT;TA	TAACAATCTCGAAACCATCCCCATTATTCTCCGTCTCTTCTCAGATGATATGGCAGGCCAAATCATAGGATACCATGGGCCAACTTTGGCCTGCA
27780	2	23133442	52.353	64,T>C;86,A>G	CA;TA;TG	TGGGTCCGTTTGTAAATTACCTTGACATGGAAAACATTGCCTTGTGCACGCATTACCATTTCATTTGCTGGGATGGAGGTACCGCAGGCCCTGCA
27783	2	23183241	52.353	66,C>T	C;T	GGCTTGCAGGGAGCTGGGGTTCTCCAGCAATCTCCTGTGTAGCTCCTGTGAGCTTCTGGGTCAGTTCAGTCTGAACCAGCTAGACCTTCCCTGCA
27784	2	23183332	52.353	55,A>G	A;G	TGCAGGCAGTGCTGCCAAGAGGAGGCTCAGCTGGAGAACAGGAAGGTGAGTTCAGAATCTGTGCCAAATCACAAGCTCATTTCTTGCTCTGACCA
27800	2	23613286	53.54	87,C>T	C;T	TGCAGGCATTGTGCAGCTAAAGGTATATCTACTACCAATAAAGTGCCCACAAATTCACTGATAAACAGTGTCACTAGTTAACAGTTTCAAAAAGC
27791	2	23474632	54.143	21,A>T	A;T	ATCAAACACACCTGAACAAGCAAATCAAGGTCTTACCAGGTATACTTAATACACCCAGACAGGTGTGTTAAGGTAAGTTGGAGCTAAACCCTGCA
27814	2	24536644	54.727	84,T>A	A;T	TGCAGGAACACACAGATGATCTTCAGGACAAGGCGATGGGTTCTCTCTTCAGTCTGGTGTGCAGCTTGTACAAGGTTTGTTTGATGTCTTGTTAG
27819	2	24565864	54.727	35,T>G	G;T	TGCAGGAGATTTTCAGGTTATTAACTGAAGAAGATTGAGATTAAAGCATTGCATCGTGGTAAATATTTTGATCTACGAATCCCTCAGAATTTAGC
27824	2	24755712	54.727	55,A>G	A;G	TGCAGGGGAAAGAGGACAAAAGTGGCGCTAAAAGAAAAGAAAATAACAAAACTAAAACAATCAAACAAACTCAATATAACTCTTTTATCTAACTG
27827	2	24779585	54.727	73,A>T;88,A>G	AA;TG	GTCAACCCGATTTTCATTTACAAACAAAATCCAACATCCCCACAACCCTGGGGTACAACGTCAATATGACATCTTGTTGACCTCCTTTGCCTGCA
27834	2	24929566	54.727	39,C>A;73,A>C;75,T>C	ACC;CAT	TGCAGGTACACCGGCCCTCCAGGACCGAGATTGGTGACCCATGCTATGAACTATTAGGCATGTTAATAAAAGTAATTTTTTCCAACTTTTCAAGG
27857	2	25676904	54.727	61,A>G	A;G	TGCAGGTGCTGGTGGGCCGAGAGTCTGACTACAAACAGGTAAGCATTCTATTTCTTAAATCACAAAAGAGTAGATTAGCACTATCGATTTACCTG
27858	2	25693893	54.727	16,T>G;76,A>C	GA;GC;TA	TGGTGCCAATAAGCCGGTCACGACTGACCAATCAGAATCAAGTATTCCAGACATGATAAATTATTCATGAAACGCAACATCTAATGATTCCTGCA
27861	2	25829746	54.727	1,C>T;4,G>T;6,C>T	CGC;TTT	ATATTTTACAAATACTTTTATGCTGTCAAAGTATTATTGTTGTCTGTGTATGTACTTTTGCTAACAATAAATTATTTTTCTTTTAGGACCCTGCA
27862	2	25829837	54.727	39,A>C	A;C	TGCAGGAATTTTTGAGCTGGTGGAGCTGGTGGGCAATGGAACGTATGGTCAGGTGTATAAGGTAAGCAACATGCATTCTTTTGCTTTTTCGTTGC
27864	2	25915425	54.727	32,A>G	A;G	TGCAGGACTAAGAGATTCCACTCGTTCATCGAAAGCTGTTTGGTAAAGAACCACAACATGAGGCCTGGTACAGATCAGCTCCTCAAACACCCCTT
27866	2	25920185	54.727	88,G>T	G;T	TGCAGGTGGCCAATAAGGAGCGTTCAGACGCCCTGCGTAGACAACAGCTTGAGCAGCAGCAGAACGAGGGACACAAACATCAACTGCTGGCAGAG
27867	2	26148935	55.309	41,G>T;44,T>C	GC;GT;TT	AGAATCTGCGTGAGTGTGATGCAGTGATAAAGCGCAGTTGAGATCACACAGTCTGCCCACAACCCCTTGGCCTCCAGTTCATCCATCTTCCTGCA
27876	2	26362466	55.89	43,A>T	A;T	TGCAGGCTGAAGCGATGACACAGTTACACTGTTCTTACAAAATATAAATGAGGAGACTATATGCTTGCTTGTTTACGTGTTCCTGCTGTGCATTC
27884	2	26509701	55.89	72,C>A	A;C	TGCAGGCAGAGACGAGTCTCTTGCACAGAGTTCCCATCAGTTGAGCTACAGCTAGAGTGTGTTTATCGACCAAAGATTTGTGTTTTCCATTTAAT
27886	2	26576124	55.89	13,C>T	C;T	TGCAGGCACAGGACGTCAACATGACATCATATTGATGTTTTACCCCAATGTACAACAACGTTGTGGGAATGTTAGATTTTGTTTGGAAATGAAAA
27888	2	26649458	55.89	94,T>A	A;T	TGCAGGGCAAGCTTCTGGGTAAGGCTAGTTATGAGGTCTGAACGTGGCTTTTTAATGTGTTCATGATGAAACCTTTAACCAGTTCTGCTACTGAT
27890	2	26881916	55.89	1,A>T	A;T	CTGTGGAGGCCATTTGAGTACAGTGAACTCATTTTCATGTTCAAGAAACCAGTCTGAGATGATTCACGCTTTATGACATGACACATTATCCTGCA
27916	2	27694921	55.89	62,T>C	C;T	TGCAGGTTTCACTTTCCCTCACGTTACAGTTTTATCAATACGCTACGGCAAATAGTTTATTTCACAGGATGCAGTCAGTAATCAAATGAGCAAGC
27918	2	27773354	55.89	16,A>T;50,C>T;85,T>C	ACT;ATC;TCC	TGCAGGTACACACACATGTGAATGCTGCTCTCTCGTTGGCTTTAGGTGATCGCCGATGTTATTGTCAGTCAAAACTCATTTCACACGGCATGATT
27919	2	27844715	55.89	58,A>G	A;G	ATCAAACACACCTGAACAAGCTAATCAAGGTTTTACTATGTATACTTGAAACACCCAGGCAGGTGTGTAAAGGCAAGTTGGAGCTAAACCCTGCA
27922	2	27849714	55.89	84,C>T;87,A>G	CG;TA;TG	TGCAGGAGATACCATGTGGACATCACACTGCTGGATAGAGAAGATGAACAAACACACTTTAGCAGACTGCTTAAGGTGAGTTGATACGGTCTTTT
27931	2	28065488	55.89	21,G>A	A;G	ATTGAGCTGGTGAGGATAGTGGAAATCCAAAACTTTTGTGCTGCGTTTCAGGGATTTACTGATGTAGGCCAGCAATATGTTTACAAGCTCCTGCA
27941	2	28360773	55.89	45,A>C;79,G>A;88,A>T	AAT;AGA;CGA	CTCTCTCTTTTCTTCTAACCCTTCTTTGCATTAAATATGCTGTTTATGTGGATACATTCAAAGAGAATCAAACATACCTGCAACAAAAACCTGCA
27947	2	28508646	55.89	32,C>A	A;C	AAAAGGAGCCTTATATGAGGCATAACCAATTTCATTTAATTTATTTCTTTTAAACGTTTTAATCTTCCTTTGATTGGGCTTAATCAGCACCTGCA
27948	2	28508737	55.89	94,A>T	A;T	TGCAGGAATGCACTCTTTCCTCCTGGGGTTAATTTAGCCCTAGGAGCTCGGCACAGCAATTTTCCAAATGCCATTGCAAACATAATTTATATTTA
27952	2	28588796	55.89	9,C>T;31,G>A;35,A>T	CGA;TAT	GTACCTTTTTAGATGGCAAACATTGTGGCATAGATTTGGGAGTGGAGCAGAAGTAATCTGGCAGTAGCGTAGAGTCGGTCACGTGATGCCCTGCA
27981	2	29365883	55.89	86,G>A	A;G	CCATGAGCTTGGAGGACTGCATCTATACATTTCTGCAATGACTTAAATAACTTATTAATGAAGTCATCCGGAATGGCAAAGGAAGCGTTCCTGCA
27982	2	29365974	55.89	24,G>A;42,C>A	AA;GC	TGCAGGACTTTCAGAATTTATCAAGATTCTTTGGATTCATCTCCAATGCCTCCTCCTTCATTTTCATGTCTGGTGACTGGGCTGGACAATTCTGG
27987	2	29582311	55.89	40,T>C	C;T	AGTGTGATCTTAACTAGGAGCAGCTGTAAAGTGCGAGCGCCTTTGCCTCACGTGAGTCCCGCTCCATTGGAAATAAAATAACAAACTTACCTGCA
27993	2	29752999	55.89	15,T>C;23,C>T	CT;TC	ACCCTAATCCCAGCATATTTTCTCACGATACCACTGACCGTCCCATGTGAGTCCATGTGAGAAAAATCAATTATGTCCAGGTCTGCTCTCCTGCA
27997	2	29817338	55.89	84,T>A	A;T	TTGTCATGTGTACCTTGTAAAGTTCCAGAAAATGTTTGCATACTTACTTTATCAACATCTGAATGTCTTCAGTGAACATCAGTTTTGAACCTGCA
28008	2	30215228	55.89	26,A>G;75,A>G	AA;GG	TTAACAGCATGTAAGTGATGCTGAAAGGCCGCAGTCTATCTGTGTTTTGTGCATTGCATGCTGTGTTACTCATATGATGTTCACCTTTTCCTGCA
28019	2	30612648	55.89	11,A>C;71,A>T	AA;CA;CT	TAAACTGATTTCCTAAAGTAATATTTTGGATTGATGATCTGCTATAAATAATATACACTTTTCATTACTGCTATGTGTGACTAATAGGACCTGCA
28026	2	30773337	55.89	58,C>G	C;G	TGCAGGTCAGGAAGCTGATTAACCATCTGCACTTCAAACCATAGCATCACACCCGGCTCTGAGTGGGATCTGCTTCATGTGCATGCATCTGAGGA
28041	2	31064146	56.471	49,A>G	A;G	TGCAGGAGGCCCAGATCATGAAGAAGCTCCGGCATGATAAGCTCGTTCCACTGTATGCTGTTGTGTCTGAAGAGCCAATTTACATTGTCACTGAA
28046	2	31337388	56.471	0,T>A;1,T>C;50,C>T	ACC;ACT;TTC	ACACTTCCACAGTAAATTATTGGGTCATTTTATTTTTGGGTGAACTATTTCTTTAAGCTCACTTTTAAAGCTGGACTCAACAGGTTTGTCCTGCA
28049	2	31397244	56.471	18,C>T	C;T	TGCAGGAACAAGTTTGGATACTGCCGTCTTAGGTTGTAAGTACCATAACATTTCAAGTTTTGAGATAAAAACCTAAAGTTATGATTAAACCAGGT
28056	2	31631010	57.053	47,G>A	A;G	CACCCTCTAGAAACGCCCCTGTGTTTAACCTTAAATTGCAATAACCGGTCTTAAAATGTCTCACCTATCCCAAAGTGTGGGCAGCTCATCCTGCA
28077	2	31990466	57.053	57,T>A;81,G>T	AG;TG;TT	AAACATGCTCTGTTTGTCCTTTGCTAATTTTGATTGGTATACATGCTGCTCCTTCAGTGAAATCTAATCTTGTGATTTGTAGCGTCTCCCCTGCA
28078	2	31990557	57.053	62,T>A;70,A>T;90,G>A	ATA;TAG	TGCAGGCACAGGACATCAACATGATGTCATATTAACGTTGTACCCCAACGTTGGATTTTGTTTGGAAATAAAAAAGGGGTTGAGATCAGAGCCCA
28082	2	32137288	57.053	23,G>A	A;G	TGCAGGCCAGCGGGGGGTTGGGGGAAAAGTTATAAGCGCTCATTTTCTGTTTATATGGACTCAAGAAATGGAGGAAAAACTAGCAGGAATTTGGC
28085	2	32242813	57.053	33,G>T;41,A>G	GA;TA;TG	TGCAGGGCACCGGACCTCCAGGAACGAGATTGGGGACCACTAATCTAGTATAACCCCAGGACTTTTAGCATGAGTTGTAAAATTTACTAAAGAAT
28090	2	32497848	57.053	83,G>A;92,T>C	AC;AT;GC	TGCAGGTGAGAATATTTTGAGTTTTAACAGACAACCGACGCCATACCTTAACACTAAGACAAGTTACAGCTTATTCTTCCTCTGCAGAGTGTCCT
28101	2	32681016	57.053	74,A>G	A;G	TGCAGGGACACCGGCCCTCCAGGACCGAGATTGGTGACCCTGGTTTAAAGTGTTATATTGTCTGGGTTAATTATGTGTGATTATGATTATTAGTG
28123	2	33114355	57.344	7,G>T	G;T	TAATTCCGTCCAAAATGAACACTTGATTTGGCCTGAAAGCAAACTGTGGGATGTTATTTATTTTGCTGAAGCACATGTGTCAGTGGGATCCTGCA
28133	2	33390037	57.634	4,A>C;21,C>T;31,T>C;70,G>C	ACCG;CTCC;CTTC	AACACATATTTTCCAGTCTTATTTTTCTGATTATTTGAAGTATGATGTACACCAGGGGTCACCAATCTCGCTCCTGGAGGGCCGCTGTCCCTGCA
28141	2	33660746	57.634	29,A>G	A;G	TTTTGTGTACTTCAGGTTTTTGACTTGCTAAATAAGAAAACAAAGCTGCGTGTTTTGGAGGATGAGAAGCAACAGGTCAATGTTGTTGGCCTGCA
28143	2	33699516	57.634	19,A>G	A;G	AGGATGAAGGCGGGCAAAGGGAATGCTAGGAAGGGCTATGCTGAATGTCTTGAATGCTTCTTTGAGGGCAGTTTTTTTCAAGCCCTCAGCCTGCA
28144	2	33699607	57.634	53,T>C	C;T	TGCAGGTTTAAATCTATCTTCTCCCAGTTGGTGGGTTATTGAGTGGATTGTTGTCTGTTGATGTGCCAAGGACTAATTCTTTATGTGTAGTTGAG
28161	2	34638410	58.811	41,T>C	C;T	TGCAGGATTAGCTTGTCAAGGATTTTCAAATGCATCCTGAGTCCAAACAAAACATTGCAGCACATTTAAATTGCTAGACTGTGGTGCTTAAACGC
28163	2	34702315	60.278	18,A>T	A;T	ATGTCTTCCAAGCGCATTTAACACTTAATATCTGTAAACACACATTAAGGTGCGCTGATGTGTTCGCTCTCTTTTTGTGTGTGTTTGCTCCTGCA
28168	2	34937124	60.278	65,T>G	G;T	TGCAGGATTTTTAAGCTAACTGGATTGTTTTTGAAGCCTAGTTTGTGAACCGAGTATCTTATTGATTTTGAAAGTGTTTTTTATATTATGATATT
28173	2	35056040	61.746	65,A>T	A;T	AACATAATTAGGTGCTGCTTGTTAATCAGACAATGCTTCTGTGTTTGTTCTTGCTGTCGTTTGTGAAAAAAATGATCAACAAAAGTTTACCTGCA
28174	2	35056131	61.746	28,T>C	C;T	TGCAGGCACTATGTGACGCTAGTGCACATGAAGGGGAGTCAGATTTGTCCAAGTAATCAGATTTTGATACAACTTTTTTCACCTCCTCTTGCGGG
28177	2	35218986	62.327	6,C>T	C;T	GTCAACCATATTTTCATTTCCAAACAAAATCCAACATCCCTATGACAATGGGGTACAATGTCACTATGAAGTCATGGTGATGTCCTGTGCCTGCA
28186	2	35553038	62.327	61,T>A;66,A>G	AG;TA;TG	TGGTACGCAAATCCTGCTGTGTTTACGATTTGATGTGTGCAGTACTAGTTCTGGTTTGCCTTTTTGAATTGTAATACAGACTACTGTCACCTGCA
28187	2	35553129	62.327	28,A>G;45,A>T;74,G>T	AAG;GAT;GTG	TGCAGGTATGAAAGTTTTATCCTCTCACATAGGCTAAATTGTTCTAATTTCTCTTCACCTATTGTCCATTTGGTGTGTTCAAGTGCAGGTTTTCG
28190	2	35571247	62.327	30,A>G	A;G	TAACCTTGAATATTCCTTTAACTTGCTTTAAGAAAGTAGATGCACTAGCCTGATCTGCAGATGTTGATGTTTTTGTCTTCTGTCTGTGTCCTGCA
28192	2	35577576	62.327	53,A>G	A;G	GAATCTTGTGAGGGTTCTGCACCTGTCCCTGGAGTCACAGGTTTAGGCTACTCAGGACGTAATAATGCACCATGGGAGAGAGGAGCTAACCTGCA
28197	2	35656222	62.327	12,T>G;42,A>T	GT;TA	TGCAGGATATACTAGCAACTACTGGATTAAAGTGTATTTGGAAAATACCATTGACTCGCTGTTGTACTGTCTAAATGTTTTCTGGAAAATGTCCT
28189	2	35562755	62.919	10,A>G	A;G	TGCAGGCGACAGTGGCCAAACTGGGGCCCCTGCCACGTATCCTTGGCGATATCACCCGCTCGCTGTCCAGCCCTACTCCCATCCAGCAGCAGCTC
28224	2	36614441	63.51	38,A>G;41,G>A;61,A>G;86,G>T	AGAG;AGGG;GAGT	TGCAGGAAAGTTGTCTCCAAAAAACCATCAAGAATTTTATCGTTTCAGCTCATTTTTAGAAAAAACAGCAAGCTATTTTAAGTGTAGGAAATGGA
28230	2	36840513	64.068	77,T>C	C;T	TGCAGGGTTTAGCTCCAACTTGCCTCAACACACCTGCCTGGATGTTTCAAGTATACCTAGTAAGACCTTGATTAGCTCGTTTAGGTGTTTTTGAT
28237	2	37011642	64.626	4,T>C	C;T	ATTACTGGACAAACCAGTTGAATAACTACACTGTAAAATGAGCAAAATGTTGTTTTGGTCATTCTAAACCAGAGATGCCCAAAGTAGGACCTGCA
28247	2	37094803	64.67	53,G>T;79,T>C	GC;GT;TC	CTGAATTGAAGGACATTATTTGTGCTTTACATCTATGGCTGGTAATACGATGTGAATAAAATCGATAAATGTTTTTGTTCGACTCTTTTCCTGCA
28248	2	37094894	64.68	26,C>T	C;T	TGCAGGTACCGAGAGAAAACGCTTCCTTGCCATTGATGAGTTTTACGTTAATCTGTTTTTAAGGTGTATTACAGTAGGGGAAACCCTAATGTATG
28250	2	37163681	64.69	83,A>G	A;G	GAAGTTGAAACACAAAAAGCTTGTCTGGTGAGCCCATTATTGATGTGCTGGTGTGTTTCATAGGTGAGACATGCTTCCTTAGAGATGAACCTGCA
28252	2	37192478	64.69	83,G>A	A;G	TTAATATTTGTCAAGCCAAATACAATGTGATCAATACAGCCAAACATGATAACAACTACTTACAGTATATAAGTGATAACTCCGATACTCCTGCA
28253	2	37192569	64.69	19,A>G;79,C>T	AC;GT	TGCAGGAAAGAAAACAAATAAATCATGACTAATTGTGAACCGAACATCTTAGAGTTGCAATGTAAATTAAACAACTAAACGATTGACTCACCACA
28258	2	37327462	64.69	58,C>T	C;T	CAAATGACAGAGAGGGAGACAGAATGTGTGAGATCCTCCCCGTAGAGAGATTGATGAGCGTGGAAAACTCACCTTACTAACAGTTTAATCCTGCA
28264	2	37505569	64.69	3,G>T	G;T	TTAGCTGTAAAAATTAAAGTTTAACATATTAAATCGATACTAAAAGATAAAATGCACACACTCACAGCATTCAATGGGTAAAGAGGCAACCTGCA
28265	2	37505660	64.69	7,T>C	C;T	TGCAGGGTTAAGACGCGTCCTGGTGGGACGATGGGTTGAGAAAGAGGAAGATGTGTGCGGAAAACCAATCGCACTCGAGTGTTTTTTCTCCCTAC
28268	2	37524889	64.69	94,G>C	C;G	TGCAGGTTAGAAAAAAGCATTCTCCTAAAATCATTTCAGAGGGAAACATGGAGAAATTGGTATGTTGAAATATTAGGGAGGAGAAAGGATGGGGG
28269	2	37579846	64.69	12,T>G;68,A>T;75,T>C	GTC;TAT	ATTCTTTATCATTATGTTTAAGACAAACAACAGAAATATTTAAAAATAAAATAAATTGCTAATGAAATAGATGATTTGATTTTATTATTCCTGCA
28273	2	37657037	64.69	8,G>C	C;G	TGCAGGAGGTGGAGCTGCGCTGGGGTGTTACTGAGGAGGAGTCCAACCGTGCTGCGGAGCTCTGTCTATCAGAGGTGTGCCGCAGTCAGCTGCTG
28282	2	37816893	64.69	72,T>C	C;T	CTGTTGAACCTGCAGCTGAATAGTGAGCACTTTTGGCTGTGCACCCGTTTGACCTGCCTTGGCTTGGGCGAGTGCTGCCAGCTGGCCTCCCTGCA
28289	2	37989242	64.69	46,G>T;69,C>A	GA;GC;TC	TGCAGGAAAAGAACAAGCAGCAACAAATTCAGATGTTTAAGAACTTTACAAGTTTCAAACAAGAGACTCCCTCACCTCTTGTCCCACAGCAAATG
28290	2	38088554	64.69	13,G>T;26,T>C	GC;GT;TC	GGCGGTTCATTCCGTTGTGGCGATCTTAGAATAATAAAGGGACTAAGTCGAAGGAAAATGAATGAACATTTCTGAAGCATGCAAAATTGCCTGCA
28291	2	38088645	64.69	32,G>A;70,G>T	AT;GG	TGCAGGTAATTTGTATCATGCAAGGTGATTTAGGTAGTCGTGATTTTTCTTACTGAATATCTAAAATAGCGCATCATGTTGCCTTAGTAAAACAG
28304	2	38293888	64.69	31,T>A;53,C>A;71,C>G;75,A>G	AAGG;TACA;TCGA	TGCAGGTGGTTTGTTAAGCCCAGGTGAAGTTAAAATGTAAAGTTATTATATTAAAAATTGTACATATTTTTCTACATATATATATGAGCAATATC
28312	2	38397584	65.271	14,G>T;24,A>G	GA;TG	GCATCCTAACTTACTTAGCACTTTGAATTTGTTGTGGTTCTATGATCTACTGTAGCATTGTAAAAAGACAGACTTACAGTACAATGTCACCTGCA
28314	2	38460841	65.271	76,T>G;79,G>T	GT;TG	TGTACTCATGCAGAACGCTCTCGCGCTGTAGTGACTGGCTTATAGTGGCTTAAGTTCAGATGCAGTGTGGAGACTTGATTTGGGCAATTCCTGCA
28317	2	38566875	65.271	44,T>C;85,G>A	CA;CG;TG	TGCAGGAGCTTTACGCCACACACAAAACCCTGGTACCACAAATCTAATTTCTCCCTCCACTCGTCTGTTGATTCTGAGCATGTGCGCACGCTTCG
28319	2	38614201	65.271	62,A>T	A;T	TGCAGGATTTAGCTCCAACTTGCCTCAACACATCTGCCTGGATGTTTCAAGTAAGACCTTGATTAGCTTGTTCAGGTGTGTTTGATTAGGGTTGG
28320	2	38679407	65.271	42,A>G	A;G	TGCAGGAAACCTACAGGACACATGCAGGAATCCCACAGGGGGAAAAAAATGCAGAAATCGCGTGCAGGATATCTGCAGGAATTCTACAGGAAACA
28326	2	38809847	66.448	13,T>C	C;T	TGCAGGCACAGGATGTCAGGATGTCATATTGACATTGTACCCCAATGTACCACAACCCCGTGGGGATTTTGTTTGCAAATGAAAATTGGGTTGAC
28337	2	39213159	66.448	9,C>T	C;T	TAATAAAAGCAAAACTAGACATTTATGAGAGAAGGATATACAGTAACAGAAGGCTTTCTCTGATCAATACCACATAGCTGAGGGATAAGCCTGCA
28338	2	39213250	66.737	20,A>T	A;T	TGCAGGGTTGCATTGGTTAGAAACATCTGTCTCACACAGCATCACTCTTGAGTACCAGCATGCAATCTGGATCTGCCTTTAGCTCATACTCCCAA
28339	2	39239496	67.026	24,A>T;52,C>A	AC;TA	TGTTGAATGGAGAATGTGTACTTAAGAAAATGTTGGCAGTTAAGTTGTCACACTAGATCAGGGATTCTCAACTAGTAGGCTTCAGCGATCCTGCA
28340	2	39239587	67.026	34,T>C	C;T	TGCAGGTGGGCCGCAAGATAGCTTAAAATTAACTTAAATATTATACTATAATAATTTGATTTCATTATTAGATATGTCATTTTAAAATGATTTTC
28345	2	39490740	67.607	25,C>A	A;C	TGCAGGGACACCGGCCCTCCAGGACAAGGATTGGTGACCCCTGACATACATGTTTATATATTATACTTTAATTGAAACATGTATCTGCAAATAAT
28348	2	39504756	67.607	78,T>C	C;T	CCTTCTATTCCCAAACAAAGCCAGCACTTGTTCATCTGCTTGATCATTGGGGTAAAGTAGTGGGCCAGCTACACGTTTCAACACTAGGACCTGCA
28350	2	39724698	67.607	56,G>A	A;G	TTTCTCCATTTCACTCGCGGTGAGTTTAGGCAAAGGAGTGTTTAATAAGTAAAATTGGCCTCAGACAGTTTAGTTTTGTCTGCATCAAACCTGCA
28360	2	39798367	67.607	30,T>A	A;T	AACAGTCACAGAGACTGCTTGTTCGGGTCCTGGACTCTGTTTGGAGACCCCGTTGACTGCCCAGATCTCGAAGGTGTAGTTGGTGTGAGCCTGCA
28373	2	40159603	68.189	68,T>C	C;T	TGCAGGCCAGGCACCTACAAAGCCTCTTCCATGGACGCCTACTGCTCCAAATGTCCTCCACACAGTTTTTCTCACCAGGAAAAGGCTTCTGAATG
28375	2	40336739	68.189	34,A>T;35,A>C;55,C>T	ACC;ACT;TAT	AATCAAACCACCTGAACAAGCTAATCAAGGTATTTATAGGTAAACTTGAAACATCTAGGCAGGTGTGTTGAGGCAAGTTGGAACTAAACCCTGCA
28379	2	40385143	68.189	56,C>A	A;C	TGCAGGCATACACCTTCATAAGACGTTAGTATTAGGTTAGATTTGGGTCGTGGTGTCGGAAAGTGACCAAAATCCAACGTCGAGCCAAGATCTTA
28381	2	40419933	68.189	83,A>G	A;G	TGCAGGTGCTTCTTGGTGATGCTATCAATGTGAGCTATCAGAAATGGGCCTATAAACAGGAATGTGACTGTCCATCCTTTAGAATCCACTCGACA
28382	2	40433302	68.189	15,G>C;53,C>G	CG;GC	TTACAGGATATTTACGGGTGTCCTTCAGTGGTTAATTGACTCCAGTGTGTTATCTAATATTGAGGAGCCGCACACAGGAGGGTTTCAGCCCTGCA
28410	2	41427114	69.374	15,A>G;40,G>C	AG;GC;GG	TGCAGGCGTGAGAGCGGGAAAAAGATAGACGGACGGCTCAGAACCGGTTGACTGTAAACATTTGGTTTATGGATATGTTTGTTGAACTGATGTCG
28435	2	42053636	70.272	39,A>G	A;G	TTCAAACAGAGAGCGTGTCATGCCTAATCTCCGCACATGGTTATTCTTCACGATCGGGCGCAGCTGTTTGTGATCCCCCAACAGCACAACCTGCA
28439	2	42207471	71.17	17,G>T;57,A>T	GA;TT	CAACTTCACTGAGCAATGGTCAATTGAAGGAACACAATTAGAATTTGCTAAAAACATATTACATATCCATAGAAACACCTCTAATATTGCCTGCA
28448	2	42363555	71.17	22,C>T;37,C>T	CT;TC	TGCAGGTGGGATAGAGGTAAAGTTGGTTTTATATTCGCACATTCAGACTTTCCCCTTAACAATATAATTTCAGAAAAGTATTCTTTGCAAACTCT
28451	2	42502442	71.17	37,G>C	C;G	GTCTGCTCTGGATGTTTCTCCCACATCAGGTTGTTTGGTCTTGGACAGATATTTCTGAAGAGCTGCTTTGAGCAGGTCAGATTTCTCCTCCTGCA
28456	2	42627861	71.17	46,A>G	A;G	GCTGCTTTATAAGGGACACATTGGAACGGAATCAAAATGCATTGACATTCTGGTAGTTTCTGTACCTCCTGGCATGGCTGTGCCCACGTCCTGCA
28457	2	42628038	71.17	10,G>A;36,A>G;63,C>A	AGA;GAA;GAC	TGCAGGCTTTGAGCTGCTCTCCTGAGGCCTGACGAAAAAGAAACACATGCATACAAACAGATGAAGGAATAAACATGTCCATATGTGGTGCTGGA
28475	2	43162024	71.17	15,C>G	C;G	TGACATTTTAGTACTCTTTCCATCCCTGCAGCCTACCTGAGTGTTGTTACTGACCATGATCATCCCTTTATGATGAAACATGGCTACTTCCTGCA
28476	2	43162115	71.17	75,C>G;79,G>T	CG;GT	TGCAGGATTACATGCTATGTGACAAAACCAATAGTTTTTTCCTTGAACATTGCATTGAGTTCACTATACTTTAATCCCCGTAGATCTAAATCTAA
28478	2	43220831	71.17	72,T>A	A;T	TGCAGGGCCTGGATACGCTCAGCTCGGCTAATTTCTTTCCCATCCAACGACTGCAAACAACAAAAAGCATCATTCATAAATAGGGCAAACCTACA
28489	2	43613500	71.17	36,C>G	C;G	AAAGTGAAACCTCACACACACAAACATCCACACATAGACTGTGACCCAAAAGGTTACAAACACAAACACCCACGTGGTGAAACTACGACCCTGCA
28490	2	43613591	71.17	38,C>A;92,T>A	AA;CA;CT	TGCAGGTTACGTACGCTTAGCAAAATAGCTACATGCTACGACCCGTAGGTTACACACAAACAGCAGGAGACTGTGACCTATCAGATTACCCATAC
28501	2	43842369	71.17	23,T>G	G;T	TGCAGGACTGCTGAGGCCCACTATTGGTCCACAGTCAACCGGTTGAGAATCCCTGAAGTAGTCGATGGCAGAATTTTTCACTTTGAATGATCACA
28506	2	44009720	71.17	9,C>T;16,G>T;28,A>G	CGA;TTG	TTGTGTTTGTGATGGATGGTGAAGGAGAGCTGCTGTATAGAGTCGTCTCGTGGGATCCTCGTCTTTTAGATGGTTTGGGTCAAATGCAGCCTGCA
28514	2	44385687	71.17	8,A>C	A;C	TGCAGGTAATGAAGCTTCTAATGGTTACACGGTCTTTCATCTCGTTTTACACTTGAACAACTAAATGAACGCTTAAGTTCATTTAACTTATTGTA
28515	2	44452675	71.17	2,C>T	C;T	CTCACCAATAAGGCCGAGGGCAGGCGATCCTTTGAGATGTGACCTTGCAGATGAGAAGACAGTTACAAGGGCAGCGCACATATTTCTTGCCTGCA
28516	2	44500601	71.17	69,T>A;84,A>C	AA;AC;TC	CATCAGTGTGAAGGATGAAGACGCCACTATTGAAGACAACAGATTTGTCATGTTTAAAAAAAGGCAATAATCTGAGTAGCCTGAATTGACCTGCA
28522	2	44570728	71.17	59,A>G;64,A>G	AA;GA;GG	TGCAGGGTTTAGCTCCAACTTGCCTCAACACACCTGCCTGGGTGTTTCAAGTATACCTAATAAGACCTTGATTAGCTTGTTCAGGTGCAATTTCA
28525	2	44587191	71.17	0,G>T	G;T	GCTGACATTTTGTAATTGCACGTATTGATTTTAAATTACATTTCAAATTGCTATTGATTTGAGATTGCTCAGTGTTAGCGTACTCTTGTCCTGCA
28530	2	44625858	71.17	93,A>T;94,C>T	AC;TT	TGCAGGCATCATGGAAAATTTTTAAATCAGATATCACCCCTCAGTCTATGGCCGGTTACTCTCAGAAGCTAAGCAGGGCTGGGCCTGGTCAATAC
28531	2	44639495	71.17	64,G>A	A;G	ATTATTTAAACAAGATAGCTGGACTCAAGGAAGATATATGCAGGAACCGGTTTGAGGTCAAGCAGTCATTGTGTGATGATAATTTCTCTCCTGCA
28532	2	44639586	71.17	13,T>G	G;T	TGCAGGTGGAAGGGGATAAACTGATCCAGAATGCTCCAGAATGTTACCAGCTGCTGCATGAAGCACGTCGGTACCACGTACTTGGCAATGAGATG
28533	2	44699290	71.17	80,T>A	A;T	TGCTTTGAATTAAAGCTAACACCAACATATAAAATATTCTGCTACATGCTTTTATGAATTATTAAGGCATCACCCGAAAATAAAGATTCCCTGCA
28534	2	44699381	71.17	43,G>A	A;G	TGCAGGGAAAATGTTTCATTACTTTATGAAGTGGAGCGAATCTGTCTTGATTCATTTTGTTCTTGAAAAATGAAAATCACCTTATATTGATAAAA
28535	2	44706822	71.17	34,A>T;77,G>A	AG;TA	TTGAGCAGACCTTGTTTTGAACTTTCTCCGTCTCACTCACGCTGGGATTTTTAAGTAAAACTGGACTGTTTAGTTTAGTCTGCGTCAAACCTGCA
28540	2	44930679	71.17	81,C>A	A;C	TGCAGGTCATTCGACCCCAAACAGCAGCACCTTAGTGAATATAGGAATTAGAATAACTAATATTAATGAAAATTACACCTGCTTAATGAAAATCA
28546	2	45019778	71.17	28,A>T;37,G>A;78,G>T	AGG;TAT	TGCAGGAGTCACACTGAGACACATGAGGAGTTCCATCGCTGTTCATGTTTTATTTATTTTAATATTTCTACTTAATGTGAAGTTCTTTTTGGCCT
28549	2	45100240	71.17	5,C>T;57,G>T;66,G>T;69,T>G;70,C>T;83,G>T	CGGTCG;CTTGTG;TGGGCT	AAGCACGAATAAGGTGAGTAAACCCAAAATGGTCACATGTCTATTTACGCACGAATAGTCAGTGGCGTATCGCAAAATGCGGAGGCCCGCCTGCA
28551	2	45146907	71.17	12,A>G	A;G	TGCAGGGACAGCGGCCCTCCAGGCAAGAGATTGGTGACCCCTGGTTTAAAATGTTGTCACTTATAGCATAAATTGCTATGTGGTCAGACATGTTC
28555	2	45208662	71.17	35,T>C;47,T>G;48,A>G	CGG;CTA;TGG	TGCAGGAATTCAGCCTCATCCATCCAGAATTCCCCCTTTGCTGTACGTAACAGCAGAGTCTGAGCACAGGACGCCTCAAGAGAAGCCCAGCCGGA
28560	2	45337550	71.17	17,A>G	A;G	TTCTTACCTCAGAATTCAATTTTCTGTTGTAGCTTTTGGAGAAATTGCAAGACTGACTGGAAAATATCCATGTGTGATTGTTTAGGATACCTGCA
28573	2	45574432	71.17	13,C>T;46,C>T	CT;TC;TT	TTATTTAGACATACAACAGGTGCATTTTGTGTCCTTTTCCCTAATATCTCAAGTATATGTTCAACAGGCCCAACTGAGAAGCAGTTTAGCCTGCA
28577	2	45680092	71.17	8,C>T;9,G>A;11,T>C;66,A>C	CACC;CGTA;TGTC	GTTGGCAGCGTTGTAATCTAACGTGCTCTCCACTGGACCACAACAGTTATATATTGAAGAGTGACTAATCTGAGTTATATCATCATTAACCTGCA
28581	2	45706325	71.17	60,G>A	A;G	TAAGGAACGCATATTGAGAAACAGCCCTAGAAAATATTAAGCAGATGTGAGTTGGAAGTGGTTGGAGCTAAACTGTGCAGAACTGCGGCCCTGCA
28583	2	45716796	71.17	44,A>G;54,A>C	AC;GA;GC	CACTTGTTTCCGTGTCAGCTTTAGTGTGAACAGTTTATACAGCAGACAAAATGCAGTGGACACGATTCCACCTGTCCCGACTCCTCGAACCTGCA
28592	2	46124968	74.068	14,A>G	A;G	TGCAGGCACAGGACGTCAACATGACCTCATATTAACGTTGTACCACAACGTCATGGGGACGTTGTATTTAGTTTGGAAATGAAAATCAGGGTGAC
28596	2	46229662	74.068	8,A>C	A;C	TGCAGGTTAATTCTTAGCAAATTTGCAACTGAACTCTCGGGGCTGTAATCCCACATCCTGCAACATGGCTGAGTTTACAGCAAACATGCTAATCT
28633	2	47619082	74.068	46,A>T	A;T	GACATTCATTATAGTTTAAAACCACTTTATATGGATCAGGACATTTTATTAAAAGCCCTTTAATAAAAGTATGTTTGTTGTTTTCTTGTCCTGCA
28640	2	47735757	76.965	61,T>G	G;T	TGCAGGTTTTAACTCCAACTTCCCTTAACACACCTGCAAGGATGTTTCTAGAAAGCCTAGTTAGAGCTTGATTAGCTAGCCCAGGTGTGTCTGAT
28643	2	47793827	76.965	26,G>C;90,A>C	CA;CC;GC	TGCAGGTCACTCGCTCATATGCTCAACCCCTGGCTGATACTGGACCAGGAAAATCGATTTCCCTTTACGAGCAAACCTACAGCACATCTCAAGAT
28645	2	47925237	76.965	11,C>T;12,A>G	CA;TG	TGCAGGTGCTCTGATTTCCCCCACAGTTTAAAGACATGTGGTATAGGTGAATTGATAAAACTAAATTGGCTGTAGTGTATGAGTGTGTGTGAATA
28648	2	48052229	76.965	35,G>C	C;G	TGCAGGTAACTGGGAAGACTATTATATGTTGTACTGCAGACTGTTTCTTTTTAAATTTTGACATCAAAAAGAGCAAATCTATGTTTAAAGGCCAT
28668	2	48424913	76.965	7,G>A;75,T>C;78,C>G	ACG;GCG;GTC	TGCAGGTGAACAACACGCTCCATTAATCACTCTTCAGCTTATCATACTATAACAGAGGAGATGATCATGAGCATGTCACTGTTCATTTACTATAG
28682	2	49349795	77.547	35,C>T	C;T	CTTTATTCCAGGGATCCTGTTTGTTGTAGAAATCACGGATATTATGATGTCGCGGCTCAGTCTCTCTGTCTACACCCATTTGCTTTTGGCCTGCA
28689	2	49514278	79.333	45,T>G;71,A>G	GG;TA;TG	TGCAGGATACCGGACCTCCAGAAACAAGTTTGGTGATCCCTGCTTTACAGCAACATCTAAGACACAGGTGTAAACTCCAGTCCCTGGAGGGCCGC
28692	2	49556179	79.333	83,A>G;93,A>T	AA;GT	TGCAGGGCACCGGACTTCCAGGAACCAGATTGGTGACCCCTGGTCTGTAATATGTTATTCATGCAAGCAATTATGTTTATTATAATTGCTTCAAA
28697	2	49741100	79.333	26,C>G;86,T>A	CA;CT;GA	TCGAACACGGATCGACGACACCGTAACTCAATGCACTGACCACTGGATCACAATTTGTGTGGCCGGAATGATAGTTACATTATTATTAACCTGCA
28722	2	50389362	80.214	47,A>C	A;C	TGCAGGTGAACGAAGCCTTTACACACATTTACTCTGGAGGACGGGACCGAAAGATCTACTGCACGGACCTGCGTAACCCTGACATGCGTGTGCTC
28752	2	51345746	80.508	86,A>G	A;G	TGCAGGAACAGCTCTTGGCCAAAGGTTCCGATCAAGAGAAAGCAGGAGAACAGCAGCAGGAGGTGGTGAAAGCTGTCAGAGAGTGCACTGACCGC
28754	2	51489492	82.876	54,A>G	A;G	GCCGTTTGCATTTCTCGCAAACACAGAAGCTCCCTGTGATCTTAGCTGCAGCTGGAAAAGTGCAAGTGCGTTGACTTATAACAAACTTGCCTGCA
28758	2	51564798	82.876	20,G>T;47,T>G	GG;TG;TT	CACATCTAAAAGCCTCAGATTTAAAGCCCAGTTTCATGTTAGCCTGATGAAGCTAAAGAGCGGAGAGTTAACATATGGAGGCTGCTTTACCTGCA
28761	2	51819453	82.876	27,T>G;44,A>G	GG;TA	AACATCAGAGATACAGCAAAAACATTATACATGGCCAAAACAACAGTTTAGAACAGGTGTCACCAATCTCGTTTCTGGAGGTCCGGTGCCCTGCA
28763	2	51821873	82.876	70,C>T	C;T	TGCAGGAAGAAGACACTGGATATTACTGGTGTGCTGTAGAGATCGGAGGAAAACTTGAACTGGATAAGAACAAGCAGCTTTATCTCTCAGTTCAA
28790	2	52752241	82.876	38,T>C;61,G>T	CT;TG	TGCAGGTTCTCCAGTACCTCCATCTCCAGCTTTGAGTCTCGCGTGCGGTTCTCCAGGACCTGTGACAGCATTCAGAGAGAACATCTTTAGCTTAA
28805	2	53022343	83.748	11,A>G;18,G>A	AG;GA	GTACCTAATAAAGTGGCCGGTGATAGGTTTTACCCTGTGATCCACGGCGTAATAATCCCACTATATATGCCAACACAGTGCATAAGAAGCCTGCA
28784	2	52673064	84.62	58,G>A	A;G	CAGTCAAACCTCCACTAGTTTTTCCTCCATTTCTTGGGACCAAATAAACCAAATGAGCGCTTTCATCTTCTCCCTCAACCTTTCGCTGGCCTGCA
28807	2	53050318	84.62	23,C>T	C;T	ACTCCCATGAGCTTGAAGGACTGCATCCATACATCTCTGCAATGACTCAAATCACTTATTATTACAGTCATCTGGAACGGCAAAGCGTTCCTGCA
28813	2	53153405	84.62	17,G>A;44,C>T;73,A>G	ACA;GCA;GTG	TGCAGGTCAGTGCTGGAGACTGCCAGCTGATCTATAAATACTGCTACATAAGGAGCAGTGGATCAACCACCTTGAAGAATTTAGACAAGAATATG
28814	2	53177054	84.62	52,A>T;60,C>T;65,A>T;90,G>A	ACTG;ATAA;TCTA	TGCAGGAAAGCACATAGTCCTATAAATTCTAGAATGAGCATAACATGGCAGAAAACTGTTCAATATGACAAGCATTTCCCAGCATGCATTGCTAA
28821	2	53305463	84.62	19,G>A;59,A>G;67,T>C;84,C>T	AGCT;GACC;GATC	TGCAGGACTCCCAGAGTTCGTCAAGATTCTTTGGATTCATCTTCAATGCCTCCTCCTTCATCTTACTTAGTAATGTTCATACCTCGTGACTGGGC
28827	2	53446620	84.62	72,C>A	A;C	TGCAGGTCTCTGTGCAGACGATTCAAGAGGAACTCCTGCAGAAAGACATGATAAACATCCATAAAAACACATCAAATCAATGGCGATGCACTAAA
28835	2	53619475	84.62	32,G>A;39,G>A;48,T>A;77,C>T;88,T>A	AAATA;GGTCT	TGCAGGTGACTTTTTTAGCAGATATAATAAATGTAAAATGTATACTTATTCATTATTTTATGCTCAGTGTTACGATCCTTGATGGCAATATGTCT
28849	2	53924604	85.496	35,G>T	G;T	ACACTCTCAGCAAATCTGATGATGGAAAAACAAAAGGCTGAAAGTGACTGACAGCGGGTCTTGTGATTGCTAAACTGTGTTTTGTGGATCCTGCA
28893	2	54971190	86.382	57,T>C	C;T	CATTCCAGCAGTGCCAGACGTGCCGTTCTCCACATACATGATGCTGGCCTTCTCTATTAGCTGAATGGCTTCGGGCATTTTCTTCATGTCCTGCA
28894	2	54971281	87.278	74,T>A;77,C>A	AA;TC	TGCAGGGTCAACAAGAGTCACCATCTGACCATATCTAACAATGTTCAAATTGTGTTAGGGTTACAATAATCTAGTGACGTTCTGTGAAAAAGATA
28907	2	55426380	88.174	3,C>G;78,G>A	CG;GA	AGACATAAACATTATTGAGCATGTCTGGGGTAAGATAGAGGAGGAGGCATTGAAGATAAACACAAAGAGTCTTGATGAGCTCTGGGAGTCCTGCA
28915	2	55533050	88.498	71,C>G	C;G	TGCAGGTCTGTTGCACTTCGGTCTATCTTTTATCAATTAAGACGCTGCGCGTGGATCAAATGGGCAGTCAGCAATGACTCCTCTGCATAATTATA
28921	2	55775124	88.821	9,A>T;73,T>C;88,C>T	ACC;TCT;TTC	TGCGTACAAATCTGAACAATATCTAAACATAAACGTCAGACATCCCTTAGACCAGGGGTCACCAATCTCTGTCCGTGAGGGCCAGTTTCCCTGCA
28933	2	55972939	88.821	32,G>A	A;G	TGCAGGTATGCACCGTGCGCGTGCATTAACCCACGGTTTTCTTCAGGAGGTTGATTTGACTAACTCTTATCAGCTGTTTTGGAACCGACATACTG
28944	2	56240443	96.005	28,G>C	C;G	TGCAGGCGACCCTGATGGCAACTATATAGTATATAACTGCATGTTAACTATGTTTATATATAATAACTTTTGAGTTTATTGTAGGGTCATCAGTA
28949	2	56393305	96.088	76,T>A	A;T	TGCAGGTACTGATGACGCACATGCCCTCATCACACGTGCTGTAATTATAAGTGAGATATAGAGTAATACACGTTTCACTGGAATACTTGCCTCTG
28976	2	57462728	97.498	23,C>T	C;T	TTAAACTGTCAAACTCTTCACAACGTCTTAATCGTTTTTCATCGCATTACACTCAAAACAATTTATTAAAATTTTCAAACATTTGTATACCTGCA
28977	2	57462819	97.498	76,T>C	C;T	TGCAGGTTTACAAATATTTGATATTGACATTGTTTGTAATGTCTGCTAAATTGGTAAACGACCTCTGGTTGCAAATTAATTGTTATCTAATTATC
28980	2	57636555	97.498	13,G>A;34,C>T	AC;AT;GT	AATGACTTATTGTGAATATGGGTTAATGTGATCTTCTGTGTGCTGGTGTGTGCAGATGGTCAGCCTGTGGTTGGTCTGGATCCGTCAGTCCTGCA
28988	2	57733058	99.989	27,A>T;40,T>G	AT;TG	TGCAGGTCAGTGTTGTCTAGTGGACTGTAGATGGAGACGGGGCTCAAAACATCTGAATCAGACCCCTCTGTTCATCAGCTGCCAACAAACAGTGT
28990	2	57800671	99.989	8,T>A	A;T	ATTAGTATAGGGTGCAGCTGTGTTCAGTGCTGTTACCCATGATGCCTTCGCTGGAGCTGATGGGTGGTGTGTGGTTGGGAACGCCGTAACCTGCA
29023	2	58592726	103.817	79,G>A	A;G	ACCAGAGGACATAACAGTGCAGAGACACAGAGAGAAAACAAGAAACACTGAAGAAAAGCAGAGCAAGAGGACAGATAATGACAGACAAACCTGCA
29039	2	59050632	104.256	3,G>T	G;T	ATTGGAGAACATTTTTCCAAAGTCCTCATCCTCAAGTCTTCAAGATCAATAGAGAATATTGATTTACAATCAGGCACATTCTGCAGACGCCTGCA
29040	2	59050723	104.256	66,A>T	A;T	TGCAGGAATGCAGGAGCAGAGTCTCTCTGTGTTTTCACATTCCATGCTTCAGTTATTTGACAGCTTAGTAACTGGAGAACTTTACATTGTAAATA
29054	2	59379552	104.694	15,G>T;16,T>C	GT;TC	AACACTAGCAACCACGTAGAACTCCATAGCAACCATTCAGCAACTATTTATAACAGTGGTCTCCAAACTTGGTCCTGGAGGGCCGCTGTCCTGCA
29061	2	59525023	108.286	6,A>G	A;G	CAATATGGACCCAAAGCAGCGTGACAGACCCGGTCTAACGTGAGCACGGCTCTGTGTTCGGGAAGCGCAGCTGCAGTGTGTGGATCAGGCCTGCA
29087	2	59877866	108.286	27,C>A	A;C	ATGCAGAGGTGGATTTGTGTGAGTGAGACTGAGGCCTGTTGTTGCAGCACATAAGCAGATTTCTGTGATTAATCTTGCCTCTTATTCCTCCTGCA
31047	3	630113	0	8,C>G	C;G	GTGAGACTGCCCGTGTGTTTCAGAAGACTAACACACAGTTTGGCATCAGAGCCGGACTCGATCAGTGAAGGAAACGCCACCATGAAGAGCCTGCA
29289	3	1263373	3.25	10,T>C;23,A>G	CG;TA	GTTTCCTCTTCTCTATATGGCTCGTCTCAGGGACGATTCGTGGCCCATTTGTCAGACTTAATGGTGCCCTGGCGCAGGGGTGCTGAAAGCCTGCA
29530	3	2022794	3.25	55,A>T;56,A>C	AA;TC	TGCAGGGCACTGGACCTCCAGGACCGAGATTGGTGACCCCTGGCTTATATTGTCTAATTGCTCACCGCCATAACTTAAATTAAGGATGCATGACA
29583	3	2154638	3.25	65,T>A	A;T	GGCCTTGATGAAACCTGCTGTGATGCTGTGTCTTCAGCTCTACAATCCTCAAACTGTGTTCTGAGAGAGCTGGACCTCAGTAACAATGCCCTGCA
30252	3	4011764	8.137	35,A>G;84,T>C	AT;GC	AACAGGTTATCAAGGACAGCTGAACTACAGGCACCACGATGGTTCATTCAGCACTTTTGGTTATGATGCATCCAATACATGGTGTGTGTCCTGCA
30274	3	4075988	8.719	30,A>G	A;G	TGTAATATTCATTAATATTAATTATTCAAAATCTTATTTTCACTAAGGTGCTGTTGTTTGGGGTGGAATGATAGTTACCTCATCATTACCCTGCA
30572	3	5055407	8.719	11,T>A;84,A>C	AC;TA	TACATGTATTCTATGTAATGTATAGTTTCTCATAAAAATACTGAGGTTACTTGAAACTAGGACATGTCTGATGGAAATTCATTAAAGGCCCTGCA
30820	3	5819693	9.066	42,A>G	A;G	TGCAGGTCCGCACCTGTTCGGCAGTGCTTCTGCCATTGTGCCAGAGGATTAACGTCTAAAGCCTGCGGACATTTTCCTCCACCGACAGAATAAAA
30944	3	6059986	9.878	77,C>A	A;C	TGCAGGCCTACCACTTGCAGGGGGAGCCATTAGAGGCCGGTGTATAGTGGAACAGGTGGTGGTCAAAGGTTAAGACCACGACAACCAAATCATTG
31072	3	6506060	13.304	8,G>T	G;T	TGCAGGTGGATGTACTGATTGCGGTCAATCAGGCCCTCAAGATAGGCGTCGTATGGAGACATGTCTTTGCCAGTCTCTGGATCCAGAATGGTGAT
31074	3	6518029	13.425	19,G>A;66,T>C	AC;GT	TGCAGGGGAACAAATACATATTACAAATGTACACACCCATCAATTTGATGAGGTCATGAACTACCTCAGATTTGACTTTGACTCGTCTCTGACAC
31099	3	7004522	13.581	65,T>A	A;T	GGAGAGCCGCAGCCCTGCACTCTGCGGCTTTAGTTCCAACACTAAACACACCTGATGAAACTAATTGAGTCCTTCAGGCTTGTTTGAAACCTGCA
31112	3	7231614	14.634	24,A>C;28,C>T	AC;CT	GAACAGGCCCACTCTAACCTGATACGCTTTACTAATGTCCGTATTGATATGCAGGGAATCATAATCCGCAACAATCAGAGATACTACAACCTGCA
31116	3	7279422	17.004	12,A>C;60,G>T;88,A>G	AGA;CTG	TGCAGGACTCCCAGAGTTCATCAGGATCCTTTAAATTCATCTTCAACGCCTCCTGCATCTGACCCCAGACATGCTCAATAATGTTCATATCTGGT
31120	3	7314014	17.027	11,A>C;92,C>T	AC;CT	TGCAGGAACTAATTTAACTGTGTGCTTACCTAAAAATCATATCCATCGGCCAATCAGAATCAAGCATTCAGCAATCCCACAACATAAGTGTTCAT
31140	3	7614462	19.357	13,C>T;20,T>A;24,A>C	CTA;TAC	AGCGATCTGCTGATGTTTAAAATCCTGTAGTGTGAACTAGGCTTAAGGTGCTGCTGTTTGGGGTCAAATGATATTTACGTCATCATTAACCTGCA
31145	3	7664812	19.357	75,G>A	A;G	TGCAGGCCTCACTTTCCTCAGTTAAGGTGAGTGTTCATGACTCCACCATGAGAAAGAAACCGGCAAAAACATGACACTCCAATAAGAAAACCACT
31148	3	7675657	19.944	39,T>A	A;T	TAGGAGTGGCTGGATGACCAAAATTAGACCAAGAGAGCATCGACAACTCATCCAAGAGGTCACAAAAGACCCATTACAACACCAAAAGACCTGCA
31158	3	8037240	22.979	18,A>C	A;C	TGCAGGACATTTCCCTAGACATTGTGCTGGCCCTAGCACACATCATTAACACTTCACTTCACACCAGCACATTATCAACCAGCTTTAACCAGGTC
31166	3	8183778	22.979	51,G>T;66,C>G	GC;TG	TGCAGGATTCTGAAACATCAATCGATAGCTCTACTCTGAGTTCCTCACGGGGGACAGAACTGTAAGCGTGTGACCTGCCACCCTGCAAAGGAAAC
31198	3	9023644	26.014	19,A>T;65,A>C;82,A>C	AAA;ACC;TAA	TGCAGGTTTGACGCAGACTTAACTGAATTGTCTGAGACCAGTTTTACTAAATAATTCCTCGCCAAATTTCGCCGTGAGTGAGACGATGAAAGTTC
31207	3	9132774	26.014	24,A>G	A;G	TTACATAAAGAGGAAAGCGAGCGAAAGCGAGTGCTGTAGTATCATGACTGCTGCGTCAGCACATCGCAAAAACAGGTCATCAATATCTGCCTGCA
29259	3	11869404	28.416	17,A>G;18,C>A;50,A>G	ACA;GAG	TTTAAGACATTTTCTTTACAATTTGTAATAACTATTGATACTAAATCGTTAGTAAAATAACCAGCCATTCAGCAAAGCCTGATTGTTTTCCTGCA
29260	3	11869495	28.428	17,T>C;72,T>C;79,T>A	CCT;TTA;TTT	TGCAGGTTTGACGCAGATTAAACTAAACTGTGTGAGGCCAGTTTTACTTATTAAACACTCCCTCACCATTTATTTCTTTTGGGTTGTGCAGTTTA
29271	3	12337470	33.146	66,T>A;80,C>T	AT;TC	AAACACAGAAAGAAAGCAGTGGCCGCACTGATCAACAAGGATATTCAATAAAAGGCAAACATTTCCTAGCAGTCAGCGGACCAAAATATCCTGCA
29296	3	12903524	33.146	45,C>T	C;T	TGCAGGGCGCGAGTGCAAAGGTCCATTTACGAGCCGTGCACGCACCGCTCCCAATATGCGCACGTCTCCATTAGAAATAATGTACTTGCGTGCGG
29297	3	13030405	34.413	7,C>A	A;C	ATGACTAAAATTCACCTTCATCTGTTCCTTAAAGGCGAAGTATTTGCCAGAGCAGTTGAGTTCTCCGAGCAGCTGCTGTTTGCGCTGCTCCTGCA
29300	3	13073828	34.531	6,T>C;37,T>G	CG;TT	TGCAGGCCAGCGGGAGGTTGGGGGAGAAGTTAAAAGCGCTCATTTTCAGTTTATTTGGACCCAAGAAATGGAGGAAAAAACTAGTGTGTTTGACG
29309	3	13655654	39.284	26,G>C	C;G	TGCAGGGAGAGAAGCAGATGTTTAGCCCAGGTCAATGGATCTAGAGAGAAACACTTCAAAGAAATGAATTAATCTCACCTTTGGTTCACAAATGG
29251	3	114999	40.595	14,G>A	A;G	TAAGTATGCGATTTGGGACGCAGCTAAGGTCTTACTAGGTATACTTAAAAACATCCATGCAGGTGTGTTGAGGCAAGTTGTGGCTAAAACCTGCA
30034	3	346045	40.595	51,A>T	A;T	TGCAGGAGTGATGGGAAATCAAATTGTGATGTGTGCTGCATTATCACAGGGAAAGGTGTTCCTGCAGCCTTTTCCATGAGACCACAGTTACTTAT
30309	3	419018	40.595	4,T>C;5,A>G;59,A>T	CAT;CGT;TGA	TCCGCATCTTGGGTGAACACAGCATAAAGTTACAGTGTGTACAAGGACAATAAAGTGTGTGGTGCATATGGAAGAAAGTGATTGTGTGTCCTGCA
29313	3	13830437	41.758	71,G>T	G;T	CTTTCCATCAGAGCACCTTCCTCTTTGTGCCATTTCCTTGAACTTGTTCAGCTGTCATAACCTAGTTTCCTGGCAGAGAATGTGTGCTACCTGCA
29314	3	13830528	41.758	80,T>C	C;T	TGCAGGGATTTATTTGACCACCTTTTATCAACAATCTAATTCCAAACAAATCCAAATGCTGTTATTCCTGCTGGATTTGCTTTCAGCTTGTAAAA
29318	3	13978838	41.758	44,T>C;47,T>A;83,A>G	CAG;TTA	CAGTTTCTGACTCATGTGAGGCGCGAGCAGGCAGAGTCTCTTTCTGCTGCTCTGGGTGAAGAGCTGGACCTCAGTCAGACTACACTGGACCTGCA
29322	3	14064348	41.758	26,G>A;74,C>T	AT;GC;GT	TGCAGGTCTGTGGGGAAATTTCTGTCGTTCGCCTCTGAAAGTCTCAACCTCATATTAGGACCGAAAGCAATCTCTATCAGAGGAACAAGACTTCT
29324	3	14170904	42.945	6,T>C	C;T	GACGGCTGGTGCAGGACTCGTGAAGGACAGATACACTTGCCACTCGCTCTGACCCATCTGTCCCGTCACCTCCTCCAGTGTGCACCTTACCTGCA
29329	3	14291575	42.945	25,T>C;33,G>A;50,T>A	CAA;TGT	TGCAGGGACACCGGCCCTCCAGGACTGAGATTGGTGACCCCTGGTCTAAATGTTCTCAAGAATATATATTTGGAGAAAATGAAAGTGTTTTTCAA
29365	3	15156095	42.945	60,T>A;78,G>C	AC;TG	GAGCAAAGGTAACGTCTATCTCACACCTCTGCACTTCACTACACACACACAAACACTCACACCTGTGCGTGACTCACACACACTCAAAACCTGCA
29335	3	14657949	43.547	81,A>G	A;G	CTGGTTGCTCGGAGCAACGAGACATGATGTCAGAGCAGATGAGGGAGGATGTGAGAGCAGGAGGAGCGCTCGTCCCGTCCGACTGCTGACCTGCA
29370	3	15234176	44.132	43,G>T	G;T	TGCAGGAACAACACAAAGATAACATCTTGCTCTCCTCTTATTTGATCATTCAGGCATGGTAAATATTGTACTACAGCACATGTATTGTATATAAA
29371	3	15305769	44.132	76,T>C	C;T	TGCAGGTTAATAATGATATAAGTCACCTTTCATTGTACAACTGTTGTGGTACAGTGGTTAGCACGTTAGATTACAATGTTGCCGACCCGGGTTTT
29372	3	15438055	44.132	10,A>G;12,G>A	AG;GA	TTTGATTTCTAAGAGCTCCTCTAGATCCTTCTTATGCCGCGATCATACTAGAGCAGGGGTCACCAATCTCATTCCTGGAGGTTCAGTGTCCTGCA
29373	3	15438146	44.422	55,A>C	A;C	TGCAGGGTTAAGCTCCAACTTGCCTCGACACACCTGCCTGAGTGTTTCAAGTATAACTAGCAAGACCTTGATTAGCCTGTTAAGGTGTGTTTGAT
29378	3	15616601	44.422	82,A>G	A;G	ACAACAGCATGAGTTGTTTTCCATTGTCATTTATTACTGTATGTATTTATTGCTGAACGCTCAGTGAAGATGCTGTATTAGGATTCTCACCTGCA
29380	3	15616823	44.422	59,T>A;67,C>G	AG;TC	TGCAGGAAATAACCCAAATCAAATCCTTTTAAAAACAGCAGTGAATCCTTACGTTTTTTTCACACAGCGATTATTATAATAAAGCATTTGTTGAA
29375	3	15515692	44.713	38,C>A;66,T>G	AG;CT	TGCAGGGACACCGGCCCTCCAGGACCGAGATTGGTGACCCCTGATGTATAGTGTTTGTAAAACATTTTAACCAAAGATATATACACTAGATATCG
29397	3	16020274	44.713	17,G>C	C;G	TGCAGGGTTCCACTTAGCACCCGGCCAAACGCGTGGAACTGAACGCCGTCATCTGTGCTGTACATCTTAGTGGTGTGGCACATCAGTGGACCCTT
29398	3	16075472	44.713	6,C>A;11,T>G;69,G>T	AGT;ATT;CTG	ACTATCCAATTTTAAGTGAATGTCTACAGTTATCAGGCCCTTTCTAAAATAAAAGTATTTAAAAACATGGGGATGCTACTTTAATGTGCCCTGCA
29412	3	16672766	44.713	25,T>G;32,C>A	GA;GC;TA	ATATTATAATTTAGCATTTGCATGTGTTTTTGCGGTCTGTGACTGTATAATGCAGGGGTCACCAATCTCGCTCCTGGAGGGCCGGTGTCCCTGCA
29417	3	16690928	44.713	70,A>C;80,A>G;92,T>A	AAT;CGA	TGCAGGACATCAGGAAGAGAGTACAGGTTGGTACATAAAATAAACTCTCACACTATCTTTAATTTTTACCATATATTGTGACTTTATTATTATAT
29421	3	16763585	44.713	78,A>C;81,A>T;91,C>T;92,C>T	AACC;CTCT;CTTC	TGCAGGGACACCGGCCCTCCAGAACCGAGATTGGTGACCCCTGGTCTAGAATAACACACACCCTAAGTAAATTGAACACACTAAATATATACTAT
29435	3	17599392	44.713	47,T>C;50,A>G;63,A>G;80,A>G	CGAA;CGGG;TAGG	TGCAGGTCCAGTTTATTGCCCACTACTACTATAGTGACCTGGCGGAACGAGAACAGTCAGTCAAAATTCTAAACCTAAACATCTCTTATAAAAAT
29436	3	17668149	44.713	20,G>A;25,A>G;43,G>A	AGA;GAG	TGTTCTGTACACTCCCTTGTAGGAAGGAACAGGGTTATCTATTAGGTTAAAGCAGGGGTCACCAATCTCGTTCCTGGAGGGCTGGTGTACCTGCA
29444	3	17832413	44.713	38,C>A	A;C	TGCAGGTATCACTTTAGCTTGTCTAATACCAGCCCTCTCCCAGTGGAAACCACTGCCCGGCCCACCACTGCCCATCCCATAACTACTCCCATGGA
29453	3	18045235	44.713	85,T>C	C;T	TGCAGGGCACCGGACCTCCAGGAACGAGATTGGTGACCCCTGCACTATGGTATCGCAATCTCATATCGATATATTGATGACCATATCTAAATATC
29456	3	18058366	44.713	58,T>A	A;T	TGCAGGTTTCAGTTGCAACCCATATCAAACACACCTGCTTGTAGTTATCAAGTGCTGTACAGGTCCTAATTAATTGGTTCAGGTGTGTTTGATCA
29517	3	19814189	45.004	29,T>A	A;T	TGCAGGTGTCAAATGAATCTCTTATTGATAAATTCTCTGGGTTTTGCTTATAAACATTTAGGGCTCTGTTTTAACAATCTAGGCGCAAAGTCTAA
29507	3	19237516	45.295	66,A>G	A;G	AGTGAGAAACGATGACAAGCAAAACAGTTCAGTTTGTTTCAAGTCACAATGTGAGGGTAAATGTGTAAACAATTACTTCAAATTCTTGTCCTGCA
29527	3	20217287	45.295	4,A>G	A;G	GTACGGCTCATGCATATTGTGCAGTGTGTGTGCATTAGAGTAAATCCCATTAATCACTCACAGACCCTCACACACATATACAGTACAAACCTGCA
29534	3	20359574	45.295	64,A>T	A;T	TTTTCATTTCCAAACAAAATCCAACCTCCCCACAGTGTTGGGGTAGGTTGTGGTACAATGTCAGTATGATGTCATGTTGACGTTCTGTGCCTGCA
29538	3	20419375	45.295	67,T>C;68,G>A	CA;CG;TG	TTATATCAGATGAGTCAGCAAAGCATACTTTTAGATTAAGTTTTTGCTCTAAATGTTGCCTGCCTCCCGGAAAACCGCACATACTGAAGCCTGCA
29543	3	20446784	45.295	36,G>A;53,T>C;56,T>G;61,T>C	ACGC;GCGT;GTTT	TGCAGGCTCATTAGAATATCTCTCTTTATTAAACACGCACACACAAATACTTTTTCTTGTGTTGGAAACAAACACACACTGGGAGGCAGCCACAC
29546	3	20590749	45.295	40,A>C	A;C	TATCCCAAGTTTCTTTCTGAATTAGGGTTGTGCAAAGCTTCATTTCATATCTGATAAACAACCCTTCATCTATGAATGGATCTGGATGTCCTGCA
29552	3	20676406	45.295	21,C>A;28,C>G	AG;CC	TGCAGGAGGATGGAGAGGTGGAGTGAGAGAGCGATGGAGAGGTGAGAAAGAAAAAGAAGGAGAAAGCAAAAGCAAGTGAAGGAGAGAGCAGACCT
29562	3	21115704	45.585	56,G>T;68,C>G	GG;TC	TGCAGGGCACTGGAATGCAAAGACTTTAGCCCACACAAAGAGGAGAGGAAACAGAGTGAGCACTGAGACTCTGAAGACCTGACAACCTACATGCC
29594	3	21666149	45.585	19,A>G;67,C>T	AC;GT	ATGAAGTGTGTGCACTGTAAAAGTTGTAACATCAACAAGCAGGCCCTTGGCCATTTCACTGAGAATTCATACATGCACTGCGTTAGCAACCTGCA
29596	3	21834511	45.876	50,T>A;71,T>C	AC;TT	CATTCAGAAATCATAAAAGAATGTAATCAAAATGCAAATGCTTTCTTTTATACTCAGCGTTATGGATTTGGTCTTTTCTTTTTATTTTTCCTGCA
29604	3	22014821	45.876	90,C>T	C;T	TGCAGGGTCCGTAACAGATAGGGTGCTAATGCAAGAATGTAGTCTGCTTCCTCCAGGCTACAATCCGCTGAGAACGGCCCACTTTTTAGGTTGCG
29609	3	22112076	45.876	19,A>G;61,C>T;84,T>G	ACG;ACT;GTG	AAAAAAGTCTGAAAACATTAGCATTGCATAAATAATAATAATAATAATGTATCAAGCAAAGCCAGATTCCATTTGAAACTAAATTAATGCCTGCA
29615	3	22393154	45.876	45,T>G	G;T	TGCGTATCTGTCTGAAAGTCCCTTAGAGATGATTCCTCTTGGGTCTGGTCAGCGGCAGCACTGGGTGTAAGAGGTGATCCCGGATCTGCCCTGCA
29617	3	22432400	45.876	20,T>G;68,A>G	GG;TA;TG	TGCAGGTTAATGATGACATATTTATCATTCGACCTCAAACAGCGGCACCTTACTGAATATAAGAATTTGAATATCTAATATGAATGAAAATTACA
29620	3	22552083	45.876	5,A>C	A;C	CTGCTCCTAATCCTGGGTTAGTATCACCAGCATTCTTCACAAGTGTTAAACAATATACTCTAGTAACATTCATGTCATGTAATTATTGTCCTGCA
29621	3	22552174	45.876	69,A>G;93,T>G;94,C>T	AGT;ATC;GGT	TGCAGGGAACGGGAAAGTAGCAATTGAAATCAAGATTGATCCAGATGAGATTGTCCCTGAAGAAAACTCGGAAGGAGTCATAAAAGTATGTGTGT
29631	3	22873702	45.876	27,G>A;46,C>G;90,T>A	ACA;AGA;GGT	TGCAGGAACCCTGAAACAAATTAGTTTACAAATTAAGTTATGTGTCCTAAAATGAAATGACACCGGAAAAAAGAATTGAACAATCAAAGAAAGAA
29632	3	22918938	45.876	29,G>A;50,C>A	AA;AC;GC	TGGCTACAGAACAATTCAAAGAAATGTCAGTGAGTCTCCTGTTTTCGTTACCGCAGACCAGTTCATTAAAAAGAAAGAAAGAAGAAATGCCTGCA
29633	3	22919029	45.876	39,A>T	A;T	TGCAGGTAGTGTTTGCGCTGCTTTGACTTTTTCATGGTTAATTTTTATGATATCCCGACAGAGAAATACTGGGAAATGTCTCTAAACTGATGGCA
29634	3	23114877	46.167	15,T>C;30,G>C	CC;TG	TTCTTGCAGAACAACCACGATTCAGTTTTTCAAATAAGGAAGACGTTTAAATGCAAATGCATGATCAGATTAAAAACAAGTGCAAATTACCTGCA
29639	3	23435519	46.457	91,C>A	A;C	TGCAGGTCTGATACAGCCCTTTAAAGAGAGTGCAGTCAGCTATCATGATCCTGTGTCTGAGATTTGACAGCCTCTTCTTTTTCCAAAAATTCACG
29652	3	23542190	46.457	38,T>C;68,A>G	CA;CG;TA	GATGGGAAGACTGAAGGTAGCAGCTCCAGAGGATCAACCGCTGGATACTCCAAGCTGCAGGAGACGCGAAAGATATTTGAACAGCGCCACCTGCA
29661	3	23734028	46.457	7,A>G;47,T>G	AT;GG	AATTAGCATTAAAGATATTTGTACAGAGTTTGACACTTGGTATATACTGTCACTTTTGATCAGAAAGCAATGATTACCTCTCATCTCCGCCTGCA
29670	3	24311395	47.039	34,A>G;35,C>A	AA;GC	TATAGTCCAAGGTGCACACATCTATTTTCTCAAGAAGGCGGCGTGAAAGCTCAAGATCCTCCAGGCTGCCCTCAAGGCCTGACTGGTTTCCTGCA
29674	3	24547891	47.039	14,T>C;41,A>T	CT;TA	TGTCCATGTGTGTACAGTATGCATGAGTGTAAGGTGGAGGCTCTTCAGGAGGTGTGCTGAGGTCATGTGTTTCCTGGCAGAGGAGTAACCCTGCA
29683	3	24724256	47.039	13,T>C;20,A>G	CA;CG;TG	TGTTAGACTCACTCGCCTCTACGCAGGTTTGTTCTGAAGGCCTTTGCCACAGACGGGAGAGACCTGACCGATAAGGAGACCAAAGCATTCCTGCA
29688	3	24902930	47.039	90,T>C	C;T	TGCAGGATATTCGGTCATAGAGGAGGCAGTTCAACCTACAGAAGAAGTAGCTCTGCTCGGCTTCAGTTCTCCTCATGCTCAATGGCAGAATCCTG
29690	3	24980006	47.039	13,T>A;48,C>T	AT;TC	TGTAATGTTTTTATTTTGTTAGTATGAGGATAGTAAATTGTATTTAAGCTGTTGTCCTCATCTGTGTTTAGTTTGGCCAGCACGGGCAGCCTGCA
29692	3	25011506	47.039	12,A>G;82,C>T	AC;AT;GT	AAAAGCAGAGCGATGACATTTTTCTCCATCCAGGTGAAGTTCATACACACACTCACTCACACACATGCTTTACCAGCACATTTAGGTGTCCTGCA
29701	3	25279598	47.039	19,G>A;31,C>T;63,G>A	ACA;ATA;GTG	CTAATAAGAATTATAATGCAACCCATACTATCCTTACATCATAGTTATATGAAGTTTTTATGTACCTGTCAGATATACAACTCCCACTGCCTGCA
29707	3	25651716	47.039	7,C>T;32,C>T	CC;TT	AATTTGACACCTTGCTGGTTGAATTGGAAATTCCTTCATCTGCATTTAATCGGATGAGCCAGTGATCTGACAGAGATGAGCTGGAGGAACCTGCA
29708	3	25651807	47.039	12,A>G;24,A>G;38,G>A	AAG;GGA	TGCAGGTCAAAAACAGCCTACTTAATCAACATTGCTTCGAGTATGCAATTCAAAATGCTGTCTGAAATGCTGATAAATGTTGAACATGCACATGT
29711	3	25698519	47.039	45,C>T;47,C>T;54,C>A;73,T>G	CCCG;TCCT;TTAG	TCCTGCACACACTCATACACTATGGCCCATTTAGTTCATCTAATTTACCTATAGCGCATGTCTTTTGATTGTGTGGGAAACCGGAACACCCTGCA
29721	3	25929861	47.039	66,T>C;93,T>C	CC;CT;TT	TGCAGGTCTGACTTCCAGCTTTGTTTGTTTCCGTCTGTGAATGTTTTATTTGCTTTGCTATTGTTGTGCAATCACTGATGTAGAAAACATCTGTA
29728	3	26103267	47.039	45,G>A	A;G	TGTGGGACCCAGCTTTCCCCATCGGATGTGTACGTGATATGCCATGTCCTTCAACATGCAAGCGCAATGAAGCGGACCTTCACCATTAACCTGCA
29729	3	26103358	47.039	88,A>G;91,T>C	AT;GC	TGCAGGACACATGCATTCCCATCAGAGGCCTGAAAGAGCTTGTGGGTCTCAAATGTATCGCATCCTTCTGGTGAGAAGTTACACGGCTATATACC
29731	3	26161559	47.039	40,G>A;49,T>C;71,C>T;84,G>A	ACCA;GTCG;GTTG	GTGGAGCATGAACTCCAGGAAGATTGAGATCTTTTATGCTGCGTGTTCATAATTGATTGTTGTTACAGCTTCAGCTACTTATTTGTGTCCCTGCA
29732	3	26161650	47.039	83,C>A;88,G>A	AG;CA;CG	TGCAGGCTATCCGTGTTTTCTTCATGCTGCGATCGCTGTCCTTACAGCTACAGGGTGAACCAGAAACTCAGCTTCCTCTCACACGACCAGAGGAT
29741	3	26284620	47.039	6,T>C;82,G>A	CA;TA;TG	TTTGTTTTCTGGATGGTTAAAATCTGTTAGTTTGAAGATCTTTAATCACAAGTTTTGAGGACCTAAATGTCCAATCCCCTTTAGTAACCCCTGCA
29746	3	26430478	47.039	18,G>C	C;G	TGATAACGGTACTAAATGCTGCTTTGTTTCCACTTTGTATGTGTGCATCTAATTGTCTGTTTTCTCTATGTGAAAACAGATAACTGAAACCTGCA
29754	3	26610275	47.039	14,A>T;15,C>T;64,T>C;81,G>C	ACCG;ACTG;TTCC	TGCAGGGTTAATATACGCTCATATGGGCACTCCATTGTTGCCACCCCCACCATACATCTGCTGGCTGGCACTCGCACGTTTGCTTTCTTAACCAG
29755	3	26650517	47.039	25,A>C	A;C	TCCACATAAATGAGACATTAAACCTCAAACTCCATCACCAGAACTCTAGCGATAAGAGATTATGTACAGTAATTGTCTCAAAATAAACTCCTGCA
29759	3	26706824	47.039	13,C>T;52,T>A;82,T>G	CTT;TAG	TGCAGGGTTTAGCTCCAACTTGCCTCAACACACCTGTCTGTGTTTCTAGTATACCTAGTAAGACCTTGATTAGCTTGTTCAGGTGTGTTTGATTA
29761	3	26784752	47.039	78,T>C	C;T	TGCAGGAGTCTTGGATGTTTTGTTTTGAGATGCATTTTTCCCCAAAACCTCATTCAAGCTTCGAAGTTTTTTATTGATTTTCTCACTTTCCTGTG
29767	3	27065336	47.039	52,G>A	A;G	ACTTTCAAAGCAATGTAATGGTTTGGTCTAGCTTTACTGTAGTTTAGTGACAGAAAGTGGACACTCATCTGGGAATTTTGATTTTTCTCCCTGCA
29773	3	27294611	47.627	9,C>T	C;T	GATTTTTTTTCCTGTTTACTGTGAGCCATAAAAAGCATGAAATATAGAAACAACTCATTAGCAACCAAGTTTTGGGAAATTATAAAGAGCCTGCA
29778	3	27395057	47.627	31,T>C	C;T	TGCAGGCATTGTTCTTGAACTTTAAATGTTTCAGAAGAAAGAAGCCTTGCATCCTCACCAAGGCTGCATATGATGAAAAATACTGCAAAATCTGT
29777	3	27394966	48.216	84,G>A	A;G	TACTGTCTGTTTGTGACTGGAAGACATCAAAGATTTTTACATCCTGGTTATAAATAGCACCTTGACCTTGACTTATTGTTTAAGGGAGACCTGCA
29779	3	27441779	48.216	50,A>C;61,A>G	AA;AG;CG	TGTTGTTCTGCAAAAAATGCACAGGTTCACAAAGATTGGTTCTGGGGAAAAGTTGCAAGGAATGTGCAGAGTTGGTCTCAAAGTAGATTCCTGCA
29780	3	27441870	48.216	67,G>A;85,T>A	AA;GA;GT	TGCAGGGCCACAGTTCTACACAGTTTTGCTCCAGCCCTAATTGATTACACCTGATAAAGCTAATCAGGGTTTTAAAGACCTGTTTACACCTGGTC
29787	3	27603264	48.216	45,G>T	G;T	GAGACTGATTCCTGAAAGACCCAGTGACAGATGAGTCTCTGCATTGATTCCATGGACCAGCCTAAACGCCCGCCGGTTACCTACTCACACCTGCA
29795	3	27771782	48.216	53,T>A	A;T	TGCAGGTTTGAGTTCCCAGAGCAGTTACCTCTGGATGAGTTTCTGCAGAAACCTGACGTGAAAGACCCAGCCAACTACATTCTCCACGCTGTGTT
29796	3	27804837	48.216	55,C>A	A;C	AATTTCCTTTATGAAACAGATCCCTAGGTGACATTTCAATGCACTTGTGCTGGAACTTTTGAGAGCGTCATCAGGCATCTCGATGTGGTCCTGCA
29797	3	27804928	48.216	14,G>A;17,T>G	AG;AT;GT	TGCAGGGTGTGGTTGAATACTAGAAGAAACTATGCTAGAAGAAAGAGCCAACATGAAGAAGAGATTAGTGTGTACAGTTCTCATAAAGCTCAGAA
29800	3	27874997	48.804	41,A>G	A;G	TTCCATTTGGACTCCTATTTGTCTCAGTGGCAGTTGTTCAGATGATGCACAACCCAATGGAAGTGTGTGATTTTATTTTTATTTATTTGCCTGCA
29804	3	28065087	48.804	67,A>G;71,C>T	AC;GT	TGTAATATTCATTAATATTAATTATTCGAATTCTTATATTCACTAAGGTGCCGCTATTTGGGGTCGAGTGATAGTTACGTCATCGTTAACCTGCA
29818	3	28708156	49.392	64,G>A	A;G	GACTCAGTGCTGTAGCGCGCAGCTGTGATGGAGTAATTAACCGTGTGCAGCAGACAGGTTATTAGAAGCAGAGTTTGGATAAGATTTTTCCTGCA
29820	3	28736614	49.392	14,A>T;40,T>C;52,A>T;65,G>A	ACTG;TCTA;TTAG	CATGTGATCTTAACAAGGTGCAGCTGGAAAAGGCCAAGCGCGTTGCCTAATGTGCCCGTCTCTCCGTTGGAAATAAAATAACAAACTTGCCTGCA
29825	3	28801975	49.974	20,C>T	C;T	TGCAGGCTAACAAACTCCTTCTCCCCATTGGGCAGGATAGTGTAGAGTTCCTTGGCATGGAGGATGGGTGTCACCCCCTCCCAGAACTTGGGCTG
29830	3	29193306	49.974	69,C>T	C;T	TGCAGGTTTCTTCCCACAGGCCACGGCAACACCTTCCTAATTGGCTGACTGGACTGCACACTGCATGACCGTTGTTGTGGTTCTTTAGTCTTTCT
29840	3	29333076	49.974	25,A>G	A;G	TGCAGGTTAACTATAAATGCTGTATGGTTAAAGTAATGTACCTTTTGCATAGCCTTTACATCTCTAGCATGCTTATGATGTCTTTCTCCACCAGT
29841	3	29341605	49.974	64,A>G	A;G	ACTGCTGTAAGAGTTGTAATTTAGTGAACTTTTCTGGACTTTTCTCTGAGGAAGACATAAAGGAAAAGCATTGGATCAACAGGGACAGACCTGCA
29849	3	29471311	49.974	67,C>T	C;T	TGCAGGTTAATGATGATGTAACTATCATTCGACCGCAAACAGCGGCACCTAACTGAATATAAGAATTTGAATAATTATTATTAATGAATATTACA
29845	3	29423841	50.555	87,A>G	A;G	TGCAGGTAATGGTCTAGATCTGAGAAACTGTGTTTGGGTGAGTGGGGAACTAGAGCAAATGTGTCTGACTTTTAGAGGGAGGGCAACAAGATTGA
29852	3	29512043	50.555	32,C>T	C;T	TGCAGGTTGAGCCAAATCTGACAAACTTTTGCCTCAGACATGTTTTTAAACTTTTAGCACCTTGAATTCATTTTCACAAAGGGTTTTGCTGAGCA
29860	3	29933418	50.555	15,C>A;78,A>G	AG;CA;TG	TGTTCTTAGCTGACACGAGTGACACCCGATGTGAACTTCTGTTGCTGTAGCCCAGGGGTCATCAATCTTGGTCCTGGAAGGCCGGTGTCCCTGCA
29874	3	30412254	50.555	34,C>T	C;T	TACTCACATAAAGCTGTGTGAATGTGATGTTTTGCCTGCAGAAATGATTTGGTGAAGACCTTTATTCAAGCACTGAAAGCTCCATTGACCCTGCA
29876	3	30506670	50.846	58,A>G;64,T>G	AT;GG	CATGTCAGAAGATATAGATGTAGGGAAGGAGGAAGAGGGTGAGAAAAGGAGAGAGAGAGAAGGGGGATGTCAGCTGTGCGCCTCTCATTCCTGCA
29882	3	30758283	50.846	4,T>A;35,T>C	AC;TT	ATCCAAATCTTCCTCCTCAATAACCATCTCTGTTTCCAAGCCTGGCTGACTGTGTGTCACAATTTGGAAGGTTTCCCTAATGATCCAATCCTGCA
29881	3	30721482	51.137	19,A>C;80,T>A	AT;CA	TGCAGGATAATTTATTCATAGAGAGCTCAAATACACGTACAGTACTATAAACGTATGTTGATAAGTTTAGTTTATGTGACTATTGTTGATCTGCC
29886	3	30941284	51.137	12,T>C	C;T	TTTTTTTCTTCCCGACTTGTCTTATACTGTATACCCTTTCCTCCCATTATTACTTCTTCACAGTTGCTCTGTGTTTGCTGGTTGATAGACCTGCA
29895	3	31062100	51.137	39,G>T;71,C>T	GC;TT	TGCAGGTTTTCCTTTGTCTTTTGAACAAATTATTTGGAAGTTGTGGATGAATTCTATCATGGTCTAGTTGACCTTGGCTTGGTATCAAGAGACTT
29903	3	31188227	51.137	19,G>A;45,A>T	AT;GA;GT	TGCAGGGTTTAGCTCCAACGTGCCTTAACACATCTGCCTGGGTGTTTCAAGTATGCCTAGTAAGACCTTAATTAGCTTGTTCAGGTGTGTTTGAT
29913	3	31289526	51.137	5,A>C	A;C	GATTTATAGTTTAGAAATCTGTTGAATAATTATTCAATGAGGTAACCACTGACCTGTCCAGCATTGAGTTTGAGGAAAGTGAAGTAAGCCCTGCA
29924	3	31452532	51.137	52,C>T	C;T	TGCAGGTACTTCTCTAAACAGTTGCAGGTCAGATTTTCCACCTGAACAATTGCTTGTTAATTCTGAAAACTCTTTATTTAACTTATTATTGCTTC
29911	3	31284488	51.427	83,T>C	C;T	GCTGTCGGCGATTCAAATCATGCCGTGTGAAATGACAGAAAATAACATCAGCGATCACCTACAGAGAGCAGCATTCACTAGCGTGTGTACCTGCA
29912	3	31284579	51.427	68,T>C	C;T	TGCAGGCCAGCAGGAGGTTGGGGGAGAAGGTAAAAGCGCTCATTTTCAGTTTATTTGGACCTAAGAAATGGAGGAAAAACTAGCAGAAATTTGGC
29930	3	31751433	51.718	9,A>G	A;G	TGCAGGTCGGAACAACTGCTGAGAAGGAAGTAATTGAGCTGACCCAGCTGTGGTGAGATTCGCAAAGCCCTGTGATTCATTTCTGCTGCTGGTTT
29936	3	32233403	51.718	31,C>T	C;T	TGCAGGCCTCTGATTTGCCTGGTGGTCTGGTTAGTATAATAACAGGAGGGAGGGATCAGCTGACCCAGGCACTTGCTAACCACAGCGTGATTCAA
29938	3	32252977	51.718	89,T>A	A;T	TGCAGGTTCACTTTTTAACAGCACACTGATGTAGCACATTATTTATATTGTTTACGACTACAGCTAATGCTTTAACTGTTTCTTTTTGCTATTAT
29949	3	32521516	51.718	9,A>T;52,T>G	AT;TG	CAAATTGTTAGGAACCCCAGATTGATGTTCAATTGTTTGATTCATTCAATTGTTTTCCTTTCTCAGATTGTGTCCTCAGCCTCCACTGACCTGCA
29940	3	32285352	52.007	58,C>A	A;C	TGCAGGTGTTTGACTTTGACCGCTTTGGTAAACATGATGTAATTGGAGAGATCAAAATCCCCATGAACAGTATTGATCTGGGCCAGCCTATACAC
29964	3	33032766	52.007	47,T>A	A;T	TGCAGGAGATGTAACTCAGAGAATGTGAGTGCTAGCTTAATCTGCTTAATGAACATGTACTGCAGACCTTATCATACAGTGGGGATCATAACTAG
29980	3	33727904	52.007	58,T>C	C;T	ATTCGCCGAAAAGTGCTGTGAAAATCTATTATTTTAATAACAGCTCTCTCCTGGTGCACTGTTACACATGCTCAAAATGGACTGGAGTCCCTGCA
29981	3	33727995	52.007	22,C>G;35,T>C	CT;GC	TGCAGGAGAGACCATTTAGACAGACAGGTTAAAAACGCAATATCTTTTTAAAGTCATAAAACGTTGCAGAGAATTAACGGAAAGAAGCCGAGCAG
29959	3	32872141	52.03	89,T>A	A;T	TGCAGGGTTGTTGGCATCTGTGGGTACATTCACCAGCAGGTCTTTGTGCTCTTTTTAGATTAATCTATACCCTACACACAGTGTTGTATTGTTTG
29989	3	33887934	52.296	4,G>T	G;T	AAAATAGAGAGACAGAGAGCTGGTCCCATGAGGAAAGGGTTCCTAAGAGAGCGTCATCCACAGAGCTGAGGGACGCGGAGGACTAAAGTCCTGCA
29992	3	33916119	52.296	52,C>T;53,T>C;68,A>G	CTA;TCG	TGCAGGTTTTGCAGTTTCCCCCACAAATTCAAAGACATGTGGTATAGGTGAACTAGGTAGGCTAAATTATCTGTGGTGTATGTGTGTGAATGGGA
29994	3	33937221	52.296	31,A>G	A;G	TGCAGGTAAATTGGCTGTTGATTTGCATGCAACGTTGACGTGTCATTGGGATTAAACTGCTCCCTGAGGTAACATCATTAGTATGTGGAAATCTT
29997	3	34145545	52.296	15,T>C;42,A>G	CG;TA;TG	TGCAGGTGTAAGAAGTGACTAATGGCACAAAGTCATGTGACTGAAAGTCAAGTTCTATACCTGCACTACTACTAAGATTTACAAATTCATTAGAT
29999	3	34161892	52.296	57,G>A	A;G	TGCAGGAGATGGAAAATGATTCTTGAGGTTTCACAACCATAGATGAAGGTTGAGTGAGCTCAACACAGTAAACACCACCTGAAAACAATAAAAAA
30028	3	34572347	53.473	36,A>C	A;C	TGCAGGAGAATGTTGGAACCCCGAGCCTTGTTTTTAACTTACATGGGATCCATACAAATGACGAATACAGTTTCCAAACCTTCATAAGAAACAAA
30029	3	34577568	53.473	18,C>T	C;T	GGGTTTTCTCCTCTTTTACGGCTGACTGGATAATGACATGGACATGACCAGGATTGAGGAAGAGATCTGTGTGGCTTTCTTCCTGGTCCCCTGCA
30046	3	35005977	53.763	76,T>C	C;T	TGCAGGGTGGTCATTTGAAAAAAATGAAACGATTTTAAATTGAACATCAGGGATTTGGAGTCAAGAAATTGCTTCCCATAAATTTCATGTTCTGC
30061	3	35565052	54.054	25,C>T;34,A>G	CG;TA	TGCAGGGTAATACCTGAGATTTGCTCATTATAAAATGTAGAGAGGTAAAAGCACCCGTTAAAGGAAATTCACAGCCACCAAATCTCCCAGAGATC
30072	3	35852431	54.054	19,T>C;34,T>C;51,A>C;82,C>T	CCCC;TCCT;TTAC	TGTGCTTTGATGGAGATGACGCAATTAAATTAGCCCTCTTTTTTGGCAGCTCTCACAGAGCCTGGGCATAAACACAGCTCTGCGTCCATCCTGCA
30073	3	35852522	54.054	61,A>G	A;G	TGCAGGGTTTCTTATTGATGTGTAGGCAAGAGTCAGGACTATTCTGATAGGAGGAAACACTAAAGCTTCTCCAATAAATGCAAAAACAGACACCG
30082	3	36236277	54.32	20,A>G;49,A>G;83,C>T	AAC;GGT	CGTACAAGATCTACAAACGTAAAGAGAACAACTTTCAGTTCACAGGAGCAGCATGGTAAGTTTCATTCCAGGTCAAGGTATTGCCATTGCCTGCA
30093	3	36471275	54.476	85,C>T	C;T	CCATTAGCTTGGAGGACTGCATTCATACATCTCTGCAATGACTCAAATAACTTATTCATAAAGTCATCTGGAATGGGAAAGAAAGCGTTCCTGCA
30094	3	36471366	54.632	48,T>C;86,T>C	CC;TT	TGCAGGACTCCCATAGTTCATCCAATGGATTAATCATCAATGCCTCCTTCTTTATCTTACCACAGGCATGCTCAATAATGTTAATATATGGTGAC
30099	3	36542162	54.632	64,G>C	C;G	TGCAGGAACATAAAAGGCTTATTTTTATAGCGTTAATTACACATGACAGGCTGTTTGCTAAAAAGAATCACATTAAAAGGACAATTGTACATCAC
30103	3	36659585	54.632	16,A>G	A;G	TGCAGGCCAGAAGCTCGTCTCTGAATAGCACGCCAAGAGACTCTTATGCACTGCCAATACTCAGTCAGATCTAGTTTATGAACAAAATTATTCAG
30110	3	36773598	55.214	14,C>T;60,G>A	CG;TA	CAGGAGAAGTTCTACACAATGGCGTCCCAGATAAAGCTCCTCCTAGAAATCCCGGAGCGCGTCTGGAGCGCTATGGAGTCCTCGCAGTACCTGCA
30112	3	36875134	55.795	11,A>T	A;T	TATGTCTGCACAGCACCAAAGATAAAGTGTTACTAGGAAGACAAGAACATTATTAGGGGTACTTGCTAAGGCAATAATTGTTATTTTGGCCTGCA
30119	3	37099103	56.376	7,T>G	G;T	CTGGGGGTCCGCAGCTCTGCACAGTTTAGTTCCAACCCTACTTAAACACACCTGGTCAAACTAATTGATTTCTTTAGGCTTGTTTGAAACCTGCA
30124	3	37338126	56.376	23,C>T;25,A>G	CA;TG	TGCAGGTATCACCAACAACACTTCCAACAACAACCTAGCTTTTTAAATATATTTTATCTCCTTATCATGTTTCCAATAGGCCTGTCACAAAAATT
30127	3	37449126	56.376	13,T>A;44,A>T	AT;TA	TGCAGGTATTCTAATACTATTACATATTTCTATTACAATTACACTTATTACAATTACATTACAATTTCAAAAATCTGACAAAAATCAGAAAAGGT
30131	3	37583473	56.376	15,G>C	C;G	TGCAGGGGGAAAAAAGCTTGGAGGTGAAACGGCCCAGAGATCTCGTGTTTACAAGACAACAGCAACGTCATGTGTAGGTTTTGTCAATAAAAGCT
30132	3	37670853	56.376	19,C>T;59,C>T	CT;TC;TT	ATTTGCTACATTTTGTCCTCCGTTTACTATAGCAGAAATGAACTGAAGAGGATGATGCATACTAGCATTCTTCAGTGTGTGATATGCTTCCTGCA
30134	3	37788212	56.376	43,C>A;66,G>T;78,T>C	AGT;ATC;CGC	GTTAATATTATCAACGTGGGTAAAATTACATAAAATTAATAGTAAACAGTTTGTTAAATATGATGCGTAATAACTTTTTACACTTGTGGCCTGCA
30135	3	37788303	56.376	21,T>C	C;T	TGCAGGCTTTACACTTTCATGTGTCGAGAGTATTTAGCAATTTATTTAGTTTTGCTTTTAGAGCAAATTTTCTTTGTTATAGTAGCCCAGGCCTA
30138	3	37853173	56.376	36,C>T	C;T	TGCAGGACACTAGCTCTCTAGGAACAAGTTTGGTGACCCCTGGTCTAGAGCAATAAATGACAGCTGTTTCCTATAGCAATTAGATTAAGCCAGAG
30144	3	38285026	56.376	56,G>A	A;G	GTTGCTGGACAGGAGAGATTCTGCCCTACCTAAAAAGAATATTTGATAGTTCTCACGCACAAACACACAAAATTCTAACTAATTGCTTACCTGCA
30154	3	38422049	56.376	60,T>G	G;T	AGTGTGATATTAACAAGGTGCAGCTGTAAAGTGCGAGCACCTTTGCCTCACTTGAGTGTCTCTCCATTGGAAATAAAATAACAAATTTGCCTGCA
30157	3	38457725	56.376	30,A>G;48,T>A;70,A>T	ATA;GAT	TGCAGGTGGGCTGCGAGATAGCTTAAAGTTAACTTAAATATTCTGCTATAATTATTTGATTTCATTATTAAATATGTCAAAATAAATGATAGTAT
30172	3	38668319	56.376	33,G>A	A;G	AAACTGCTTGGATGGGACAAGTCCTGCACGAAGGTTGCAGTCACCAATTCTCTTGGCTTGCCACCATGTCTGATCATCCTGACTGACCACCTGCA
30175	3	38723185	56.376	15,A>C	A;C	TGCAGGGACACCGGCCCTCCAGGACCAGGATTGGTGACCCCTGCCCTTTACCCTTATGTTCTTCATCTGAGTCTCTATTTTCGTGACATTATTCT
30181	3	38958354	56.376	62,A>C	A;C	CCGACTGCCAGAGGGAGGGACATGACTACAGGAAATTGGGAGGGCGACTCGATAAGGTAGGACATTAATCTGATAGGGTTCCTAAGCAACCTGCA
30195	3	39222228	56.376	27,G>C	C;G	TGAAGCATGCGAACAAATCAGAACTGTGAAAAAACTAATCTCCAATCATTTTCTGTCAGGCTGATGAATGAGCTATGCCACAATGGGGTCCTGCA
30203	3	39269706	56.376	26,G>A;43,C>T	AC;AT;GC	GCTATTGTCATTTTTACTGACAATTTAAACAGTAGAGTGCCGACAGGATATGACGAGGAGAAATAGGACCTCTCTTTGATCTGAAGCTGCCTGCA
30205	3	39310781	56.376	39,C>T;62,G>A	CG;TA	TGCAGGATGAGTTTCATAACCCTGGGTTAAAAGAAGTTACCTTGCTTCTAAATTACAAGTGTGAAAAGTAACTTGCTCTGTAAGAAAGCAATGTT
30207	3	39330830	56.376	55,A>G	A;G	TGCAGGCACAGGACGTCAACATGACGTCAGACTGACCTTGTACCCCATTGTTGTGAAACATTGCATTTTGTTTGGAAATGAAAATCAGGTTGACT
30206	3	39330739	56.667	60,C>A	A;C	GGTTTCTCTAAGATACTCCTTGATAAACAGCCTTATCTGATCTAATTGGTCAGATGGGGACTGTTGTAATTGTCAACCACTTATAGCACCCTGCA
30223	3	39600872	56.958	0,T>C;4,A>C	CC;TA;TC	TCTCCAACCCCAGTTCTTGTAATCTTTCTTCTTCCCCATCTGCAGGGATGTTAACACCACCATCATGGAGCTGCTCATTATGGTGTACGCCTGCA
30247	3	39998747	56.958	73,G>A;77,T>C	AC;GC;GT	TGCAGGGACTCCACAGGCCCCAATGATTTTCCACACTTGTACTCCTCTGGAACGCTGAAGAGGGGAATAACCAAACACGTGGATAACATTACAAC
30258	3	40544731	57.539	86,T>G	G;T	TGTGTTGTTGGGAGCTGGACAGATGGGCAGTGGTAAGCCAGGATCTCAGATCACAAAGACTTGGCTCAGCATGAGATGGGAGGGTGGTGCCTGCA
30263	3	40563430	57.691	23,T>C	C;T	TGCAGGATTTAGCTCCAACTTGCCTCAACACACCTGCCTGAATGCTTCAAGTATACCTAGTAAGAGCTTAGCTTGTTCAGGTGTGTTTGATTAGG
30270	3	40626760	58.117	17,T>C;65,A>C;85,C>G;91,C>T	CAGC;CCGT;TACC	TGCAGGCCAATGTTGGCCCATGGTAACTTTTGATTTGGCCAGCCATTTCATCTGAGAAGAGAGGACGAATTATAGGGAGGGTTTAGATTATTATT
30276	3	40874869	58.117	33,T>A	A;T	TTTACTGTAAATGTTGGTCGGGGAACCTGCAAAATCTAGGATCTCCCTGGACTGATCTACAATCAGTGGCGGGTGGTGTTTGCACAGGGCCTGCA
30277	3	40889969	58.117	47,A>T;77,G>A	AG;TA	ATGATGGAGGACGACAGAAATTGAAGCTGCTCTGGGCATGATGAAGATCGAAGAAGTGTCTGCAGCTTCATCAGCAGATCTGAGGGAAGCCTGCA
30286	3	41131014	59.294	39,A>G	A;G	CTTGGATTCGTTGCCGGCCTCAGAGATGACATCACAGGTATAGTTGCCGATGTCCCCGGACCAGGTTTGACTGATGTGCAGGGAGCCCTCCTGCA
30304	3	41549034	59.294	23,A>C;33,G>C;88,A>G	AGA;CCG;CGA	TCAACCCAGTTTTCATATTTTTCAACCCAGAATGCAACGTCCCCACAACGTTGGGATACAACATCAATCTGATGTCATGTGACATCCTACCTGCA
30305	3	41549125	59.583	17,A>G;66,C>A	AC;GA	TGCAGGTTTAGTTCAGTAGTTCTCAGCCATGTTCCTGGAGCCTCCAACGCTACATGTTTTGCAACACTGTAAAATATTACCTTAAATTTACAGTA
30306	3	41659228	59.592	80,T>C	C;T	AACGAAAAGCATGGCATGTTTGTTATGTCCTTCGAAAACAAAGCAGGCATGGCTGTGGAACCCTGCACCTTTCAGCTGTATGTCCCAGCCCTGCA
30317	3	42068327	59.872	14,A>G;38,A>T;80,T>C;85,G>A;89,A>C	AATGA;GTCAC;GTCGC	TGCAGGTTAATGATGATGTAACTATCATTCGACTGCAATCAGCGGCACCTTAGTGAAGCATAAGATTAAGCCATTGTGGTCCAGTGGTCCGCACG
30326	3	42297637	59.872	15,T>G;44,T>A	GA;TA;TT	TGCAGGCAATATGAATGATGTGCCCTTCAAAATGATTTGAAGTTTAGGGCAGAGCAGCCATGTCTCTATACAGATCAATTTCTTTCAGTATGAAA
30329	3	42421092	60.456	82,T>C;83,G>A	CA;CG;TG	GTACTATCGTTTTTATTATGACATATTTAATAATGAAATCAAATAATTAGTATAATATTTAAGTTAATTTTAAGCTATCTTGTGGCCCACCTGCA
30361	3	43566604	61.041	20,C>A;21,T>G	AG;CT	ACATTCAACAGTTTGTTGGACTGAACAGAAAGCTGTGATGCGTGTTGTGCAAACCTGAGCAGGAGCACCGGGTGAGAGACAGCCAGTTTCCTGCA
30379	3	43997097	61.041	28,A>G	A;G	CTTTCAACTGCTCCTGTGAGCTCTTGGGATTTGTAAAGTGGCTGTCTGTCTTTCCCAACCGGACAAGTGAGCGGATGGTATGTGACTCTCCTGCA
30335	3	42720390	62.604	87,T>C	C;T	GCTTGTTTTGCCCCTTTACAGAAGAGGTTGTTGGTCTGGGCAAACGTGTGGATGGTCCACACCCTTTTGATGATTCCCTTAATAGAGTGCCTGCA
30374	3	43801480	62.604	27,A>T	A;T	TGCAGGGCTCACACAAAGCGTAACGAATGATGAATTATGTGGCCGCCCAATGTGTTCAGTTAATACATGGAGTCATAAAACACAAGTGCAGTTGT
30396	3	44948091	64.751	38,C>G;45,T>C	CT;GC	GCTTTGTGATGATTGTCTCTTGTTTGGACTGAACAGTTCCCAAATTAAGGGTACAACTGACTGCTGTTCTTTAGAAACATCTTAAATCTCCTGCA
30412	3	45511701	65.877	56,C>G;79,A>G;83,A>G;90,A>G	CAAA;CGGG;GAGA	TGCAGGGTTTAGCTCCAACTTGCCTCAACACACCTGCTTGGGTGTTTCAAGTATACCTAGTAAGTTGATTAGCTTGTTCAGGTATGTTTGATTAG
30426	3	46102016	65.926	89,A>G;93,C>T	AC;GT	TGCAGGCTTCATATTAGCCTTAGAGGCTGAGCAATATTGTCAAATTGTTTTCCCCCAAATTGCTCATCACAATTGTTGAAAACTGCATGAATTCA
30430	3	46299516	65.926	5,G>T;62,T>A;71,G>A;77,G>C;78,T>C	GTGGC;GTGGT;TAACC	TAAGGGTGAATGAATTTTGTAATTAATAATGTGCACAGTTCATTGTTTATAATATACATTAGTATATGTCAGAGATGGCCAAACTAGGGCCTGCA
30441	3	46588915	65.926	10,T>C;52,G>A	CA;TG	GCTAATGATTCAATAATTCACTTCAACTGTATACATTTTTTAAAAAATAAACATGATAAACATCTACCCTTTCTTCTGCACACTGATCTCCTGCA
30469	3	47712116	65.926	80,T>G	G;T	TGCAGGAAGGAAGGAAACACCTGGAGAAAACCCATGCGAACACAGGGAAAACATGCAATCTCCTCGCAGAAATGCCAACTTAGCCGAGGTTCGAA
30483	3	48166335	65.926	47,C>T	C;T	CCGGGAGGTGGCCTCAGGGTAGACCCAGGACACTGGAGGGACTATGTCTCTCGACTGGCCTGGGAACGCCTTAGGATCCCCCTAGAGGCCCTGCA
30484	3	48166426	65.926	23,T>G	G;T	TGCAGGAAGTATCTGGGGAGAGGGAAGTCTGGGGTTCTCTCCTGGGACTGCTGCCCCTGCTACCCAGCCCCGGAAACGTGCATGAAAATGAATGG
30489	3	48206774	66.336	86,A>G	A;G	ACTACAGTAAATTACTATCTTTGGAGAGCTAGAAATCACACGGAACATATGCTGATGAACCATCTAGACCAGGGGTCACCAATGTCAGTCCTGCA
30497	3	48285877	66.336	65,G>T	G;T	TGCAGGAAGTACACAAGACAAAAAAATCAAATTCATTAGATGTTCGATTTACACAAGCATACACAGACACACTTTCTTTCAGCTCATCTTCTTCT
30496	3	48285786	66.507	33,G>A	A;G	ACAGTTCTATTGACATAATTGCGAACACGCTTAGGATTTATTTTATGCTGTAGATTTACCATATGCCTAGTTTGCATATTCAATTCAATCCTGCA
30499	3	48306667	66.507	13,A>C	A;C	TGCAGGTGGGACACTGGCAGTCAGGATCAATGGGCTGAAAGTCTTTGGCGTATTGTTTCTGTTTGAGCTGCAAAGATCCCCAGGGCACTAAAGCA
30502	3	48489974	66.747	12,A>G	A;G	GCTGAAAGCTCCAGCTTGTGGTGGAAGTGTGAAAGCTTTGGGTAGAGCTCTTGCTATTTGTCATCAAGCAGATAAAGTGCTTCACAACACCTGCA
30512	3	48619122	67.085	13,A>T;40,G>A;45,T>G	AGG;TAG;TAT	TACTATTTCCCTTATATCTGTTGATTTGGATTTCGACTTTGAAAAGATCTTTGCTAGATCAGTGGCGTGGCGCAAAATGCGGAGGCCCCCCTGCA
30513	3	48656753	67.085	9,C>A;81,C>T	AT;CC;CT	CCCTGTCATCTCAACTAGGTGCAGTTGGAAAGTGTGAGTGCGTTGCCTCAAAAGCGCATCCCTCCATTGGAAATAAAATGACGAACTTGCCTGCA
30515	3	48766367	67.085	3,T>C;26,A>G	CA;CG;TG	TATCGCCTTCTCATGGGTGTGTACAAAAAAGATATATGCCTGAAACGTACAACAAAACAAACCCTAAGTCGGGGGTGTCCAAACTCGGTCCTGCA
30520	3	48906038	67.085	66,A>G	A;G	CAGCGTGATGACAGTTATTAACTAATACATGTGTGAAAGCAAATGACAGAACAAAAGGAACTCTGCGAGGAACAAAAAGAGCAATTACACCTGCA
30521	3	48906129	67.085	76,G>A	A;G	TGCAGGAAAGAAGAAATGGCTCAGTTGTTTCTCTTAAGAAGCGCTGAGATGTAATGAAGAGCAAACGGTCTTGAGCGATCATGGTGCTATAGGAA
30526	3	49108906	67.085	31,A>G	A;G	GGGGAAAAAAAAGAAGTTTTAAAAAGACATTAATCAACCATGGAGTATTTAGGTGGGAATTCATGATCTTTTAGTATGCCACTCAACCACCTGCA
30547	3	49417767	67.085	44,A>T;70,C>A	AA;AC;TC	TGCAGGATACAAGATATTTAAATGTTAATCTTACTCGCACTGTAAATGTAGAGAAGCTACCCCAACTATTCATTTGAAATCGGATTTTATAACAC
30551	3	49882198	67.085	11,G>T;13,G>A	GG;TA	AAATGCATCTGGGGACAACCTTTTGACATTGTTTATGATATTTAGATATTCCTGCACCTCAATAGAGCTGAAAATGCAAAATAGCGATGCCTGCA
30555	3	49961156	67.085	13,C>A;75,C>T	AT;CC;CT	TGCAGGAGCCTCCCGGTGTCTGCAGGGGAACATGTGTGATCAGCCAAAACCACAGCTTCTCCGCAAACAGTGTCATTTTACCATTCATTGAGAAG
30560	3	50131932	67.085	91,C>T	C;T	TGCAGGAAATGGATGTGATGTTGTGTGTGTGAAAGTTGCTCCAGCTCAGTGTTTCTCCTTCTCAGATCTTCAATTTCCTGCTCCAATTGCTCCAT
30561	3	50142185	67.085	74,C>T;83,T>C	CT;TC	TGTAATATTCATTAATATTAATTATTGGAATTCTTATATTCACTAAGGTGCCTCTGTTTGGAGTCGAATAATAGCAACGTCATTATTAACCTGCA
30571	3	50538882	67.085	69,G>A;85,C>T	AT;GC	TGCAGGGAACGTTGTATTAACGTCAAGAAAACTTTCCTGGCTAACTAACAGGGAATGTTAGGACGTTCTGGAAACCTCCAGGGAACGTTCCAAGA
30576	3	50599875	67.085	89,T>C	C;T	TGCAGGTCACAATCAAGACACAAGGCAAGCTGAAATCACTCCAGTCTCACACCTACACACACCAGTTCTGATCAAGTCTGTCTTTCTGTTAGACG
30577	3	50672697	67.085	24,A>C;60,T>A	AT;CA	TCCGTCACCCCTGGATGGAGGTAGCAATTTCATAATTGTCTATGCAGGAATAGTATCGTGAACTCACCTGAAACACAAACATGTGTCGGCCTGCA
30616	3	52328259	67.085	4,T>C;48,G>A;74,T>C	CAC;CGC;TGT	AGTTCGTTGAGGGCCTCAGCTCCGGCCAGTTTAGTTCTAACCCTAATTGAACCTACCTGATCAAACAAGTCCTTCAGGCTTGTTTAAAACCTGCA
30636	3	53264666	67.085	72,G>A	A;G	TGCAGGATAGCTGAGGCCCACTGGTTGAGAATCCCTGCATTACACTACTGAGTAAAAACAGGTCATTTTTGCGTTGTTTAGATCAAATTCCCTTA
30650	3	53662393	67.085	54,C>T;79,G>A	CA;CG;TA	TGCAGGCCTGTAAGGAAAAGGAGCCAGCGGAGTGTGTTTTTACTACTTAAACTGCAATAGATACTCAGCCTTACGGTTAGGTTTATTTCTTTTAC
30654	3	53800820	67.085	20,A>G;30,T>G;62,C>A	AGC;GGA;GTA	TAATCAAACACACCTGAACAGGCTAATCAATCTCTTACTAGGTATACTTGAAACGTCCAGACAGGTGTTGTAGCAAGTTGGAGCTAAACCCTGCA
30664	3	54122298	67.085	24,C>A	A;C	AAGTTTCCTGAATGCTCTTGAAACCGCAATTTCCATGACATAAGATTCAGCTTCTGTGGTCACCCACTTGGCAGCATCATAGTGGCGTACCTGCA
30677	3	54603030	67.085	10,C>T;74,C>T	CC;CT;TT	TGCAGGAGTTTCAGAACAGGCCGTGTGAAAGATGAGGATGGAGCGAGCACAAACCGGCATGGACTAGACAACCATAAAGAGAAGATGCAACATCC
30695	3	55022465	67.085	44,T>A;51,A>T	AT;TA	TGCAGGTGCTTTGGTTTCCCCCACAGTCCAAAGACATGCGGTACAGGTGAATTGTGTGTGAATGTCTGTGTGTATGTTTCCCAGAGATGGGTTGT
30709	3	55413812	67.085	60,G>T;73,A>G	GA;TG	TGAGTGAGAATACCTCTCAAATGCTGCTTTATGGCTTGTATGTATGCAGCACTAGTTCTGGTGTCCCTTTGTGAATACAGATACTGCAACCTGCA
30723	3	55689290	67.085	73,C>G	C;G	GATGTGCTCAGCGGAGGCTTGCTGACTCACGGCTGAAGGCCAGGCTGGAGAGGGCGGCTGGGGCATGAACTGAGCTGGAGTCCATCGCCCCTGCA
30727	3	55786080	67.085	14,C>T;76,A>G	CA;CG;TG	GACATTCACCCAAACGGTCTAACTCTGAAAGGCGGTGATTATGTTTGACGCAGGACATGAGAAGACGCAGTTGTGCAGTGTGACAGAGGCCTGCA
30751	3	56612450	67.085	11,T>C	C;T	TGCAGGGACACTGGCCCTCCAGGACCCCTGCCCTATAGTGAAGTATGGTCGTGTTATTCCTGGTCAAGAGTTTGCTAACACTTCAGCAAAGTGTG
30753	3	56630644	67.085	65,G>C	C;G	TGCAGGGCAATGATGATGTTACTATTATTCTGGCCACAAAAGCGTAACAGCGTCATTGTGGTCTAGTGGTCAGCACGTTTCATTACGACGTCGTC
30729	3	55837772	67.62	79,T>G;80,A>T	GT;TA	AGCTGCACAATTATTCATTAAAAGTTCGGGATCGCAACAACCATGCAATATAAATTATAAATTATGGTGAGTTGCATATTATAATTAACCCTGCA
30758	3	56733009	68.044	50,T>A	A;T	ATTAAGCATTTCTGAACATGCTAATCAAAGTCTTACTAGGTATACTTGAATCATCCAGGCAGGTGTGTTGAGGCAAGTTTGAGCTAAACCCTGCA
30759	3	56733100	70.086	47,G>A	A;G	TGCAGGGACATCGGCCCTCCAGGACCGAGATTGGTGACCCCTGCTCTAGGGACATTAGAGATGTATTTTACATCTTTTAAAAAGGCACATAATAT
30823	3	58311969	73.088	0,G>A;6,A>T;29,G>T	AAT;GAG;GTG	GCCTTAACAGATTTCCTAATCACCTTTTTGGGGTCCATGTTGAACTTCTTGCGGCCCATTGCCACTTGTTTGTTCCTCTGCATGTTTTTCCTGCA
30832	3	58503293	73.088	4,A>G	A;G	TGCAACGAGCAGAAATCCTCACGGCACGCAGAGCCTGAGGAGAATAGCAGAGATTTCGTCATTGTTACGGGACAGAACTGGGTTTCCCACCTGCA
30833	3	58503384	73.088	42,G>A;70,A>C	AC;GA;GC	TGCAGGAGTTCCAGGATCAAACCATTCCAGGAATTCTTGTTCGTGTTGCTCCATTACGAGAACTGTCCAACCTTAAAGGGAAACTGTTTAAAATG
30837	3	58595671	73.088	27,T>C;81,G>A	CA;CG;TG	AAATTCTATGCCAGACTCTGTTGTCTTCTTCCCAGCGGGTTTGTTAATAATAGTTCATGCAGTCTGTCATTCTGTGTTAACGCTACGATCCTGCA
30840	3	58623217	73.676	20,A>G;38,G>A;39,C>A	AGC;GAA	TGCAGGGATGTTTCTAAACCATACTAGAAGTTTGATTAGCTAGCTGTAACCAGGAGAAGTGACACTGACAACAGAGGTGCGGATCTACATGCAGG
30854	3	59036605	74.264	62,T>C	C;T	TGCAGGTGGGCCATGAGGTAGCTCAAAATTAACTCTCAATGTTGTACCGTAATTTTTTGGATTTCATTATTAATATGCTATATTAAAATGGTCGA
30860	3	59119088	74.264	54,G>A	A;G	GCTCTTGAAAAGTGATGAGGCCAGTGTGTTTGTGCTACTGACTCATGGCTGCTTGAGAAAATAAAGCCCGTCTCGCTGACTCAGATCAACCTGCA
30864	3	59147714	74.264	3,C>A;43,A>G;74,T>A	AGA;CAT;CGA	AGACATGAACATTATTGAGCATGTCTGGAGTAAGATTGAGGAAGAGGCGTTGAAGATGAATCCAAAGAATCTTGATGAACTCTGGGAGTCCTGCA
30903	3	59867885	82.382	19,C>T;88,T>G	CG;CT;TG	TGCAGGTAAGCACCTTGATCGATCAAACTGAGTTTGATGCAAATTAAAATTCGATCCAATTGAAAGAGGCCATGAAGATTATGAACAGTAAAGAA
30926	3	60245985	83.299	45,G>T	G;T	CATTCGTTATTTAATGTTTGAATACTGAAATTACAGCCATCAGAATGGGGCGAGGCGGTGCTGGATTTGTGCGTACCTTGGAATAAAGTCCTGCA
30931	3	60356724	84.826	38,A>C;60,G>A	AG;CA	TTTCGGGTTTGTCTTCATACTAAGTGCCTTGAACATCAATGACTATGTAGAGCAGGGGTCGCCAATCTCGGTCCTGGAGGGCCGGTGTCCCTGCA
30936	3	60427740	84.826	56,A>G	A;G	GACTGGATGTTGTTCTGGACCTGTTTGCGGGAGATTTCTTTGCGGATGAGGAAGTTAAGCTGGTCTCTGTCTTTGGGTGAGTAGTAAATCCTGCA
30945	3	60602775	84.826	70,A>G;87,A>G	AA;AG;GG	TGCAGGTTCTGTTCACTGAAGCAGACGTGCGCGCGTCTATCATAGTCCGCCCTCTGTAGTAACAGCTCACATCATGTGTGATTTTGCAGCCGCCA
30946	3	60648977	84.826	28,T>G	G;T	AAAAAATGTTGCAGCTTCCGGTTCATGCGGATTTAAAAGTGTTTATTTACCTTGCTCTCCAGCAGAGCCGCCCACTCCAGAATGAAAGCCCTGCA
30964	3	61195691	85.41	26,C>G;60,G>T	CG;GT	TGCAGGACAAAATATAGAACAGTCAAGAATGCAAAGCTGGCAAAAACAAAACTAGCAGAATGATGCATAGACTAATCTACACATTATTCAGCCAC
30991	3	61990263	92.082	40,A>C;93,T>C	AC;CC;CT	TGCAGGTTTGACGCAGACTTAATAAAACCTAGCCATGAGAAAGAGAAAGTTCAAAACAAGGTCTGCTTATATGCCAAAACACCGCTTCAGCGCCA
30993	3	62055727	92.784	4,T>C;15,T>G;61,A>G	CGG;CTG;TTA	TTTCTTTTTTAATATTAAGATTTTTCTTTGAAATCTGTAATAGGCCACCAATATGGACCCTAATCAAGTTTAGCAGAGCTTGATATTTTCCTGCA
30994	3	62055818	92.784	11,C>A;48,T>A;69,T>C;92,T>C	ATCC;CATT;CTTT	TGCAGGTTTGACGCAGACTAAACTTAACTCTCTGAGGCCAGTTTTACTTAATAAACATTTCCTCTTCTGTTAATGACGATCCATATTACGCCTGT
31025	3	62822016	98.151	90,G>A	A;G	TGCAGGAATGTGTCTTTATTTAGCTTCTGTTTCCAGGAACGTCTGGGCTTTACGACCCTCTGTACGTGATCATCAGCACATCATACACTCATTTG
31034	3	62865624	98.821	27,A>T;52,T>A;61,T>C	AAC;TAC;TTT	AACAACACGCTAATTCATGCTAATAGCAAATTTGTTTAATATAAAGTAGTCCACTAGTCCCCTGAGCCTGTCCTCATGCGGTGTGTTTTCCTGCA
31041	3	62924032	98.821	76,G>T;79,G>C	GG;TC	ATCAAACACACCTGAACAAGCTACTGAAGGTCTTACTTGGTATACTTGAAACATCCAGGCAGGTGTGTTGAGGCAATTTCGAGCTAAACCCTGCA
31050	3	63056635	98.821	13,A>G;32,A>G	AA;AG;GG	GTGTCTTTCACTCGCAGTACAGTTTTATTCTGGATTAAGTGAACTAATATGCTTTCTGATTAAAGAGCTCTTGTTCTGCAGAGATCACTCCTGCA
31053	3	63061016	98.821	68,A>G	A;G	TGCAGGTCAAAGGTCAAGTTGCCGATGACGTCCGTGCTGAGCTCGGAGATGTCCACGTTGCTGAAGTCAATGTTCTGTTTGGGGGCCTGAGGATG
31056	3	63113624	99.481	31,T>C;48,A>T	CA;CT;TT	TGCAGGGACACCGGACCTCCAGGACCCAGATCAGTGACCCCTGCTTTAAAGAATTGCAAATGTCTGATATAATAAATCATATTAAATGAATAAAG
31388	4	1422	0	16,G>A;40,G>T	AT;GG	TAACTCACACAACATTGATAGAGTATATCCCCGTCAGTTGGTCAGTTCTGCACCTGAGCGTTCACAGCTCACCTGGGCAGGTCAGCACACCTGCA
32594	4	74427	1.228	16,A>C;42,C>T;47,C>T;72,T>C	ACCT;CCCC;CTTC	GCTCATGCAGGACTGAAACTGACAAACCTCTGCTTTATTATGCGAGACGTGGAGCTGAGTTTGTTCTTTGTTTACTGATAAACGTCTCTCCTGCA
31980	4	351973	2.419	15,A>T	A;T	GCTGTTGTGACAGCGACCGGGAGACGACACACACACTGGCAGGACTTCTGTGGAGAAATGATCCTACAGCACCTGTAAAACACTATCAGCCTGCA
31981	4	352064	2.419	13,C>T;57,G>A;59,C>A	CGC;TAA	TGCAGGAACACAGCCCACACGTCATGCTGGAAGGTCTGAGCACTTCTTTGATCTTCTGACATGAAAGAAATACTGGAGTAAATAGTGTTTTGATA
32091	4	425433	2.478	15,A>T	A;T	TGCAGGCACTACTTTATTTTCTCCTGTTTATGTGGATTACACAAATCAGTCCTGCAATTCCAGTCCAATCAAATAAATCGCATCATATCAAACTA
32148	4	453735	3.729	23,A>G;30,T>A	AT;GA;GT	AAAAAATCAAACGTTAATTCAGTATTAAAATCAAAAAATAAAACTAAACTGTTTTACTCAGGGGTGTTAGGGTGGCATGGGCCCCGGGGCCTGCA
32191	4	467840	8.146	93,C>T	C;T	TGCAGGCGAAAACAGCGCAACATAGTCTGTATGAGTTTAAATTAGCAATGAAAGAAACAAATCTTTTTAAAGCTTCGGCTCAATTGAACCAGCCG
31351	4	1329305	9.907	87,G>A	A;G	TGCAGGGCACACATGGGGTAGTTATAGTCCAGAGTGAAGATGTCCTCCGCCACACGGCCAAACTGCATCACGATGTAGTCCGCTGAAGACACAGC
31479	4	1650054	12.564	69,A>G;72,A>G	AA;GG	TGTCTGCGGCAGGAGCAGGTTCCCGTTGGTGGAGGATGAGCGATTGATCCGGAGGCGTCTCAGATATTCGGCGTGAACCGGTTTGTGGCCCTGCA
31480	4	1650145	12.564	47,A>G	A;G	TGCAGGACTCTGATGGCCTCGTCCACGGAAAACCACTCTCGCTTACGACCTACAAGGCAAACACAGTAGCAAAAGCGGCATTAGTGTTGTTAAAT
31519	4	1745776	12.564	15,T>C	C;T	TCAATATTTAAGAATTAACATCAGCAAATTCAAATGAAGAAATCCATGTTCTGGACTTACATTAGTGACCACCGCCAGAATGGTCACCCCCTGCA
31670	4	2064380	14.356	33,G>T	G;T	TTTATTTGCTATTAATACGACACCCCTTGCTATGATAACACAACATCTACAGCAGAGGTCACCAATCTCGGTCCCGGAGGGCCGGTGTCCCTGCA
31674	4	2077647	14.947	6,T>G	G;T	ATTTGATGTAAACATACACAAATTAGAACAGTCAAACTAATTTCCGGAGCTCTGCACAGTTTAGCTCCAGCCCTGCTTCAACACATCCACCTGCA
31740	4	2248895	16.112	50,G>T	G;T	GATCTCCGTCTCTGCTCCCGCACATGCAGCCGGACGGGTGTTTCTCCTCTTGCGCTGATGTTTTCTGTGCTTCTGAAGTCTCCGTATGTCCTGCA
31767	4	2379006	16.701	35,T>C	C;T	TTAATGTAAAGTGGGACCTAACTTCCTATCTTACTTAAAACTATCATCATCTCCAGATTAGTATTTGAAATCATTATTGTTAATAGCATCCTGCA
31793	4	2448273	17.289	83,G>T	G;T	GCTTTTGTATAATGTTTTATCATTAGCAGTATTATTTACTATTTGCATATTTATATTTGTTTTATTAAAAACAAGCCTAGATTTGCCCACCTGCA
31872	4	2810403	17.289	19,G>A	A;G	TGCAGGTCGACGAGCAGGAGCTGTCACACATTATCAGTGTATGCTGGGAGATTTCCTTCAAACTGCTGAAGTGGACGAGCAAACAGTTAACACCT
31963	4	3359889	17.289	93,T>C	C;T	TGCAGGTGAGGTCTCGCCACATGAGATTTCTGAGGACTATGAAGTGCCTCACTTTGCTGAGCGAAAGAGGGAGAGCTCATACATGAACTCGCATG
31984	4	3545134	17.289	63,A>G;70,A>G	AA;GG	GTCTCCAGAGAGGGGGATGGAAATGTTTGTTTGCTTTTTGCTTTAAACGGGCAGAAAATGTGCGGATAAGGTGGTCAATGCTGAGATCTCCTGCA
32026	4	3815583	18.075	18,T>A;69,G>A	AA;AG;TA	TGCAGGCTTTTGCATGATTATATGCCAAAATGATATGTATGTTTATGCGGGAGCAAGACAGAATCTTGCAAACAGGAATGAGACTGAAAATATCT
32046	4	3916040	18.924	35,T>C;52,G>A;85,A>G	CAG;CGG;TAA	TTTTAATCAAACACACTTGAACAATCATTGTCTTGCTAGGTATACTTGAAACGTCCAGGCAGGTGTGTTGAGGCAAGTTGGAGCTGAACCCTGCA
32086	4	4187229	19.509	17,A>G;33,G>A	AG;GA	AGACATGAACATTATTGAGCATGCCTGGGGTAAGATGAAGGACAAGGCACTGAAGATGAATCCAAAGAACTTTGATGAACTCTGGGAGTCCTGCA
32087	4	4230703	20.198	37,C>A	A;C	TGAGCTTGGAGGACTGCATCCATACTGTACATCTCTGAAATGGCTCTAATAAATTAAATAAAGTCATCTGGAATGGCAAAGAAAGTGTTCCTGCA
32114	4	4401165	20.198	15,C>T;46,C>T;62,T>C	CCT;TTC	TGCAGGCGCCCCTGACATAAACTACAATATATTACTTAATAAGCTACTCATAAAACACTGACTCCAGCGTGTTTAAGACCTACCCACCTTCACTA
32163	4	4595186	21.57	48,A>T;65,C>T	AC;TC;TT	ACACGCACACGTGCATGAGCGGAGTGTTCACACAGAGACAGAGCGGGAAGGCTCACCATGAGGCACGTGGAGGTCTGGGTGCCCGTCACCCTGCA
32174	4	4614387	21.57	52,T>A	A;T	CACCACATGTGTCTCATCTTCAGTTTATAAGAGCGGAAGAGGTTTTAAAAAGTGATTGTGCAATAAATTCACAACAAGACCGAACACATCCTGCA
32185	4	4659282	21.57	49,C>T	C;T	ATTTTCCAGTCAGAGTGAGTCTGCAGGTATGAGTTAACTGTACCTGCGCCGTCCGTCTGTCCGCTCCGCTCTCTCTTTGCTCATGCGCTCCTGCA
32216	4	4920543	23.726	15,C>G;41,T>G;46,G>A	CTA;GGA;GTG	ATTTATTTGACCATACCCTCACTCTTTTTATTCATTATTTTTCTGCAGCTTCGCTCTTATTTTCTCGCAGCACCGTGAGCAAAATGCACCCTGCA
32259	4	5150941	24.892	3,T>C;86,A>T	CT;TA	AGATATGAACATTATTGAGCATGTCTGGGGTAAAATGAAGGAGGAGGCTTTGAAGATGAATCCAAAGAATCCTGATGAACTCTGGGAGTCCTGCA
32276	4	5262572	24.892	50,G>C	C;G	TGCAGGTTAAAGAAGACAGGACACTGAATAAGTAAGTTGTAGGGGTAAGTGAATGTTTTATGTTTAAATATCTTTACTCATGTGGTGTCTTGTGT
32304	4	5462438	26.898	6,G>A	A;G	GGGATAGACATTACAATGCAATAACAGGAAGGGCTGTCTTGCACCAACATGTGAAGATAGATATAAAAAAGTATAGATTTACAAACACACCTGCA
32320	4	5591581	26.898	0,C>T;2,T>C	CT;TC	CCTTTTTTTCCTCTCTCTCTCCTCGCTCTTTCTCCAGGGTAATAAGTCGACTCTCTCATTCCGTCACACGCTGTGCTACATTGATCAGGCCTGCA
32296	4	5402544	27.749	10,A>G	A;G	TGCAGGTTTAGACTAAATTTAATAAACGGCAAATGTGAATGAGACCATAAAAGTGTTGAAAAGAGCGTTCAGTTCTTCTGGTTATCTACTTACTC
32313	4	5546917	27.749	20,T>A	A;T	TGCAGGTTAATGATGATATAACTAGATAAGTCACCATTCAATGTTCAGCTGTTGTGGTACAGTGAGTTAGCACGTTAGGTTATGATGCCGCCAAC
32346	4	5814901	30.607	12,T>A;15,C>T;16,A>G;43,C>G	ATGG;TCAG;TTGC	TCCTTTCCATTTTACCACTGTATTCGCCATTATAATGTTTGCAGATATACATTTAGTTACAAAATAGTGCAGTGTTTCCCAACCCTGTTCCTGCA
32353	4	5839595	31.314	51,A>C;56,A>G	AA;CG	TGCAGGAATGAGCAGTTTTCTTTTGCAAATGGGGACCTACAAATAAGCGTTCAGTCGTTGTTTGCGTTGCACATGAAACGTAGTTTAAACGACTG
32357	4	5843406	31.314	32,C>G;44,A>G	CA;GG	TGCAGGTGTTGCTGTGGAAAGATATGGACATTCATCATTACGACATAGGGTAAGGTGTAAAAAATCCAGTACTTCTTACTGATTTCCTTAGGTTA
32458	4	6008452	32.022	29,G>C;42,G>C;46,C>A	CCA;GCC;GGC	TGCAGGAACCCTGCTGTGCATTAACAACTGCAATAACAAACAGAGCCTCTTTTGATTTAAAAAATGCATTAGTGTTGAACAATGATTAATAAATA
32553	4	6329259	32.022	58,G>C	C;G	CCAGTTCATCTGAAGAGGTGGATCTGATCGTGGAGAGTGTTTTGGCTGTTTTACTGCGGACTATACTGGAAGTCGCTAACAGGCCACAACCTGCA
32577	4	7013119	35.711	55,T>A	A;T	TGCAGGAACACGACTACCCAGAATGGGAGGTAAGAAGCAGACAAATGCTAAGAATTATTAGCTCTCCTAAATTTGTTATCCCCTAATTTCTGTTT
32599	4	7471744	36.034	83,G>T	G;T	AACATGCCCAAAATAAAATAACCAAAAACCCTGAAGTGTCTCAATACAAATAAATGCAAGATGTATTTTTAAGTCAGACACATGGGGTCCCTGCA
32616	4	7877215	38.639	37,A>T	A;T	TGCAGGTTCTCAATCTGCACCGAGAAACACAGACAGCATTATGACATGAACGGATCCAGAGCGAGACAGATCTATTAAAGCACAATAAACAACAT
32600	4	7471835	40.562	80,A>G	A;G	TGCAGGAGGCCAGCGGGCTGTTCTGTCAGCTAAAGGGCCTCACGTGTAAAGTAGTCATATTGTGTTCCAGTTCATGTCTGGAAGTCACATTTAAG
32618	4	7952745	40.562	68,T>C	C;T	TGCAGGTAGATGCAGTTGGTGAGCAGCGACTGCACGTTTTCATAGTTCTCCGGCTTGAGTTTGGAGGCTGAGGGAAAGTAGTAGAAATCCTGCTT
32639	4	8410871	40.562	20,T>C	C;T	TGCAGGAAAGCCACGATGTATGAGTCTCTTTCGGACTTCCTCCCGTCGAAAATCACAACGATGGTGAAGTGCGGTTCGGGACGAGCCAAAAAATA
32642	4	8476811	40.562	25,C>T;59,C>A;77,G>T	CCG;TAT	TTCACACACACCTGAACAAGCTAATCAAGGTCTTACTAGGTATACTTGAAACACCCATGCAGGTGTGCTGAGGCAAGGTGGAGCTAAACCCTGCA
32643	4	8476902	40.562	24,C>T;37,G>A;68,T>C;73,G>A	CGCA;CGTG;TACG	TGCAGGCCACCAGACCTCCAGGAACGAAATTGGTGACGCCTGATCTATCGTATGTCCATTCATCCATTTATCCGTCTTTCCATATTATATCCATC
32659	4	8994446	42.697	69,T>A	A;T	TGCAGGCGTGTGTCCCTGGATGAAGCATTTAACCATTGGTTGCTTTAGGGGGATTGACCCCCTGTAATATGTTCATGCTCTTCTGTGGTAATAAT
32671	4	9437129	42.697	33,C>T	C;T	TGCAGGGTTATGAAGCCACATAAAGAATCCTACCAAGAGGTTGTAAAGAGATTGATGGAGTAGCATAGAGAGTCTATTAAACTCCTGAAAGTCAC
32676	4	9667760	44.104	69,G>A	A;G	ATCAGACACACCTTAGCTAGGTAATCAAGCTCTTACTAGGCTTTCTAGAAACATCCATGCAGGTGTGTTGAGGCAAGTTGGAGCTAAATCCTGCA
32668	4	9396380	44.118	10,G>A	A;G	AGGCTGATATGATGACCAGACAGATGATCCACTTCACACTCCTCACTGCTTCAGCAGTTGAATATAAAATCACACACTCATCTCAGTGTCCTGCA
32677	4	9667851	44.118	15,C>T;37,A>C	CA;CC;TA	TGCAGGACACCGGCCCTCCAGTACCGAGTTTGGACATACCTGATTTACAAATTAAACTACAGATTTTCTAATGATAAAACATATATTTCAAAAGT
32683	4	9827642	45.966	67,T>C	C;T	CTAAAAAGGTGCATTAAAGTTGATGTGATTTGTCTTTTGTTAAAGGAAGAAGACAAGCATCAAGTGATTTCCAGTGGAGTCTTTGACCTCCTGCA
31242	4	10601508	47.815	18,A>T;19,C>A;52,T>C	ACT;TAC;TAT	ATTATGGGACAATACCGATACATCAATATCCTTGTCTCTTTCTATCACTGTGTTGTATTGATGAAGCATACAGTACATTGCGTTTTATTCCTGCA
31243	4	10601599	47.815	80,T>C	C;T	TGCAGGGTTGGAGTTTGTTATTTAACAATGTTTGAGTGCTGGAAAGATACTTGTAAACAGTAACATGCAATGCCTGGTTCTAAATTCTTGAGCGT
31247	4	10664634	48.106	69,T>A	A;T	TGCAGGCTAAGCACACTGTAAAACATCTGAAATTTAGTTTTGGTCATTCTATAATGCCTTAACCATTTCAGTATTAGTGTTATTGTATTATTAAT
31249	4	10714428	48.106	90,T>A	A;T	TGCAGGTAAGTGAGTTGAAGCAGGGTTGGAACTAAATGGTGCAGAGCTGCAACCCTTCAGGAACTGGATTTGACACCTGTTCTATTCAGTAACAC
31252	4	10788491	48.396	0,T>A	A;T	TGTTTAGTGTGAAAGACTAACTGTGTGTTTGTTTACAGGTCCTGTGTTTATAAGAACGACCAAGCGGTGAAGGAAAACCCCACTAAGGCCCTGCA
31255	4	10883631	48.396	20,G>A;56,A>C	AA;AC;GA	TGCAGGTCAGAAAGAGATGAAGAGACTCACAGACTTCCTTTATAAGTGGTATTACTACAAAGATTTACTGAGAGCTCAGTAAAAACCCTCATAAA
31260	4	10911393	48.396	50,A>G	A;G	CACTTGATAGGGAAGACATGTCCAGATGGATTGATCAATGTACAGCGGAAGTTCTATGTTACTTTAAAACAATCCATTAACACTTTGCTCCTGCA
31261	4	10911484	48.396	7,G>C;51,C>G	CG;GC;GG	TGCAGGGGTCCACTGTACTTTACTGTGCTGAAACATAGCATCTGGGAATGGGAGTCTACAGCACGTTCTTCTTGTTGTCCGTCAGTGTCAATGCA
31264	4	10995978	48.396	69,A>C	A;C	GGATCAAACAAACAATTTCTCCACAAAAAAGCATTACTTTGGTCAACTATCCCACCAATCAAGCACAGTAGGATTCAATCTGTAGCCCACCTGCA
31271	4	11165704	48.396	71,T>A	A;T	TGCAGGGTGCAGAATGTACCCACGAAATACCCCAGTGTGTAGCTACATCTAACAGCAAAAGGCCCCTTATATAGCATGCAGCATAGGTGATTTGT
31274	4	11327379	48.978	53,A>C;56,C>T;64,T>A	ACT;CTA;TCT	TTGGTCTTTTGCTATCGTATTAAGAGTTCTTGCAGAAGTAAAATTTTCCTGTCCCATCAAAAGAATTCGTTATTGTCTTTGATGCTGTTCCTGCA
31275	4	11327470	48.978	91,T>A	A;T	TGCAGGAATTATTACACTGTTTAAAGGCTTGAACAGAACTGCATCACACCACCTCTTCGTGATCTGTTTGAAACAACAGTGGGTAAAAGCTAGTC
31277	4	11356890	48.978	57,T>A	A;T	TGCAGGTTAGTGGAAATCCGCCGATAAACGCGCTTATAATAAAACGAAACGGTCACTTATATAAAACACAAACGGCTGTCTGTGCGTCGATGACG
31284	4	11653214	49.85	47,G>A	A;G	GTAAAGTTAAGTTTCCACAACTTTGAAATGAGATGATAAAAGAATCGGGGTGTCAGCGGTTCTCTTATTGTAACTAGGGCTTATATTTCCCTGCA
31293	4	11843569	50.722	8,G>A	A;G	CATGCTACACATTTTCTCACCTGAACAATTGACACTTGACTTGAGCTGTTGAGCCACAGCTTCATGCTCAAGTGAGGAATCTTCAAACTCCTGCA
31295	4	11916954	50.722	65,C>T	C;T	GTCGAAGACAATTAACAAGACAAGACGCGTCTCCATTATTGATAGGATATAAAGTTTTCTTCTGGTCGTGGGCTTTTGTCATGCAGAGCCCTGCA
31296	4	11917045	50.722	52,A>C	A;C	TGCAGGAAACCTTATTCAAATCATCAAACATCTATGAATTCTGCGAATGACCCAGGAAGGGTAGGTGTCAGAGGTATCATGTTTGTCATTCGAGC
31305	4	11968091	50.722	58,A>G	A;G	TGCAGGACTCTCCCGTAGTCCTCTCCACTCAGTGAGAGGGGTCTTCTGGATCCTATTAATGAGACAGAGAGAGAGAATTCCTAGTTTTTTTGTGT
31306	4	12061897	50.722	32,C>A;53,G>C;83,C>A	ACA;AGC;CGA	CTCACCTGTGGCTCTCTGTAAACAACACGACGATTGACCACAGTCAAAACAAAGCTTTCTGACCGTTTTAAAGATATAAAAGTCAATTTCCTGCA
31309	4	12073188	50.722	27,A>T	A;T	TGCAGGTGACAGTCAGTGAGAGCATTTTAATGTCACTTATCAGCACACATTTCAGCCCTTCCGGCAAAAGCATGCGACTATCTCTGGATGATGTG
31311	4	12158309	50.722	35,C>T;51,C>T;73,G>A	CCG;TTA	TGCAGGAGACGCTTTTCACAAATACACAGCACTTTTTTCACAGAAATCCAGTGCTTAACCTTCAAAGAGTGTCAACTGTAAATATCAGGCTGCTG
31316	4	12240932	51.31	37,T>A;75,G>C	AC;TG	GTTTTGGGAACACAGCATGCTAACATCTTCCAAAACGTGTAAAGGGAATGGTTAGAACAGCAGCAACAGCAGAGAGGCTTTACATGATGCCTGCA
31320	4	12303188	51.31	78,T>C	C;T	TGCAGGCGAGAGGGTGACGCCACTCAAGTTTTCAATCAGCAAAGAAATACAGTAATGAGCGAGGTGAAAGGCAATCAACGCCACATGTTTAGAGA
31322	4	12557295	51.31	76,T>A	A;T	AACAGGGAAGTATAAAATGTATACAGCCACCTTGAATGCAGCTAATCAGACAACATGATGTGATGTCTGTAAAATCAAAATAAGGATCTCCTGCA
31341	4	13032512	51.31	51,A>C	A;C	AAAAGTACACAAATCAACCTCTGAGTTTACAATGGACTTGTGGAACTCATACAAGATGACATAAAGGGAAACAATTTGCTCTGTTTAGCCCTGCA
31328	4	12717792	51.899	6,G>A	A;G	CTAATCGCAAACTGCAGATTGTTACTTTGCGCTAATTGACTACGATTTTTCATGGATTTGAAATGCTGAAATGTCTTCATCATTGGTGACCTGCA
31337	4	13015100	51.899	57,G>A	A;G	CCTTCGCCGAGCGAATCCTTAGGTGTCGAGCCCACATTTCACACGGAGGGGGTCATAGGGTGACACTGCCGGCACCTGGCTGTGGTTTGCCTGCA
31342	4	13032603	51.899	18,G>T;62,T>A;80,A>G	GTA;TAG;TTG	TGCAGGAGGGATAAACAATGATGCCACATGTGAAGAGTCTTTAGATCTATAACCCACAGTTATGCCAGGAATTCGCTAAAGTACACAGTTCTAGT
31344	4	13176666	52.48	42,G>T;88,A>T	GA;GT;TA	CACATTATCCAGTGATAGTCGCATTTTTTGCTTGAAAGGGCTGAAATGTGTGCTGATAAGTGACATTTAAAGGCTCTCACTGACTGTCACCTGCA
31364	4	13783062	53.65	20,T>C	C;T	TGCAGGACGTCTTCACCACTCTGGTGGATCTGAAGTGGCGCTTCACGCTGGTCATCTTCACCATGACATTTCTGTGCAGCTGGCTGCTGTTCGCC
31404	4	14424871	54.82	70,T>C	C;T	TGCAGGACTGACCTGAGACTAAGTGGAAAAAGGTTTTACTGGATTAGGGTTAAACATTTCACTCATCCCGCAACGTTTTCAATCCTTCATCAACT
31406	4	14542549	55.401	59,A>G	A;G	TGCAGGCACAGGGCGTCAACATGTCGTCATATTGTCACGGGGACGTTGGATTTTGTTTGAAAATGAAAATCGGGTTGACATCAATACCCACTGTC
31408	4	14555187	55.401	16,T>C	C;T	TGCAGGGACACCGGCCCTCCAGGACCGAGGTTGGTGACCCCTGGTTTAGAGCTTCATTATGGACGTTTTATGTTAACTAACATGGCTCAATAACT
31417	4	14840066	55.401	61,T>A	A;T	TGCAGGGCAGAGTAGCTCACGATTTGGTCGGATTGAGTTCAATTAACAGTCTGTTTGTGCCTATGCCACAAGGAAGCCATCAGTTGGTGCACTAG
31424	4	14911713	55.401	69,G>T	G;T	TAAATCATGTTTTCCACACAGAAAAAAAAAGTGAGAGAAAGTGAATCTACTTTATTTGACCCTCATCGCGGCAAAGCTGTCAGTGCAGGCCTGCA
31431	4	15058196	55.401	78,A>G	A;G	TGCAGGATTAGCATTTATATTCATTTAATGTTTTAAATATTAGTTTAGGATTAGTTTCTTTGTCAGTTTAGTAAATATACAATGTTTTAAAGTGT
31436	4	15244676	55.401	59,T>A;89,T>C;90,C>T;91,T>C	ACTC;TCTC;TTCT	TGCAGGGTAAATACGCCACCGCCATCAGCATCTAATGCATACAACATTACCATTCAACATGACCACAATCATGAGGCTGCTGACCAAACTCTCTA
31448	4	15451025	55.401	75,G>A	A;G	AAATCTCCTACCCATGACGATGACATTGGCCATGCCAGCGAAAGAAGACTTCTTGATCTTGTTAATCTGGTTCTCGTGAATGCGCAGCTCCTGCA
31449	4	15451116	55.401	11,C>T	C;T	TGCAGGCTTTTCGGGATGTTTGCAGGAACTTCCTTCAGGAGGTTCTTAGACAGGTAAAGTCTCTCCAGATTGATCAGAGAAGAAAACGCCTTCGC
31450	4	15480078	55.401	77,A>G	A;G	AGTGGCAAGACTGAAGCAGCTCTGTCTGCCTTATGCTTGGCATGCATACATACATACGGAGATTTCAGAGACTGCTCAAATCATCAAGTCCTGCA
31456	4	15600799	55.989	58,C>G	C;G	TTGTTGTGTGTGTGTTTGGGATGCATGAAACCATTTGCAATAGAGCGAATTACTTTCACATAGTGTTAAACTACTTTGAATTGTCACGGCCTGCA
31462	4	15740851	55.989	22,A>G	A;G	TGCAGGAGCTCCAGCACATCCAGCGCTTCTCCACCGAGGTTGCCGTTCGTCTTATCGTCCACCAACTCTCTCAACGAAGTGCTCTTGAGCTCCTT
31498	4	17045863	55.989	24,T>C	C;T	AAGGCGAATAGCCTGAAGAAGTCGCTGTCTGTGGGCAGAGTTTAAAATCCCAATCTCCAGCAGGTCCTGGTCCTCCACAACATTACTGCCCTGCA
31499	4	17070502	56.578	14,A>G	A;G	CCAAGCCCTACATCATCCTTTCCCAAAGCTGGTGCCGTGTTTCAGCTCGTGTAAACAGCATTTTCAACTGATAACAATCAAATTACACTCCTGCA
31502	4	17071401	56.578	41,A>G;71,T>G	AT;GG;GT	TGCAGGACACACTCTTCCTTTCTTAATGCGCCAGATATTTTGTTAGAAATACTCATATACTTTACATGTTTTTTTCTATGTTTGGTTATATAAAT
31508	4	17190750	57.162	0,A>T	A;T	ATTCTTAATGTAAAACACCAGTCCACATCTATAACGATAAAGATATACATATGCAGGATATGCAAAAAAATCAATGCATTAGTGGCATACCTGCA
31509	4	17190841	57.162	61,T>A	A;T	TGCAGGTTACAAGGTTGTACTTCCAGCTGAAAAGTATAAACTACACATTAACATATTGTAATTGTTCATCAGTGAGAATGCAAATATACTTATAG
31512	4	17284368	57.162	21,G>A	A;G	CTCCATTGGCAGAACCTGAGAGGCGGAGTCATCCTCCAGGAAGAGGGCAAGGTTTCGTAGTGATGTCATCAGGAAGTCAGTGTTGAAGGCCTGCA
31527	4	17525481	57.747	34,A>T;37,T>C	AT;TC;TT	CACTACGGCCAATTTATCTTATTAAATTCACCTTTAGTGCATGCCTTTGGACCAGGGGTCACCAGTCTCGGTCCTGGAGGGCCGGTGTCCCTGCA
31530	4	17537886	58.037	10,A>G;47,A>T	AA;GT	TGCAGGCTGTAGTGAACTGTTATGGCCTTCTTGCTCCAATTATCTTTAACCAGATCCCGTCAGAACCTGTCATAGAGGTGACTGCTTTTATAGAT
31543	4	17790512	58.037	48,C>T;59,A>G	CA;TG	TCAAATCATGCCGTTCTGATTGAAAATAACATCAACGATTACCTACAGCCAATGAGAGCACAGCATCTACTAGTATGGGTATCTGCAGGCCTGCA
31538	4	17682581	58.328	89,A>G	A;G	TGCAGGGTGGAGATGTCGCCCGATGCCACGTTACCCAGCAGCTGGGTGACTAGTTTCTTCTCTGCGTGCTGGAGAGTGTCCATGTCGTGAATGAC
31539	4	17690682	58.328	4,C>G	C;G	GCTCCAAATTATCCAGGTTTATCCACAATTAAAGCTGACAGGTGCTAATGTTGTCCTCATTCAGGGATTCTCAAAGGGCCTTCAGCAATCCTGCA
31550	4	17830907	58.328	66,T>G;69,T>C	GC;TT	TGCAGGATCGCTGAGGCCCTCAAGTGGACTTCAATACATTACAAATATGCTCACTGAATACAAACCTTATAGATGCCTCAGATCTTTAGGATCAA
31556	4	17912457	58.328	87,T>A	A;T	TGAATGGATGAATTAGTTTCATCAATATGATCTCACACCTTGCAGGACACAATGGTGGAAGAAACTAGACAGCAGAAAAACGCCACAACCCTGCA
31569	4	18090048	58.328	18,G>C;53,A>T	CT;GA;GT	TGCAGGTCTTTTATTGCTGTTGTGGTGTCTTTTGTGACCTCTTGGATCAGTTAAACTTGTGCTCTTAGGTAATTTAGGCAGGTTTTTCACTGATC
31573	4	18164062	58.328	54,T>C	C;T	TGCAGGTTGTTCATTCTTAGCAGTCAGAAAACTGATTAATTGTCAAAATGACATTTTATTTTAGACAACAATACATCTCATTTGTCAGACTTTAA
31574	4	18179843	58.328	22,C>T	C;T	CCTTCACCTTTTGATTTTTCCTCCTCACTCCAGTTTCAATCGCTTTTTACCGGCATGGCCATCCCATAATGCACTTCTACACCTCCAGGCCTGCA
31577	4	18225190	58.328	38,A>G;71,T>C	AT;GC	TGCAGGTTTCAAACAAAACTGAAGGACCCAATTAGTTTAATCAGGTATGTTTAATTAGGGTTGGAACTAAATTGTGCAGAGCTGCAGCCCTCCAG
31587	4	18480730	58.328	29,C>T;69,A>G;76,G>T	CAG;CAT;TGT	TGCAGGGAAAACAGGAAACATAGTTGGTGTATTGCATCAGTATTACCAGGAAATAAAAGTTCAGAGATGGTGCTCATAGTACCTCTAAATAAAAA
31591	4	18618662	58.328	10,C>A;27,G>C	AC;AG;CC	TGCAGGAGGAATCGTGCATTTATTATTGAAATATTTATGTTTAAATGCCTTGACAACAGTATTGGCTATATTTATTAGTAATAAATATTCAATTT
31593	4	18652158	58.328	22,G>T;82,T>A	GT;TA	TGCAGGAGGAGAATCAGAATGTTTTGTTAAGGCCACAGGAATTAGCATATTCCTAGGTAATTCATGTTATCCATTAAAGGGAAGGTTCACCCAAA
31594	4	18661677	58.328	51,T>C	C;T	AGTATAGCATGACTCACTTGCATTTATAGTTGTGCGGAGTGTATGAATGGATGTGAGGAGAGAGAGCGTCCCAGCGTTGACAGGTCACACCTGCA
31595	4	18661768	58.328	80,C>T	C;T	TGCAGGGGTCACGTTGACTGTACCCCTGTAGCCCTCTCCTTGACCCCGAAAACAAGAGCTGGTCACCTCCACTTCCACATCGCTATCTGAGTCTG
31596	4	18670550	58.328	24,G>C;46,G>T;52,T>A	CTA;CTT;GGT	TCCAAAACAACACTGATCCACAATGATTTTAATTGTACAGTCAACAGTTTTGTGACTTTAAATGTGTATGAGTGATCATGTGTGTGTCACCTGCA
31599	4	18724549	58.328	85,G>A	A;G	TGCAGGCTTTCAGAAACTGGAGGAAAAAATGAAAGTATCAGAAATCTGCGAGATCAAAGATCAGTTCAATACATTCTGTCATTACACAGCAGTAA
31600	4	18740507	58.328	43,A>C	A;C	CAGAAGTCACGATTATGCACTAAAAGATGCCGTCATATACCTGAGTGTTGATCCTGATGGCTCCAATCGATGGGATCTCATAATAATAACCTGCA
31602	4	18766968	58.328	3,G>T;20,T>A;60,T>C;85,C>T	GTTC;TACT;TATT	ATTGAAGAGTTGTGTGATGTTAAAAGATCCACCGAAGTATATTGGCCATTATATTAAGTCTAAAAATACAGTGTTTGTAATGACTCGCTCCTGCA
31603	4	18767059	58.328	7,G>A;22,G>A	AA;GG	TGCAGGGGAAATGAGCGCACAAGTGTAACGAACGCATGGCTAGATGATGAGAGCTCTCGTCCATTTCAGACATCCCACAATCACCCATTGACCTC
31608	4	19000273	58.328	35,T>G	G;T	GCGGACAAGCGGAAAATGAAGCAGGAACTGGAGGAGCTGCAGGCTAGGCTGGAGGAAGATAAGAAGCAGCACCAGGCCGAGCTTCAAAACCTGCA
31610	4	19015097	58.328	23,T>A;61,A>T;77,G>T;79,T>C	ATGC;ATTC;TAGT	TAAACATCACATCCTATTGATTTACCTTGCAAAAATGCCCCAAGTCCTTAGTATAAACATTTGCCTAGAAAACAAAAGTCCATTTCTAACCTGCA
31611	4	19015188	58.328	7,T>A	A;T	TGCAGGGTCACAGGGGCATCCCTGTTGTACACATCTTCTTGTCCAAACCAGGAACTACTGCGGCCTACAGATTGCCGCAGTCTGAAGCTGAACTG
31616	4	19106321	58.328	16,A>T;38,T>A	AT;TA;TT	CAAAGATAAACGGCCTAGCTGTCCTTATGTCCAGCTCCTCCCATTGTGATTTCCTCTTTTGCTCCCCTTCTCTCATCTTGGAGCCAATTCCTGCA
31618	4	19127476	58.328	79,A>G;89,G>A	AG;GA	TGCAGGTTACTGCAGAGATCTCGTCTACAACACTCTCACAGCTACAAGCTAAGAGACGATCTGAAGAAGGAGGTCTCACAGACATTACAGGCTTT
31633	4	19721167	58.328	51,G>T;74,G>A	GA;GG;TA	TGCAGGCTGGTTGATGACACAGTTATTGTATGATAGTATCTTTATAGCTTCGAGGCATATCTCTGGGAAGTGCTATAAATTCCTCAATTGTAATT
31637	4	19821433	58.328	91,T>G	G;T	TGCAGGATGTTGTAAAGTCAGTCTCTTCCAATGATTATCAGACTTCTCTCTCCAGATTCTGACAGTCAGGGAATAAGGAGGCTATTGTATGGCTT
31641	4	19842147	58.328	91,A>G	A;G	TGCAGGGCTGCGACAGCATTGCTGCCAAACGATACATTGCATTTTGAATGGGTCCATGTGTTGAGCACACTGTTTTAAGACTGTTTATAACAGCC
31648	4	20041609	58.328	74,C>T	C;T	GGCTATAAAGTAATGCATGGTTTGTAATTGCAAGTGGGCACAGTGATTTTTCTGTGCTGTGGACTGTACGCTATCTTCTATGATTGCTACCTGCA
31651	4	20077138	58.328	13,T>C;35,G>C	CC;CG;TG	TGCAGGAAAATATTAGGCTTTGCTAAAATTAATTAGTGGTATTAGTCAATATGGTAGCCTTTTACAGGTTTCAAAGAAAAATCTTAATATTAAGG
31658	4	20230743	58.909	17,C>T;66,T>C	CC;CT;TC	GTTATTTCTGACTACTTCTGCCAGATTAGCAAGACATTAAATGGCATTGTTGTGCACGATGCATCGTTCTAATTATATGCAGATGGACTCCTGCA
31660	4	20288441	58.909	29,G>C	C;G	AGTTCAAAGCAATGCCGCGTTCTACCTTCGAAATCGGTCCAAACATATGCTCTTACAATCTGTTTCTGCTCTGATCGAGAATGATTCATCCTGCA
31661	4	20288532	58.909	29,G>A	A;G	TGCAGGTTCAACCTCCTAAATACAAATGTAATTGTCTTCACAGTATTTCTTCTCATTTATAAATAGCTTTCTCTAGCCAACATATTTTCAGTCCG
31665	4	20455598	58.909	94,A>T	A;T	TGCAGGTGTGCTCACCTGAGGAACACAGACACTAAACTTAGCTCATTCCGCCTATGAAGTGTCCAAATTAGGGAATGTCAACACTGCGAATTTGT
31682	4	20935460	58.909	10,C>G;72,T>G	CT;GG	GCAAGCATTAGTGTTTCTTGAGATTGAAATAAGAATAAGGGATGATGAGGTGGGGCGGTGCTGGATTTGTGCGTATCTTGGAATAAATTCCTGCA
31707	4	21334739	58.909	87,T>C	C;T	TGCAGGAAGCACATCATGTTAATACCTAAACGCAGCATCTTTAAGCAAAGTTTTAGACCCAAAGTATGACAGCATTCTGTGGATATACTGTGTGA
31709	4	21453192	58.909	9,T>C	C;T	GACAAAAGACGGTCTAGACCTGAGATCTTTTCAGACTGTGTACTGAACGCATCTCCATCAATCAGAAAATCAGTGGTCTCCTGAACTGACCTGCA
31713	4	21706436	58.909	65,A>G	A;G	TGCAGGCTACATGAATGATTAAAAACTGTTTTAAAGAGCCGTGCAGGTAAATTATTCAGTTCTGTAAAAGATAAGTGATTTTACGCAACTACCTA
31715	4	21816030	58.909	11,G>T;36,G>A;79,T>A	GGT;TAA	TGCAGGATTTAGTGATTAGTGATTATGTGATATGCGGTAAACATTCAATTTATTCATTTTCTTTTCAGCTTAGTCCCTTTATTAATCTGAGGTCG
31716	4	21981668	59.2	40,A>T	A;T	ATCAGCAGAGCTTCCGTCAAGTGTTCATGAACTCTGCAGGATTTCTGGATCACTGCCTGCGCATTATTACTACATGCCTTACATACACACCTGCA
31730	4	22284326	59.491	0,C>T	C;T	CAAACGAATAAATGAACAATAATAACGAAGTCTGTTTAAAAACCTGAGTTATATCCTAAAACACATGCTGTGCCCTATATGGACTAAAACCTGCA
31735	4	22361716	59.491	84,C>T;88,C>T	CC;CT;TT	TGCAGGACATTACTGACTCACATATAACCACCAAACTCACACATATTTAGAGCTCAGTATTTTTTATTGTTGTGTGCATTTCTCCACGCTCTCCT
31741	4	22492426	59.491	3,G>A;83,C>A	AA;GA;GC	GTAGTTTTATGGCAATTTACCCTTATTATGTGAAAGGGGCTAATGGATCACTCTTAAAAACATATTACCCTACAGGGTTAACAATGTAACCTGCA
31742	4	22492517	59.491	36,A>T;43,T>G;92,C>A	ATC;TGA;TGC	TGCAGGAGTCTCATGGAAAATTTTTGTGGAAAAAAATTCAGCTGTTTTAAGTACCTCTTTTATAATGGTTGCGGTCATTTTTAACTGATATTCTC
31749	4	22865961	59.491	53,G>A	A;G	AGGAGTGGATGGGGAGGATAAATGGGTGATAAAAGATGGCTGAATGTAAAAGTGAAGCATTATGGGAAGTTGGGGGTACGGTGTAATTCCCTGCA
31752	4	22922133	59.491	78,A>T	A;T	TGCAGGCTCTAAATATAGAAATGTATTCCATTATAATCCCATTATCTCGTTAACAGAGCGAACAACAGACACTATCAGAAGACTAAACATGTGGT
31759	4	23519072	59.491	68,C>T;84,C>G	CC;CG;TG	TGAGCATGTACATTTAATAATTTTAAAGAGGTTTAATATGTATTAATTAGATCAGGAGTCACCAATCTCGGTCCTGGAGGGCCGCTGTCCCTGCA
31772	4	24008144	59.491	3,A>G;10,T>C	AT;GC	CACATCACTTTAGAGGTAGTATTTGAATAATTCTGTAGCGCAGGGATTCTCAACCGGTGGGTCGTGCCCCACTAGTGGGCCTCAGCGATCCTGCA
31786	4	24314768	59.491	2,A>C;8,C>T	AC;CT	AAACCTAACCAAACACACCTGAACAAGCTAATCAAGGTTTTACAATTAAAACACCCAGGCAGGTGTGTTGAGGCAAGTTGGAGCTAAACCCTGCA
31787	4	24314859	59.491	10,T>C;13,A>G	CG;TA	TGCAGGGACATCCACCCTCCAGGACCGAGATTGGTGACCCCTGATCTAGACAAATAGCGTTTTGACACAACAAGCAAATTACCACAATACTATGC
31798	4	24698622	59.491	51,A>G;54,A>G	AA;AG;GG	TGCAGGTTAATGATGATGTAACTATCATTCGACCCCAAACAGCAGCACCTTAGTAAATATAAGAATTCTAATAATTCATATTAATGATTACATCT
31800	4	24827794	59.491	73,A>G	A;G	TGCAGGTTTTAGACCATATGGGGCACAGCATGTAGGATATAACTCAGTATTTTGAACACACTTTGTTATTATCGTTCATTTATTCATTTGCTGGA
31802	4	24833128	59.491	14,G>A	A;G	TGCAGGTGTCAGACGCTCGAGGACGTGCGGATGAGGCTAAACTTAGCGCTCAGGATGTGTTACTAAGAGCCAATCAGAGCAAAGCACGAGTGGAA
31837	4	26891806	60.072	47,G>A	A;G	TGCAGGACAAGTTGTAACAGACAGAGGGTTAGTTGTAACACATGCTTGAAAAGTCAGATTTTACACAACTAATTTAAATTTACTTTACTTGAGTA
31841	4	27025596	60.072	9,T>C	C;T	TGCAGGGAATGCCTGTCATGTCTGTGGGCCGCTGTGGGCCCTGACAAACATGCCCTAGCTGTACCCTGACTGAGAGGAGCCATATGGTGATGGCA
31866	4	27814877	60.654	40,G>T;82,A>T	GA;TA;TT	TGCAGGATTCAGGAGTGAAGCTTCTCTCTGATGGACTGAATAGTCCAAACTGTAATCTGGAGATACTGAGGTAAAATAAAATAATGTTTCTATGA
31873	4	28154334	60.654	58,A>T;69,G>T	AT;TG	ATCTGTTGAGTGTAATATAATTTACCTCAGTGTCTCCAGTTTACAGTTCACAGTCTTCAGTCCATCAGATAGAAGCTTCACTCCTGAATCCTGCA
31878	4	28157272	60.654	88,T>C	C;T	TGCAGGTCATTGTTACTCAGGTCCAGCTCTCTCAAGGCACAGTTTGAGGATTGTAGAGCTGAAGACAAACTCTCACAATACTGAACATTGAGATA
31904	4	29043421	60.654	14,A>G	A;G	TGCAGGTCATTGTTACTCAGGTCCAGCTCTCTCAGGACACAGTTTGAGGATTGTAGAGCTGAAGACAAACTCTCACAGGACTGAACGTTGAGATT
32068	4	40504278	60.654	8,T>C	C;T	ATTTAATTTAGTATTCTTATTATTAAAATATCTGAATGAGGATCAAATGACTGAGTTGGTCTTTGAGAATAAAAGTCAACCTGTTTGTTCCTGCA
32089	4	42433797	62.351	44,T>C	C;T	TGCAGGTCATTGTTACTCAGGTCCAGCTCTCTCAGCACACAGTTTAAGGATTGTAGAGCTGAAGACAAACTCTCACAGCACTGAACAGTGAGATT
32094	4	42712446	68.255	61,C>G;64,T>A;76,T>G	CTT;GAG	TGCAGGATTCAGGAGTGAAGCTTCTCTCTGATGGACTGAAGAGTCAACACTGTAAACTGGACACTCTGAGGTAAATTATTTTACACTCAACAGAT
32135	4	44950977	68.255	77,G>A	A;G	TGCAGGCTATACCCACATCCTGTTCCTTTTTAAAATTGCAACAGTCATCAATTGTTTGCATTTCCAGTGTTTCTGGGAAAAAGTGTTGTGCTGGT
32183	4	46455590	68.255	29,G>A	A;G	GTGAGACGGGTGCTGTAAATGTCCTGGAGGGAGGGTAGAGGGACACCAATGATCTTCTCAGCTGTTCTGACTATGCGCTGAAGAGTTTTCCTGCA
32244	4	50608464	68.255	44,T>G	G;T	ATTTAAGACCTACAACACAATATTTCAGTAAATTTAAGACTTTTTAAGGCCTAAACTTTTAGGTTTTTGAATTTAAGACATTTTAAGACCCTGCA
32294	4	53935561	68.255	66,C>T	C;T	AATTCAGGTGCTTCAAATGTGACGAAAGGGGACATTTCGCAAGGACCTGTACAGCTGTGTTGGGCCCGGATTGTAAATTGGCCATAATACCTGCA
32330	4	56516050	68.255	20,G>T	G;T	TGCAGGGAGCTTGTCACGCTGAGTTGGCTTTGTCCGCTCGATTGACCAACGCGTACGCCTTGTTTTATCCTTGCAGGCCTAAAATAATAGCAATA
32333	4	56855457	68.255	4,G>C;86,T>G	CG;GT	TTACGATATTGGCTAATTTGTTTAATTTCAACAAGCATGAGCACCCTTCAAGGCCACAGGTGACTCCAATTGGGTTCAGGGGTCACTACCCTGCA
32393	4	58992240	74.158	63,T>G	G;T	AACTGCAATTATCAATTGACAACTGGGAGGTTAAAGCCCAAAAAAAGCACAGGTATGCAAAATTAAAAATAAATACCGATAACATACTACCTGCA
32409	4	59130730	75.459	13,A>T;28,C>T;46,G>A	ATA;TCG;TTA	TGCAGGTCATTGTAACTCAGGTCCAGCTTTCTCAGGACACAGTTTGACGATTGTAGGACTGAAGACAAACTCTCACAAGACTGAGCAGTGAGATT
32429	4	59484502	86.442	31,G>A;56,G>T	AT;GG	TGCAGGTCATGGAACTTTCTGGAATATCACCGAATTTTAAAAGGTCTCTTCCAGACGGTAACCCAGGGGAGCGACACTGACAACAGAGGTGAGGA
32444	4	59695575	86.442	59,A>T	A;T	CGTCTGTCTGATCAGGACTGTAAGAGCTTGTCTTCAGTTCTACAATTCCCAAATTCCCCACTGAGAGAGCTGGACCTGAGTAACAATGACCTGCA
32445	4	59695666	86.442	14,T>G;21,T>A	GA;TT	TGCAGGAATCAAAGTTGGAGCTACTCTGCGCTGGACTGGAGGATTCACACTGTCAGCTGAACACACTGAGGTTTGACGTTCACATTTACCATGCT
32447	4	59703601	86.442	45,C>T;75,T>C	CC;CT;TC	TGCAGGATTCAGGACTGAAGCGGCTCTCTGCTGGACTGGAGAGTTCACACTGTCAACTGGAGACACTGAGGTATTTAACCCTTTCAACTTTTGTT
32452	4	59955576	87.083	48,T>A;77,T>A;82,T>C	AAC;AAT;TTT	AAGGGTTAGTCCTCATAAACCATACAAGAATGTGTATGTGTGTCTTCTATACCAGGGGTCACCAATCTCAGTCCTGGAGGTCCGGTGTCCCTGCA
32488	4	60958867	95.195	76,G>A;90,C>T	AT;GC	TGCAGGTTAAATTAAGTGAAGCTGAAGTCAAAACTATAATAAAGATACAGACAGAGAGTTTAAGGCAGGAACACTGGGATATAAATGACTCAGGA
32485	4	60837953	96.672	38,G>T;45,T>A	GA;GT;TA	TGCAGGAGTTAGCGACACAGGGTAGTGCATGCAGGGATGAAAGCTTAAAGAAAAGAAAAGGGGAGAGTAAGCAGAGTTTGTTCGCTTTGGAGCGA
32520	4	61369052	98.439	2,A>G;77,T>C	AT;GC	TCATTTATTGTGACATTTATTTTACCTCAGTGTCTCCAGTTTACAGTGTTGACTCTTCAGTCCATCAGAGAGCTTCTTCACTCCTGAATCCTGCA
32524	4	61406305	98.439	76,T>C	C;T	TGCAGGCCATGATACTGTACGGAGAGTTCACATATTACCAGGATATAAACGCGGTATGCTGACAGAGTAAAACACATTTCATCCAGGATTTCAGA
32525	4	61422807	98.439	6,A>C;35,C>T;77,G>A	ACA;CCG;CTA	GATCTTACACATGTGTTCATCTGTTCTAGGCACTTCGAAAAAAGTAATGATGTACAACCTTCCCAGGGAGTGCATCCAGAAATTCTTCCCCTGCA
32540	4	61994209	98.439	82,A>C;83,A>T	AA;CT	TGCAGGATTCAGGAGTTCAGCTTCTCTCTGATGGACTGAAGAGTTCAGACTGTAAGCTGGAGACACTGAGGTAAATGGTTTTCTTTTAAAATAAA
34799	5	728708	0	80,T>C	C;T	AATATTCGTTGATATTAATTAATATTCAATAAGGTGCCGTTGTTTGGGGTGAAATGGGGTGCAGCACGCAGGTTAATGATTATCATTAACCTGCA
34836	5	735563	0	10,G>C	C;G	TGCAGGGGGCCCAACAGCAGATGCAGACCAACCAATCACCAATCACATTGGAAGAACAGATGCGTTGTGGGACACTAGATCCCAGCATTCAGACC
33003	5	1954492	0.581	10,G>A;15,A>G;37,G>A	AGA;GAG	TGCAGGCTGAAAAAAGAGATAAAAAGAGCAGAGCTGCAGTAAAATAATGAATAAGAAGACTGTGGTCAAGTAAATAAATAAATTAGTTAATTTAA
33006	5	1969339	0.581	10,G>C;75,T>C	CC;GT	CTCACTAACACCACTTCCAACAGCAACCTAGTGTTCCCATGTGGTCTCCCATCCAGGTACTAACCAGGCTCAGCCCTAACCGGTCTTGGCCTGCA
33035	5	2061615	1.166	17,G>T	G;T	TGCAGGAGCACGAGTGTGATTTTACCTTCTCAGCCAAGGGGAATGTGTAGTCTGTTTCGACAGTGACAGCCAGGACCCTCTTGTATCCATTGATG
33212	5	2411667	3.194	41,A>C	A;C	TGCAGGTTCAGTGCGCTGTTATCTGATGGTTAGATTGTTGTAATAAGGGGGTATTTGGTAGAAAAGGGGCATCTTTGTTTGCAGTGACCATGTCA
33694	5	3712378	5.637	74,A>C	A;C	TGCAGGGGGGCCTCTGCATTTTGCGCTACGCCACTGAGTTTTGCCTGTCTGCTTCTTGGTTTAAAATTTCTTAGATATTTAGATCAAAACAAGCC
33890	5	4300461	14.283	16,T>C	C;T	ATCAAACACACCTGAATAAGCTAATCAAGGTGTTACTAGGTATACTTGAAACATCCAGGCAGGTGTGTTGAAGCAAGTTGGAGCTAAAACCTGCA
34042	5	4722339	15.504	26,G>A	A;G	TGCAGGGTGATCTAGCTGTGGCAAAAGTGTTCTGACAATATGAATGAATTGTGTGGAACCCTGCTTTTTGATAGTGAACATAAGGTTTTGTGGTC
34192	5	5240390	20.495	85,A>T	A;T	TGTTAACAGTGCTGGTGAAACTTTAAGGACTGCAGTGTATAGCTATATCTAGCGTATATATCATTGTCAGACTCTGCTCTCTGAAAATGCCTGCA
34224	5	5285004	20.495	54,A>C;88,T>C	AT;CC	CTGGAATAATTGGCAGTTCATTCTGCTGTGACGACTCCTGATAAAGGGACTAAGCTGAAGGTAAATAAATTAATGTATGTAATACCTTCCCTGCA
34225	5	5285095	20.495	24,C>T;29,T>C;42,C>T;46,A>G;57,G>C;65,A>G;88,C>T	CCTGCAC;CTCAGGT;TCTGCGT	TGCAGGTACAGGACGTCAACATGACGTCATTGTCACAATCTCCAACAATCATAACTCGATAGATCGCTGGATCTCACTCACAATAACTTATGGAC
34255	5	5454668	21.077	69,G>A	A;G	TGCAGGTAATCTGGAGGATTTAGGCAAACACAGCAGAGCGGCGATGTGTCTAAATGTGAATGAACTCCTGATGAAAGACAACGTTCGCCATTCTC
34275	5	5533978	21.077	8,T>C;34,T>C;55,T>C	CCC;CTT;TCC	AATGATGTTGTAACGCAACGTGCTGACCACTAGACCACAATAGCGCTGTTGCACTCGTGTGGCCGGAATGATAGTTACATCATCATTACCCTGCA
34479	5	6315430	21.077	29,G>T	G;T	GCATTTTCAGTTTCTGCCCAGAATTGTCATTTTGGTGTATCCCAAATCAGGGATTCTCAAATGGTGGTCCACAAGTGGGCCTCAGCGATCCTGCA
34789	5	7234016	23.115	64,A>C	A;C	TGCAGGAGGAGAAGAAGGTGTACTTCTTACATTATTTTAGTCTGGGGTTCATATGTGTGTCCATATCAGGGATCTACACATTTGTTTTTCCTTCC
34830	5	7352119	24.122	59,G>T	G;T	TGCAGGATTTCCAAAACGCGCTTCGTATCTCCATCAACACAAACAGTTTGAGAAGTGTTGTTAATGTGCTGAGTCATTTGCTGAGGGCTTTTTTT
34883	5	7497641	24.122	28,T>C	C;T	TGCAGGTTTAGAAATATGACCCGAAAGCTGCACACTAAATTACACTGCAGTTACTGTAAGCAGATATGTTTACGTTATGGAGATGATAATTGCTC
34935	5	7743773	28.299	28,C>T;41,A>G;58,A>G;86,T>C	CAAT;CGGC;TAAC	GTGCATTACTTCGATCGTTTTAATACAATATATTATAATGAAATCCAAAAATTATAGTATAATATCGAGTGTTTATTTGAAGCGGCCCACCTGCA
34947	5	7910052	28.88	19,G>A;64,A>G	AG;GA	TGCAGGAGGCATTGCGAGAGGAACAAATGGTCAGCCGACTGATGCGTCAGACACAGCAGGAGAAAAGGATCACAGTTCAGCTGATGCAGATTAAA
34962	5	8318094	29.462	93,A>G	A;G	TGCAGGCCAGCGGGAGGTTGGGGGAGAAGTTAAAAGCGCCCATTTTTGGTTTATTTAGACCCAAGAAATGGAGGAAAAACTAGTGTAAATTTGAC
34967	5	8421170	29.462	8,G>A;23,G>A;24,G>A;78,T>C;88,A>C	AAACC;AGGTC;GGGCA	AATGAATCGCTGATGAATCATATGGGAGTCGCTGGGATAATTAGGTAACAATAAATGCATATTATAAAACAATGAAAGCGTTTTTTGAACCTGCA
34990	5	9004356	31.236	47,C>A;84,C>G;85,A>G	ACA;AGG;CGA	TGCAGGATGTTCTCGCATCCATGAACGCAGAAGGATGCCTGGAAAAACCAGGAAAGCTGGAGGACACGTACTGGAGTGTCATGAGATTGTTTGGC
32701	5	10302162	31.829	27,G>A	A;G	TAGGACCTCAAACGCTTGCCTTACCTTGGGTGGGTCGTAGAGCTCTAGCAGGTACCTCTGGCTAGCGGTGTGCTCATTGGTCCTCCTGACCTGCA
35004	5	9356518	31.829	65,C>T	C;T	CCTAATCAAACACACCTGAACACGCTATTCAAAGTCTTACTATAATTGAAACACCCAGGCAGGTGCGTTGAGGCAAGTTGGAGCTAAAGCCTGCA
35007	5	9377928	31.829	43,A>G	A;G	TGCAGGTTCTCAAAACAAGGCTTTCATTTATCTTCCTTTAACTATTTTGCTCTTCTACTACAACACTTCTCTAAATTGTCTGTCTTTGCAAGAGC
35008	5	9411021	31.829	25,A>T	A;T	TGCAGGGTCTTAAACTGTCTTAAATATTAATAACGAAGTCTTAAATCCACTGAAATAGTGTTGTAGGTCTTAATCCTAAACCTCATTCACACTAC
35016	5	9556783	31.829	66,A>G	A;G	TGCAGGGTTTAAAGCAGAATTGTTCTAGTCTCCACCTGTAACAGTTACTCACAGTTATATTGCACCACCATGTTGAGATGTGGCATTAATAAACT
35017	5	9597120	31.829	0,C>T;21,A>G	CA;TA;TG	CACTACAAAAACTAACCCATTAACATACAAAAGATTCACATCCCATAACGTAATATCATAATAAAGCAGACAGAGTTGGCTGTACCGCTCCTGCA
32719	5	11061590	33.016	47,A>G;78,G>T	AG;GT	ACCATTTTTTTTCTTGTCAGCATAATTCTGAACTGCACTTTTCATCAATATCTGCCAGTGTGGTGCAGTTGTGCTGGAGTTGAGCTCTACCTGCA
32726	5	11275298	34.171	60,A>T	A;T	ACCCGATTTTCGTTTCCAAACAAAATCCAACGTCCCCATGACGTTGGGGTACATTGGGGTTCAATTTCAATATGATGTCATGTTGAAATCCTGCA
32732	5	11321583	34.171	22,A>G;86,A>T	AA;GA;GT	TGCAGGGTTATGACAAAAACAAGAGCTGTGTCTCCTTTTCCGCTCAAATATTTAAGGGAACATTTACAAGACTGTTCTGTTTTTTTTATGTATTT
32743	5	12308602	34.758	47,A>G;82,A>G;88,T>C	AAT;GGC;GGT	ATCAAACACACCTAAACAAGCTAATCAAGGTCTTACTAGGTATACTTAAATCACCCAGGCAGGTGTGTTCAGGCAATTTGGAACTAAATCCTGCA
32744	5	12308693	34.758	20,G>A	A;G	TGCAGGGCACTGGACCTCCAGGAACTAGATTGGTAACCCCTGGTCTAGTCCTTTAGGAGAAAAGATGGGCTGAGGATTGCCAGTTTGCAGTCAGC
32750	5	12357284	34.758	17,A>C	A;C	TGCAGGTTTGGGACAACAAGTAGATCAGATATCTTCATTCTTTCATCTATCAGTCTGTTCCAATCCAGCATGTCCACAATGCTTTGGAGAACACA
32759	5	12607972	34.758	31,C>G;69,G>A	CG;GA	ACCCTCATCATTCAACTCCATCAAGCAGGCACATGTGAACAGCTAATGTTTTATTTACAGTTTTATTCAGAAATCAACCTTGACCCACACCTGCA
32760	5	12608063	34.758	58,T>C;92,T>C;93,G>T	CCT;TCT;TTG	TGCAGGATCATTTACATAATTATAACTTTCCGCCCGCCACACATGCAATGCTCATAAATACAATTACACTTTCTATTGTCTTTCAAATGACATGG
32762	5	12662188	34.758	7,C>T;75,G>A;76,A>T	CGA;TAT	TGCAGGTTTGCAGCATTGCACATTTAGGATGTCTCTCTAGCTGACGCATCCTCTTCATGTTTTGTGCCTCCGTTTATAAGATGAAGTGTACTGAA
32766	5	12758341	34.758	66,G>C	C;G	TGCAGGGACACCGGCCCTCCAGGACCGAGATTGGTGACCCCTGCATTAAAAGAACAGACTTACTGTGTTTCTCTGACTTTCTCTGCTTCTCTGAT
32778	5	12972949	34.758	43,T>C;50,C>T;64,T>A	CCA;CTA;TTT	TGCAGGCATTTTCAAATATCTTAACTAATCCGCTCACATTAAACGGCATCCCTGAGGTAATTCAATCCTAAACAAGAGATTGGTTAACCGATTGC
32781	5	13063919	34.758	20,G>A;32,C>G	AG;GC;GG	TACATTTATGATTCATTTCTGTTATTTATTTACAATAATAATTGTATAATAACAATAGCACTGTTATTTATTTAAAATGCAAAATGCAGCCTGCA
32808	5	14066271	36.516	14,A>G;26,T>G;36,A>G;75,G>A	ATAG;GGGA	GGTCCATGAACTCTACTTTGTTTACGTTTTGTATGTATGCAGCACTAGTTCTGGTTTCCCTTTGGGAAATGACAAGACGGATACTGCCACCTGCA
32817	5	14098181	36.516	7,T>G	G;T	TGCAGGGTTTCTGCTGAGGTTGAGGTGTTCTGAGATCTAGACATAACCATTGTCTTGCCAAGTCTGCAAATGTGGAGTTTTACATGCACAAATGA
32820	5	14123449	36.516	14,G>A;28,C>T;76,A>C;77,G>A	ATCA;ATCG;GCAG	GAGAAATAATCCCGAGGGATGATGACTGTATCCTACACACATTTGAATCAGTGTGTCACTGGATCAGGGTGAGCTCCGGTTATATGTGTCCTGCA
32829	5	14316917	37.098	14,C>G	C;G	TGCAGGACACAAGACAAACAAAGAGGATTAGAGTATGGAAGAGGACAGGACAGAAGGTGAAAAATGAGCGTTGTCACAAAGTTTTTTCAGAGTCA
32834	5	14551727	37.098	62,A>T	A;T	TGCAGGATTTAGCTCCAACTTGCCTCAACACACCTGCCTGGATGTTTCAATTATACCAAGTATGATCTTGATTAGCTTGTTTAAGTGTGTTTGAT
32836	5	14685327	37.679	5,A>T	A;T	TGTAATATTCATTAATATTAATTATTGGAATTCTTATTTTCACTAAGGTGTTGCTGTTTGGGGTTGAATTATAGTTGCATCATCATTAACCTGCA
32840	5	14858088	37.679	17,G>A	A;G	CTGTCTTAATGTGCTTTGTGCATGTAGTGTCTTTTAGTGACACAGATGTTTTGCCAGATAAGGATGTTAAGCCTGTGTTTGTTTGTTTTCCTGCA
32843	5	14937848	37.679	28,A>T;53,C>G;56,G>T	ACG;TGT	TGCAGGATCGTAACGGTTCAGAATAAAAAATAAAAACACTCTCTCTGCAAAAGCAAGACCACCCTATAGTTTTGAGAGACCCCACATACCTGCTC
32844	5	14991747	37.679	79,A>G	A;G	GTTTCTTGCTTTTCTTGAGAAAACAGGGCGCCTTGAACTTCTTCTTTTTCTTGGATGGGGATTTGGACGGCGAGCCCTCAGGGGTGTTTCCTGCA
32848	5	15355647	37.679	31,A>T;56,C>A	AC;TA	CACATCCACCATGTAAGCAATATAATTTAATATAAAACTATTGCATACATCACGTGCATAAATCATGCCATAGACATGACATTAAAATGCCTGCA
32864	5	15953647	37.679	23,T>C;88,C>T	CT;TC	TGCAGGTTAATGATGATATTACTCAGATGAATCAGTCCTTCATGTTCAACTGTTGTGGTCCAGTGGTTAGCACGTTAGATTAAGACTCTGCCGAC
32869	5	16042823	37.679	47,C>A	A;C	ATCAAACACACCTGAACAAGCTAATGAAGGTCTTACTAGGTATACTTAAAACACCCAGGCAGGTTTGTTAAGGCAAGTAGGAGCTAAACCCTGCA
32870	5	16042914	37.679	77,G>A	A;G	TGCAGGGCACCGGACCTCCAGGAACGAGATTGGTGACCCCAGCATAGCAATCAATCTGAGTCAATAACACCTTCCATGTAGACTTATTGAAGGCA
32872	5	16055270	37.989	75,G>T	G;T	TGCAGGGACCCCGCCCTCCAGGACCGAGATTGGTGACCCCTGCCCTGGACATGGTCAGCAACAATGCTCAGGTAGTCTGTGGTGTTGACATGATG
32888	5	16315533	38.257	50,A>T	A;T	TGCAGGTTAATGATGATGTAACTACCATTCAACCCCAAACAGCGGCACCTTAGTGAATATAAGAATTTGAATGATTAATATTAATGAATAATACA
32896	5	16662550	38.494	74,A>C	A;C	TGCAGGCAAAAACATGGCTTTCTCATGCACCTGCTATTTTTGAGATTTTGGGGCTTTCTGGCATTTTTTCCTTCCGTCTAATGTAAAGAAAATAT
32911	5	17009383	38.835	64,A>G;72,A>G;81,G>T;83,T>G	AAGT;GGTG	TGCAGGTTGTGTGTCATTTTTATCAGCATTTAAAGAGATCTCTTAAAATGAAAATTCAGTCATCACTTACTCACTTTTAACGGTCTTCTTTCTTC
32913	5	17127285	38.835	48,A>T	A;T	TTTAAGATGACGATAACATCATAATTGTCCTAATGGCGAAATAGATCCATCAGCAAATACAAAGCAGTTACATCTGAACTATCTGGTTTCCTGCA
32927	5	17290258	38.835	58,C>G;63,A>G	CG;GA	TGCAGGGCCAATCAGCATTAAATAAATCACCACCCCAATCAATGATCCCTAATTACTGCAATCGATATCAGAAAGGGTCAGTGAGGGTTGCATTA
32942	5	17655610	38.835	11,T>C;12,G>T;19,C>A;55,T>C	CTAC;TGCT	TGCAGGGATACTGGCCTTCCAGGACCGAGATTGTTGACCCCTGCTATAGTGTTTTTAAAAGCTCAAATTGATCAGCGCTCACCCACTTCCCTAAA
32945	5	17939237	38.835	8,T>C;10,C>T	CT;TC	AGAAATTTTTCAGCTCTTTCAAAATAACATCACGTCTTTCATTTAGACGCAGATATAAACGCAGTGTGCGGTGTTTGAATCGAACTCTGCCTGCA
32949	5	18060744	38.835	4,A>C;14,A>C;46,A>G;85,T>C	AAAT;CCGC	GTCACCCTGATTTTCATTTCCAAACTAAATCCAACGTCCCCATGACGTTGGGGTACAACATCAATATGACGTCAGGTTGACGTCCCGTGCCTGCA
32950	5	18060835	38.835	62,C>T	C;T	TGCAGGGTTGGTTTTCACCTTCCAATGAAAAACAAAAAAACAAAAACTAAATATTGAGATGTTGATTTGTTCACACACTCTCTTACAACACACAA
32969	5	18860232	39.998	66,C>G	C;G	ATTTTCACTCTCTCGCTTTATTGGCATTACAAATGTTACAAATATAAAAGTAATAACATCTCCCATGCTCCTCAGTTCCTCGTCTCAGGCCTGCA
32975	5	19052965	39.998	1,T>G	G;T	GGTAATCAAACAAGCTAGTTTTAAGGGTCGGCCTTTTGAAATCCCCCTTGTTTCTTGACCTCCTTCTTTTTCCGGAGCGCATGTTTCCTCCTGCA
32977	5	19099878	39.998	84,G>C	C;G	TTTATATCGAAGTGGATATTTAGCCGCACCATGTTGGTGTTTCGTAACATCAACTTTTTTTATGCTCAACGCTCAACCCCAACCGCCAACCTGCA
32979	5	19158572	39.998	44,T>C;81,A>G	CG;TA	TGCAGGCCCAAACACCACCTACATGGAGAACACGAATACAACCCCGGGCAAAGTAACCTCTGTTATGTGCCATTTGTTGGTGAGAAGGTGTTTTG
32981	5	19204988	39.998	10,A>T;38,T>G	AT;TG	TTGTGATCTTAACTAGGCGCAGCTGGAAAAGTGTATGTTCGTTGCCTTGTGTGCGCGTCTCTCCATCGGAAATCAAATAATAAAACATACCTGCA
32991	5	19404334	40.58	18,A>T	A;T	CTAAAATAATCCGGCATTAAGGTGCGGTTTAAAAAATATAACATGAAAGAAAAACTTTGACCAAATTAAACTCAGTTTGGCATTACCAACCTGCA
32998	5	19506069	40.58	77,C>G	C;G	TGCAGGACCACCTTATCCAGGTAAAAAAAGTACTACTTAGATTTTTGTAAATTTATGCTGTAATTAGAGTGAGTTTAGAGGCTTTAGTTGTGCAA
33000	5	19517738	40.58	11,G>C;39,T>G	CG;GT	TGCAGGGAAGAGACTGTGGTTAGTTTGAATGTTTTAAATTTCCTACATGTGGGCTCTAATATGGGCAAGATTAATATGTCAACCAAACAAAACTT
33023	5	20146270	43.54	74,T>C	C;T	TGCAGGTTTTAGACCATATGAGGCACAGCATGTGTTTTAGGATATATTAGGTTTTCGAACACACTTCGTTATTACTGTTTATTTATTAGTTTGCT
33038	5	20657454	43.543	22,G>A	A;G	AGCAGGTATAATATTCATTAATGTTAATTATTTGAATTCTTATTTTAGTGCCGCTGTTTGGGGTTGAATGATAATTACTTCATCATTAACCTGCA
33057	5	20852794	44.124	14,T>G;69,G>A;86,G>A	GAA;TGG	TGCAGGATATGACATGATTGTGGGTGTTTCTACTTTAAACTGTGAGCTCTAAAATAAGATATTTGTTGCGAAAAGCTATGTCGACTGGACTGTAA
33076	5	21126550	44.124	50,G>T;64,A>C	GA;TC	ATCTTGAGACGCATCTAAATCAAAAACTGTAGTCATCATTTTAGAGTTGTGTTTCCACTCATGAATGCAGAAACGAAATCAAGCTTGAGCCTGCA
33077	5	21126641	44.124	19,A>T	A;T	TGCAGGTTATAAGTTTAAATATCACCTTGATATATTGTAATGACAATTTAGTAAGCTAAATGTGTCATGTTTGATGTCTTCATTCCACCTTTTAC
33079	5	21157183	44.124	43,A>T	A;T	ATACAAAAATGCTTCCTGGATTGAGTTTTCATTTTACTTGATAATTTGATTCTGTTCAGCTTTGTTCAAATCCATTGTTCTGTTTTGCCCCTGCA
33080	5	21157274	44.124	56,A>T;70,C>T	AC;TT	TGCAGGGTTTTAAGTACCTGTATCTGACTCCTCAAGACTACACCCGCATCAGTTCCACCAATTCTGTCCACTGTCACCATGTAGAGGAGGGAGGA
33082	5	21162820	44.124	11,T>C;19,C>T	CT;TC	TGCAGGACCACTAGCTCTGCGCATTTTCCATATTGTCTTAACCAAACACACCTGATTCAGATCATCAGCTCATTAACAAAGACTGAAAGACCTGT
33085	5	21193247	44.124	75,G>A;76,T>A	AA;GT	AGGTCAACCTGATTTACATTTCTAAACAAAATCCAACGTCCCCACAACAGTGGGGTACAACAACAATATGACAATGTTGATGTCCTGTGCCTGCA
33088	5	21268834	44.124	26,T>C;76,T>C	CC;TT	CGCATTACCTGGGCGCGATTCCACAACGCTGGCCAAAGTGCTGTGGCTCCTGACTACATCCTGTGCCATGCAGAGGCCAAAGAAAACCTCCTGCA
33092	5	21325906	44.124	49,T>C	C;T	AACAGGCTGGTGAGGTGACGGCAAAAAGCAGCTTTTTATGGAAAACTGCTTTCATTAAGAGAATCAAGCTGGCTGTTTCATTTTTTAGACCTGCA
33095	5	21379397	44.124	14,G>A;27,T>A	AA;GT	TGCAGGGAGAGTGCGAGCCATGAAGCATCATGCTTCATGAAGCTGGGTATTGATGCAGAGTTGTTACAAATCGGATGCTAAAAAGATGAATGTGC
33107	5	21748174	44.124	17,C>G	C;G	TGCAGGTCACATGCAGTCTGTCACTCGCTACAGCCTTTTCCACGCAACTCTTGGTCTTTCATTTTGGTAATTAACAGAAGAGGACAGAGCCTGCA
33111	5	21881435	44.124	23,A>T	A;T	ACATGTCCTGTTACAGATACATGATGTGGCATATGTAAGTTTGCATGCTTCAAATGTAGTGTGACCGCAATCTTAAAGCTCTCGTAGGACCTGCA
33119	5	21977123	44.124	8,G>C;48,C>A	CA;GC	TCTCCTAGGTAGCTGGGTTATTCCTCTCAGAAACTGGCCAGACTCTCCCTGAAAGAGCGACATAGGACTATTGTCCTATCAACCCACCACCTGCA
33121	5	22011861	44.124	55,G>T	G;T	CCATGAGCTTGAATGACTGCATCCATACATCTCTGAAATGACTCAAATAACTTATTAATAAAGTCATCTGGAATGGCAAAGAAAGTCTTCCTGCA
33142	5	22460296	44.124	69,T>G;80,T>G	GG;TT	AAACGAATAAATGAACAATAATAACATAGTGTGTTTTAAAAACCTGAGTTATATCCTAAAACACATGCTTTGCCCCATATTGTCTAAAACCTGCA
33144	5	22481361	44.124	45,G>A;93,T>C	AC;GT	TGCAGGCATCTTGCCATACAACCCGCATGTGTCAACCTCTGACTTACACTCGCATTCACTTTAATAACCAGACCATCTACTTAACATCGCCTTCG
33151	5	22616511	44.124	16,C>T	C;T	TGCAGGTTGTGACTAACAGGTAATAAAGTAGTAAACAACATTCAGTTTGTGGAACAGAGTGGAGCGTTCAGGAACCGCGTGGGAAGTATGAACAG
33158	5	23017582	46.492	15,T>G	G;T	TCTCTACAGTATGGCGTGCTCCTGAGGTTGATCGGGATGCTAACGGCAGCCTCTTGTGTAATTCCCCTGGGATTGCTTCATCTGCCGCCCCTGCA
33159	5	23017673	46.492	50,T>C	C;T	TGCAGGTATGGAACAATCTTCTGCGGTTAGACCCATCTCGTCATCGGTATTAACGAATTCTCATTGCTCAGGGTTGCATGCAGGCCTTTCACAAA
33172	5	23124433	46.492	26,A>G	A;G	TGCAGGACAACAGGACACACACACACGCAGGCACAGTCATTTCTCTCCATCTCTTTCAGTTTTAATGTGCTTTATTGGCGTAACAAATAATGCAG
33191	5	23597967	46.492	28,C>T	C;T	GTTATGGTGTGTGACTGTTTTGCTGCTTTAGGACCTGGAAGACTTGCTGTGATAAATGAATCCATGAATTCTGCACTGTAACAAAATATCCTGCA
33200	5	23749576	46.492	78,T>A	A;T	TGCAGGCCAGCGCCACCAACTGGTGTGACATAACGCTTTCAGACTCCACCGCGTGCATCTCATTTTTCCGTCCGTCTAATGCTTGTCCTTTCACG
33214	5	24155737	46.492	31,C>G	C;G	TGCAGGTGCTGCAGCAAATGATGTACAATGTCTGTGTGCAAATGAATGGGCGTCACGCAAAAGACAAATTCTTTATGTCACCAGCTGAGGGAGGG
33216	5	24305632	46.492	5,T>A;60,C>T	AT;TC	TTTTTTTTTTCAAACAAAATCCAATGTCCCCATGATGTTGAGGTATGTTGGGGTACAACACCAATATTATGTCATGCTGATGTCCTGTGCCTGCA
33224	5	24480277	46.492	10,T>A;41,A>G;55,T>C	AGC;TAT	ATCAAGCGGATCATTTCTGGCGGTCTGAAGTCAATCAAAAGACCAAAAAGTGGTTTAGACTTTGCCCTTTTTAAAAAGTCCTGTCTCGACCTGCA
33232	5	24707270	47.073	66,C>T;80,C>A	CC;TA	TACTAATAAACCTGAATTCTCCATCTGAGATGAGCTGCTGATGCTATTAACTGTAGCACAGGGATTCACAACCGGTTGGCCTCAGCGATCCTGCA
33241	5	24770528	47.073	92,A>G	A;G	TGCAGGTGAGGAAAAACCCACTGTAAACATGGCAGAATATTCTGCAACATATTTTATTACTGTAAAATTATAACACACTGAAAGAAAGAAATAAA
33249	5	24969474	47.655	41,G>T	G;T	GACAGAGAAAGATTGATGCGTAGCGTAGAGGAGACAGAGTGTTATCAATACTGTACGTTGAAGCAAAACGTTGATGTAGGATCAATATCCCTGCA
33257	5	25033637	47.655	58,G>A	A;G	GCCAAACTATAACTAGTTTTTCTTCCATTTCTTGGGTCAAAATAAACTGAAAAGGGGTACTTTTAACTTCTTTCCCAGCCTCCCGCTGGCCTGCA
33274	5	25355711	47.655	43,A>T	A;T	ACATCAACTCCTCACTTTTGGACTTAAGTGCAACAGTAAATATTAAGAAAATCTAATATAAAAACAAATAGCACCTCAACTTAAAATATCCTGCA
33277	5	25359573	47.655	16,C>T;35,T>C;73,A>G	CTA;TCG	TGCAGGACTGGAGAATTGCATCCAAGAAAACCAAACTCTTCAGTGTCTTTGCACACGCCTGCATGTGTTCGCTGACTCAACATCAATGACCTTTC
33282	5	25704815	47.655	60,A>C;63,T>A	AT;CA	TATAGTGTGCCATTTGGGACGCAGCTAAGGTCTTACTGGGTATACTTGAAACACCCAGGCCGGAGTGTTTAGGCAAGTTGGAGCTAAACCCTGCA
33289	5	25827242	47.655	58,G>A	A;G	TTGCATTACTACCGATTCATTCTGTCTGACTGTCTGTATTTTCCAGCACAGTTTGGTCGGTGATGAAGTCCATTATGCATAATGATGGTCCTGCA
33294	5	25886262	47.655	24,G>T	G;T	TGCAGGGAACCGCCCCTCCAGGACGGAGTTTGGACACCCTTACCATAAAGCGTTGTTTATTTCATTTTTATCTTTGTTCTATTGTCTTTAAAATA
33305	5	26101350	47.655	77,T>C	C;T	TTACAAATGCAAAATCTATTATTAGTAAACTCTGTGCTAAATACCCTCTGGGGTTTTATCCCCAACAGATGTTCTGCCGAGTGTAACACCCTGCA
33306	5	26101441	47.655	13,T>C	C;T	TGCAGGCACAGGACGTCAACATGATGTCATATTGATGTTGTACCCATAGACTGTAAAAAATATGGACGTAGTATCCGTGACGTCACCCATAGGTT
33307	5	26210299	48.236	1,C>T;16,T>A	CT;TA	ACCCTCAAAACCAGAATATGACCTTTTATAAGGCATAACAGGGGCTCTTTAAATATGTTAATTACAATTTATGTGAGCACATAGGTTTACCTGCA
33308	5	26210390	48.236	53,C>T	C;T	TGCAGGGGTGATGGTCGTATGGCTTCGAGTGGACAACACATTTTGTTGTGTTTTTCTTTTTGGACGAACAACCACGGAAGCATGGCTTTGTTGTT
33314	5	26317849	48.236	33,A>G	A;G	TGCAGGATGTCTTTAGGCAGATCGATCAGTAAAAAAGCTAAATGTCCTGCGTAACTGAAGGAAACAGCTGACAAAGACTGCAGCAGCCAAACCCA
33316	5	26323604	48.236	31,C>T;89,A>C	CA;TC	TGCAGGTCTCCCAGAGTTCATCAAGATTCTTCGGATTCATCTTCAATGCCTCCTTTATCTTACCCCAGACATGCTCAATAATGTTCATAACTGGT
33320	5	26447239	48.236	83,C>T	C;T	TGCAGGGGGCCAGCAGGGGCCAAACCAAAACTACAGAAAGAAACAGAAACACAATTAAGAACAGTGACGGAAACACGTCTTACCAAAATACCTAA
33325	5	26492136	48.236	6,G>A;27,A>T	AT;GA	ACCTCCATAAACCGTTTGCTGACCTGTTTCTGAAGTGACAGACCTGGGGCCTGAGATTATCCTAATCTGCAGTAATCCAACCTGTCTCACCTGCA
33331	5	26583429	48.236	40,G>A;73,C>T	AT;GC	AGATGTGGCATGATGGGGTTGTGCTTTAAGTCTGGTGTGTGAAACTCTAAACCAGGGGTCACCAATCTCGGTCCAGGAGGGCCGGTGTCCCTGCA
33338	5	26666051	48.236	44,A>G	A;G	TGAAAGTGACTAATGGGAGGTCCCCAATATGATATATTGAGTGCATGCTAATAATAAACTCACCTTCCCCCATTGCAACCCTGAGGCCACCTGCA
33339	5	26666142	48.265	49,G>C;63,C>T	CT;GC	TGCAGGTCTGATAGACTCTCTGGAGAGTCGTGCCATTCTGCACCTGACAGGTCACTGTCTTAGCCACGGTATGCGGACACCAGTTCCTAAAACAG
33367	5	27245416	49.411	7,G>C;12,A>G	CG;GA	TACTGAACAGACGTACAGTTAGTCTTTAAACTTATTTTTTTTGTCCAACCTCAGGTTTCAGCCTACATGCTGGAGCTCTACAATGACCGCCTGCA
33376	5	27372763	49.411	27,A>G	A;G	TGCAGGATCCTTCCTTGCAGGTGGTTCGGAAAGAAGCAAACAGTCCAGAAAGACAACAGGAACACACCTGCTGGAGTCCTTCAGCAGGAAGAAAT
33393	5	27897283	50.019	74,G>C	C;G	TGCAGGATGGCAAGGCGCATTTGACTGCACATATAAACTCGGCGGACCAGGATTCAAAGCCACGTCTTCCTTCACCAACAGGTAAACACATCTTA
33405	5	28471564	51.865	14,A>G	A;G	TGCAGGTATACACGGAACTGGTCAAAAGTCACTACTGAGAAGATTATAATAGTACAGAAAATAATTTTTAAAATGCTGTTCTTGTGAATGGAAGA
33406	5	28573042	52.806	24,G>A;73,T>A	AA;GT	GTTTTAGGTCAGTTGAATGCATGAATACAGGTCCATGATATCTATCAGAAATAAACATTGGCATTCCAGTAAAACCATGAATTTGGCGTCCTGCA
33411	5	28828767	52.935	25,C>T;65,C>T;73,A>T	CCA;TTT	TGCAGGGTAATCATAAGTATCATTCTGGCCACGCCAGTATAACAGCGCCATTGTGGTCCAGTGGTTAGCACGTTGGGTTACCATACCCTTAGACC
33413	5	29007368	52.935	18,C>T;49,C>T	CC;TT	TCCCCATAAAAACTTTCTTGCAGGCTTCTGAAGGTCTTAGATTTTGACATGTTACGCGTTATGTATTCTCAGCATGTAAAGGTAATGACCCTGCA
33417	5	29033292	52.935	36,C>T;89,C>G	CC;TG	TGCAGGTCTACACCTCAGTGGGAGAGGTCAGAGTCACTTTAGCTCTACCTGTTTTTAAAGCGATAGCTCACCCAAAACTGAAAAATCTGGCATCA
33422	5	29333875	52.935	20,G>T	G;T	TTTATAGTTACATGATTAGTGTTGCCATTGGTTCATTAGAATGCTGAGACACTGAAGTGAGCGAAAAAAGATGTGTAATGCGGTAGTGTCCTGCA
33429	5	29504388	52.935	90,C>T	C;T	TGCAGGAACACAAGGTCAAAGTGCAACATGGGACGCTGCATGCTGTAAGCTATTATGGCCTCATTTAACTGAAATATACAAACAAGATGATTGAA
33431	5	29654026	52.935	0,A>G	A;G	ACAAAGCTTAAAAAGACAGAAAGGATGTTTAATTATCATAAAAGTTTTACCTAGAGTGGACTTGCGCAGCTGATAAGCCTCATACAGCTCCTGCA
33435	5	29706932	52.935	7,T>C	C;T	TAAACACCGTTCATGATTAGAATTGCTAATCTACTCTACATGATAGGTCAGAGTCAGTATTAATTATCTCTGTCACTTCTACAAGCTCACCTGCA
33440	5	29797661	53.517	19,C>T;32,A>G;91,T>A	CAT;TGA	TGCAGGATGATAGATGATGCCTGTTTCATAATAGAAATATATTGAATAGTGTGAAGAAAGCTTTACAAATACATGCCTAGAAATGAAAATATAAG
33445	5	29912725	53.517	49,G>A;51,C>T;67,C>T	ATT;GCC	TGCAGGGACACTGGCCCTTCAGGACCGAGATTGGTGACCCCTGCATTACACTGTAATAATATATACATATAATAACGAGCCATGGTTGACCTGAG
33449	5	29953543	53.517	10,G>T	G;T	TGCAGGTAACTTTACGTTTTCATTTTAACGCAATTGTAACTTCCCTCTTAACATTAACTACTTAGTAACGTTACATTAGTTAACGAATAGTTTCT
33453	5	29989138	53.517	22,T>G	G;T	TGCAGGTGATGCAGTTGACTGTTATGCTGGATTCTTTGCTGGAGAATGAGGATTTTCTTTTTGAGGAGCTGGAGTGTTGTTTCCTAGAGGCTCTC
33454	5	30004329	53.517	80,G>A	A;G	GAACGAATCCAAAATGAGCTTGGCGCCATCCAGAAAGAACTCAGAGCTCTTGGAGACAAATATGAGGGAGCCATGACAGAGAAACAACTCCTGCA
33465	5	30217924	53.517	60,G>C	C;G	TAGAATGAAAAAGGGATCATTAGTCTAACTCGGTTTTGCCTGTTAAACACAAATGTAGCGCCGATGACAGGCAGAGGTCATTTGGCGCACCTGCA
33468	5	30264766	53.517	73,C>T	C;T	TGCAGGATATTTCCCAAGGTGAACTCCTCCGAGAGATGCTCTCGGTAATGGTGCGTGTTTGTGTTTTTGTATATATGTGGTGGGTGGTGAAGGGA
33477	5	30854128	53.517	27,A>T	A;T	AAACAGGACACTTCCTGATTGCAGTTAATTTTTTCATATATTTATAAGAACTGACCTGTGGCCCATACAGTCCAACAGATCCAGGGTCACCTGCA
33479	5	30864277	53.517	71,T>C	C;T	GCATTATTTGCATTTAATATGACTATCTACATAAAATACCTTGAATTTGATGTCGATGACAAAAAGATATGTCTCAACTCACCACAGTGCCTGCA
33483	5	31050211	53.517	33,C>A;48,T>A	AA;CT	CACAAACAGAAACAAAGAGAATTACAGAAAAAACAAACATTTCTGTGATTGGATTCGAGCCTGGAGCCTGACATCTAGTGAAACAAAAGCCTGCA
33485	5	31095073	53.517	23,A>G	A;G	CATCTGACTAGAGCCAATGTGTAGAACACCAGCCTAACATACACTTTACAATTGCCCACATGTGTCAAGCTCAGTTCCTGCTCAGTTTACCTGCA
33486	5	31095164	53.517	30,G>A;31,G>T;37,A>G	ATG;GGA	TGCAGGTCTCAAACAAGGAATCCATTAGGTATATCAGGTGTGTTCAATTAGGGTTGGAGACTGTGCAGAGCTGCGGCCCTCCAGGAACTAAGTTT
33487	5	31148726	53.517	69,C>T	C;T	TTTCTCTGGTTTCTCAGAACTAGCTTTATTTCTGAATGCCTCCTCAATAGACATCTGTCCACCCTTGGATCCGGTCATACGTAAAGCTTCCTGCA
33488	5	31148817	53.517	29,A>G	A;G	TGCAGGGTTTGGAAACAAAGTCCAGATTGGAATGAGAAGAATAACTTGGTTTCATGCAAGAAGTTTCTAACGGGCAAGATTTCAGACCTGCAGAT
33490	5	31233081	53.517	21,T>G	G;T	TGCAGGGAATCTGGAAGATTTGAAACATATGCGAACATGGTAGCATGCATATAGGTGATATGTCTGAATGGTAACAAACTCAACTGATAAAAGAC
33496	5	31538217	54.098	68,A>G	A;G	TGCAGGAACACTGTGATTAAAATTGGGTGGGAAAAAAACTGAAGTTGGATATAAATTACCATGACATTGTTCATACATTGCCATGAAAACTAAAA
33501	5	31719783	54.098	2,A>T	A;T	AAAAAGTATACAATTTTTCATTTTATTTCGTGTTTACAAACGTCTGGAATCATTTTGACCTTATTTGTATTCTGTGAACAGATCATGGTCCTGCA
33503	5	31779921	54.098	23,T>C	C;T	ATGCTAGTTTCTGTGCCCGATGACTGGGTTGTTGGCCCTAACCTTCGACCATCACCCGTTCTACAATGCACCAGTCCCTCACAGTTCCTCCTGCA
33504	5	31780012	54.098	62,A>C	A;C	TGCAGGAGGATGGTCCCACGTTGCTCCATTGGTGGGATAAAAACCATTTATCCATGGGATAAAACCTTGCCAAATTGCTCCAGGGTGGGGCCCTT
33528	5	32434405	55.261	22,T>C	C;T	TGCAGGTGGACTGCGAGATAGCTTAAAATTAACTTATATATTATGCTATAATTATTTGATTTCATTATTAAATGTCATATTAAAATAATCAAAGT
33530	5	32550159	55.261	51,T>A	A;T	TGCAGGCCCAACAAAATGTCCCACCTCAGAAACTTAAGAGGATCGATTATGAATGCCATAAATAAGCATGTTTGGTGGTTTAAAGGTCTTGTGGA
33532	5	32555115	55.261	80,T>C	C;T	TGCAGGTTTTAGCTCCAACTTGCTTCAACACACCTGCCTGAATGTTTCAAGTATACCTAGTAAGACCTTGATTAGCTTGTCCAGGTGTGTTTGAT
33541	5	32680105	55.261	64,C>T	C;T	TGCAGGAGATCAGAGACGTGAGGATCCCCAGTAACATCACGGGTTATGTACCGCTGCTAGAAAACGCCAACATCAGCCATCCCTGTGAGTGTACA
33545	5	32726232	55.261	68,G>A	A;G	TGCAGGACCTGCACACGTTCAGCGGCTCTCACCAGAAATGGACTGACTTTGAGATTCCAGGTGAGTTTAAGAAAGTTTGACTGTTCATAATCACT
33553	5	32956745	55.261	20,A>G;55,T>A	AT;GA	GGGCAAATGAGACAGGCTCCAAAACAAAAGCGTAGGTGTGAAAGCACCCTTATACTGCATGTTTTTGGACTGTGGGGGAGACCGTGGTACCTGCA
33554	5	32956836	55.261	80,G>T	G;T	TGCAGGAACCCACACAAACATGGGGAGAACATACAAAACTCCACACAGAAATGCCCAGTCGGGACTCGAACCAGTGACCTGCTTGTTGTGAGGCG
33555	5	33073510	55.261	39,T>A	A;T	AACTTGCTCTAACCTCTCTCTGGGTTTGCTGTTTTTTAATATCAGTGTAAAACAAAACAAATAATGTCTGAAACCCCTTTAAATTGTCTCCTGCA
33566	5	33431486	55.261	10,G>A	A;G	TGGGTGTTCTGTGTTTGTCTACTGAAATGTGTATATTCTATACAAATTGAAGCTGATCAGTCTATTCTTGTCACGTGGCTCCCAGTTCGCCTGCA
33568	5	33491047	55.261	62,C>G;80,G>A	CG;GA	ACGTGCACTGATGGGTATAAAACTGTCTGTTGAGAAGACTTGAGACACAGTCTCTTACACATGCACTCTGTGTGTGTAACAGGTATCATCCTGCA
33570	5	33508707	55.261	35,T>C;51,T>G	CG;TT	TTTTCATTTCTAAACAAAATCCAATGTCCCCACAATGTTGGGTTACATTGGTGTACATCGTCAGTATGACGTGATGTTAACTTCCTGTGCCTGCA
33575	5	33597617	55.842	52,C>T	C;T	TGCAGGAGATGGAGGGCTCTCTGACGGCCCGGGACCGGGTGGGGATTCAGGATTTTGTCCTTCTAGACGCCTACACCAGTGAAACGGCATTCATG
33577	5	33613716	55.842	38,G>A;74,A>T;86,C>A	ATA;GAC	TGCAGGCCAGAAGAGAGCGAGAAAGAAGAGCCTGGGCTGTCAAAGTCATCAAAAAGTGAGAGAAATATTAGAAAAGTCTTTTAGTTCGGCAGCGA
33580	5	33667906	55.842	37,C>T;81,T>C	CT;TC	ATTACATTGAGGCTTGAGTAACAGCAATTGAGGAGAACGTATCATTATACTGAATTTGGCTTCGTTTCTCTTGTTTGTTCTTTCACACTCCTGCA
33585	5	33804008	55.842	8,G>A;27,G>T	AT;GG	TAATATCTGTCATCTTGTAGTTTAAATGATCAGAAGAGTAAATAATGTTGCTTGGCTTCCCTGACCTTTGACCCCAAATGCATTGTGTGCCTGCA
33594	5	34056035	55.842	30,A>G	A;G	TGCAGGATCGCTGAGGCCCACTAATTGGTCACGGCCCACTGGTTGAGAATCCCTGCACTAACATGTACAGTAGGTGATACTTTAATATGGCCATT
33598	5	34100136	56.424	56,T>A;80,A>C;91,G>A	ACA;TAG	TGCAGGGTGTTTTGTGACCTATATATAGTTTCAACAACTAGGGATTTTGAATTCATTTTTCACACAGAGCATTTTGATAAAACACAACCAGGTGC
33604	5	34261057	56.424	69,T>A	A;T	AAAGCTGCACATGAACACACCAAATGGACAGCAGCTAACTGAAATGAGAAAGTGCATTCTTTGCCTGCATGAAAGGATGTCTTTCTGCACCTGCA
33607	5	34359119	56.424	62,A>C	A;C	TGCAGGACTTGCAAACTACCCACAATCCACACATTTATTGTTTTATGGGTATGTGCTATTCCACTTCAAATCCTGGGTTTGTCTAATATGCTTTG
33608	5	34392181	56.424	72,C>T	C;T	CAGTATGAAGGTCGCTGGTTTGAGTTCCGACTGGGCCAGTTGTAATTTCTGTGTGGAGTTTGCATGTTCTCCCGTGTTTGCGTGGGTTTCCTGCA
33612	5	34488458	56.424	17,T>C;55,T>A	CA;TT	GTGACAACAAACAGTCATGATTCCTCTTCTCTACACTCCACAGCATGATGAAAGGTAACCAGCACATCGTCATCTACCGCTGCTACGTACCTGCA
33622	5	34639797	56.424	39,C>A	A;C	TGCAGGTGAACAATTTCCCTCATGATGAATAATCAAAAGCAGTCGCGTATTTAAAAAGCAAATGTAGTAAACTGAACTCTCCTCCACCGCGTGCC
33640	5	35761547	56.424	50,C>G;86,A>G	CA;GG	AAGGTTGAGTCCGTTTTTTTTCAACCACACTGTATTTATTTATTATTACTGTTATTTTTGTCTTAAGGTGGAATTAGATTACAATGGTCCCTGCA
33645	5	35830636	56.424	15,T>G	G;T	TGCAGGCCAGCGGGAGGCTGGGGGAGTAAAAATTGCTCATTTTCAGTTTATTTGGACCCAGGAAATGGAGGAAATCTAGTGTAAATCTGCCAGGA
33651	5	35918785	56.424	47,T>C;91,A>G	CG;TA	TGCAGGTCATTGCAAAATGAAAGATAGAGTTTGTACTTTGACACCACTCGTTACATCACTTCTTTCTTCCCAGTGTTTGGAAATCTTCCCCAGGT
33652	5	36064283	56.424	25,A>G;52,A>C;75,A>T	AAA;GCT	ACAAATGAGCACTGAAAGTATGATCAACATATGGTTTCTGTGCAGTATTGCCAAAAGTGGCAGGAGTAAAAATGTAACTATTTACCCCACCTGCA
33657	5	36150573	56.424	76,T>C	C;T	TGGAGGAGACCAACATGACCTCTTTCTCACAGACGCTTAATCAAACCAATGTCACAGCAGCTCAGAATCCTCAACTTACAGAGGTTTGTCCTGCA
33662	5	36182443	56.424	78,A>G	A;G	ACGAATGCAAATAATGTGGTTTACTGAACAGTGACCGTTCTGTGTAGCTCTACTCTCTCTGGTGTCAAATTTGGTGTTGTCGTTTCAGCCCTGCA
33663	5	36182534	56.424	11,C>A;13,C>T	AT;CC	TGCAGGGTGTTCACATTCACACTACTTGAGGATATTATCATGATATGTGGTGTGATATTATTTTGATGTTTGTAGCATTTACTAAAGTATAAATA
33665	5	36386565	56.424	0,A>G	A;G	GAACGTGCTGGTAACCCCATCTCACCCTGTGTGGCCTTGATTAAAATGGGACCAAGTCGAAATAAATTATATCTTAAATAAACATGCCACCTGCA
33671	5	36553175	56.424	78,A>T;85,A>T;86,A>C	AAA;TTC	TCAAAATTTTCCAGTGCACAGAAATAGTAATAAGTAATTATCTTAAAGTATGCTATTCACAGGTTTGTTGTTATTAAATGACAATTCACCCTGCA
33672	5	36553266	56.424	51,G>A;71,C>G	AG;GC	TGCAGGACATAGGTGACCTCCATTACCTTTAGTTTATCGTTTTTGGCATTCGGTCTTAAATGTTGTCAAGGCTTTTCTTCCACTCACATTATGTA
33678	5	36744611	56.424	10,A>C	A;C	ATTAAACACACCTGAACAAGCTAATCAAACTCTTACTAGCTATACTTGAAACAACCAGGCAGGTGTGTTGAGGCAAGTTGGAGCTAAACCCTGCA
33679	5	36744702	56.424	55,G>A	A;G	TGCAGGGAGACCGGCCCTCCAAGACCGAGATTGGTGACCCATGATTTACACTAATAAAAGGCAGAGGGTTGCTGAATAACTACTGAGAGATTTTA
33695	5	37201034	57.601	34,A>T	A;T	GTTTGCAATGTCTGTTTTGCTCATGACTTGTATAAGTGCAGCACTAGTTTAAGTTTCACTTTGTGGGATGAAACTACAGATTACTGCAACCTGCA
33707	5	37581501	57.601	2,C>T;6,A>G;38,G>A	CAG;TGA	TCTTCCGTCTCACTCACTGCGAGTTTAGGCGAGGGACTATTTAATAAATAGCCTAAAACTGGCCACAATTTAGATTTGTCTGCATCAAACCTGCA
33712	5	37818102	57.601	14,A>C	A;C	TGCAGGGACACTGGCCCTCCAGGACCGAGATTGGTGAACCCTGTCATTGACGGTATTATTTAAATGATATAAAAACAATCAAATGTAATGTCCTC
33721	5	38014572	57.601	47,C>T	C;T	TGCAGGGCTTGCAAATGCTCTAGAGTTTATTTAAAACCAGTAAAAGACCTGGATAGAGCTCGGCCCCGGAAACACACCTAGTCCCCCTTGGCTTA
33737	5	38349343	57.601	54,C>T	C;T	TGCAGGTGATCTGACCGCAGAAAATGATGAAGACAGTCGCAGGCGTCCCTCATTTCTACGCATGGTCAGTCTGAGCAAACTCAGAGGAGATTCAC
33738	5	38375210	57.601	4,C>G;5,G>T;42,C>T	CTT;GGC	GGCTCTTTCTAATGTCACTGCCCTTCCTTTGTTCACTGTCATTGCGCCACAGAGCAAGACACTTAACCTCTAGATGTGGAAGAGGGCTTCCTGCA
33747	5	38519229	57.601	32,C>A	A;C	AGGTGTAATATTCATTAATAATAATTCGAATTCTTATATTCACTAAGGTGCCGCTGTTTGGGGTCGAATTATAGTTACATTATCATTAACCTGCA
33758	5	38861841	57.601	0,T>C;18,C>T	CT;TC	TATCTGATTTTCATTGAGCAGGTGTAATATTCATTAATATTAATTAATATTCACTAAGGTGCCGCTGTTTGGGATGGAATGGGGTGCAGCCTGCA
33759	5	38861932	57.601	29,A>G	A;G	TGCAGGTTAATGATGATCATTATTAATCTACGGGCTGCATTTTGCTCACGGGGCTGCGAGAAGATAAATAAAAAAAGCGGAGCTGCTGCAAATAA
33762	5	39120308	57.601	3,G>A;23,A>G;29,A>G	AGG;GAA	TCCGAATCAAGCTAGCGTATCACATTAGCATAAGTATATATCTAATAATGTTCAGTTTCATGCAAAAACAATCATTTCACTTCATCTGACCTGCA
33763	5	39120399	57.601	10,C>T;81,C>T	CC;TT	TGCAGGTATTTATTTTGTTTTGCCTGCATATATATTTGACTCTCAAAGTAATTGTTAACTTTACTGTAAATTCACACAAATTCTTCAACATAAGT
33767	5	39236900	57.601	8,C>G;32,G>A	CG;GA	TCCTCCTGGGTGTAAACGCCTTTCCTAGTGGCAGATACTCATCTAACGGATGGATGTACTGACAAAAGCTTGAGTGTGTGAGTCTGGACCCTGCA
33773	5	39277374	57.601	17,C>T;47,C>T	CC;TT	TGCAGGATCGGTGACCTTTACACTGACCTCCGCGATGGACGCATGCTTATTCGACTGCTGGAGGTTCTCTCCGGGGAACAACTGGTCAGTATACC
33779	5	39390583	58.182	39,C>T	C;T	TGCAGGCTTAAACTCCAGCAGATTGAAATCTGTCATTATTATCTAGTGCAGCCTTTTTTTCATATATACCAAATATATACTATATATCAGCATTG
33786	5	39845844	58.182	34,G>T;59,A>C;88,T>C	GAT;TCC	CACATAAAAGTTGGTTCCTCAGGTGTTCTTTTGGGTGGTTGAAGTATTATAGCAGGGGTAACCAATCTCTGTCCTGGAGGGCTGGTGTTCCTGCA
33808	5	40510991	59.345	80,T>A	A;T	TGCAGGCTCCAGTTATAATCACCAACACTACAAAGTGCAAAACAGCGTGTAATATTTGAATAAAATAACTTTATAGCAGAAACTATATCTACAAG
33810	5	40563190	59.345	91,G>A	A;G	TGCAGGCCACAGCATTACCTTGAAACAGATCGGACCTGCAGAGGTGAGCAAACAACTTCCTTTTATTTTTAATCTGAAGATAAATAGGCCAGGCA
33818	5	40672379	59.345	28,A>C	A;C	TGCAGGGTATCTCTGGTAAGAGAACCCACACACTTTATTAGATCCGATCAGATCAGATAAATAAAGGGACCGCAGATCCAGATCTTGTCCACACT
33828	5	41094132	59.345	76,G>A	A;G	ACCAGACATGAACATCATTGAGCATGTCTGGGGTAAGATGAAGGAGGCATTGAAGATGAATTCAAAGAATCTTGATGAACTCTTGGAGTCCTGCA
33841	5	41656823	61.698	93,C>T	C;T	TGCAGGCATCGTTCACTGCATCACTCACTCAGTTTGCACCTGCACAGTCAGTATCTGTAACACAACATGCTGAATGGACAGAGATCATATATCTA
33847	5	41764183	61.698	46,G>T	G;T	TGCAGGGGCTTTAAACATTTGTGAAGGAATAGGTTGCTCTCAGAAGTTCAGTGAATTGAAGCATGGTACTGTGATAGGTTGCCACCTGTGCAATA
33851	5	41837941	61.698	3,C>T	C;T	CAATGTCATTTGATGTTGTTATCGAACAAATAACGTTGTCCTTAGATGCTGGTTAGACAATCTATGTTAATGTCTTATAATTTTGTGTGCCTGCA
33852	5	41838032	61.698	41,C>G;81,C>T	CC;GT	TGCAGGGCAATAACTGGATGCACTACAGAATGTTACGTTTACACACATCCACAAATTTGTAAACGCATCAGCTTTTAAAAACGTATTACTCACTA
33873	5	42436699	62.839	42,A>T;68,A>G	AG;TA	TGCAGGAAACAAATTGATTGTGTTTTACGAGAACATTCCTGTACTTGAAGCACTTCTAATAGCTGAGGGATCTACATAACGATATCAAAGTACAT
33884	5	42788421	62.873	26,A>T	A;T	CGCGTTAGCTGTGTCTGGTCCTCTCTTAAACAAAAAGTTGTGCATGAACACACCAAACAGTTGACTGAAATGGAAATGTATGTTCTGTGCCTGCA
33893	5	43053699	62.873	42,G>T	G;T	GTCGGATCGATGAAAATGCATCTTAATACCAGTGTAAACAGAGCCTTAGTGCTATTGTGATTGCTCTGTCCTTCACAGAATGTTTCTTCCCTGCA
33897	5	43107511	62.873	70,T>C	C;T	TGCAGGCAACCAGCGGCGCATCACAGCCTGGAAGCATCAAAACAACAACGTGTCACCAACAGAAGTCATCCCTCAGGTGTCAATGTTCTTAGATG
33901	5	43147893	62.873	78,G>A	A;G	TGCAGGCCTCCTCCACATCATCTGGATGGTGCTTGGTGTTCCACAACTTGGAGGTCACAAAAATGTCATCTCGTCTCAGAGACTATAGAGGCATA
33906	5	43216251	62.873	70,A>G	A;G	TGTTTGTCTTATTCTTAGTTTGAGGAGAACAGCCCAGAGCTTTCAGTGACGTTCTCCAACAGTCAGGACTGAGAAGCTGATCGGAAGAGCCTGCA
33912	5	43394100	62.873	72,T>A	A;T	TTTTTCGACCTGTATCTAAAACTTAGTCCATCACACTTCCAGGTCCTTGAATGGGCTTATGGCATCAACTCATCCCTACCTGTTTTCAGCCTGCA
33913	5	43394191	62.873	10,G>A	A;G	TGCAGGATGAGGACAGGCTTGTCATCATCTATGCTTGTGCTCATGTTGCTGTCATTTATGATCACACTTCTAAATCACAGTACCTGTTACAAGTA
33914	5	43432174	62.873	43,C>T;92,T>G	CT;TG	TGCAGGGACACCGGCCCTCCAGGACCGAGATTGGTGACCCCTGCTCTATGGTATTAACAGTTCATTCTGAGGTTGAATAATTATGACATAAATAT
33964	5	45241358	63.455	27,C>A;36,T>A;49,G>A	AAA;CTG	TCAACCCAATTTTAATTTCTAAAGTCCACACGATATAGTGGGATTCGTTAGGGCACAACGTCAATATGGCGTCATGTTGATATCCTGTGCCTGCA
33967	5	45268554	63.455	12,C>T	C;T	TCCGCTATTAGCCGTTGTCAACTAATAACCGGCCTGCTAAATAACAATGTTAACAGGCCCTCTGGGGTTTTCAATGCATGAAGTGATGTCCTGCA
33969	5	45327185	64.036	85,C>T	C;T	CCATGAGAAATTAACACAAGCAGCAGAGAAAAACCCAGGTAAACACACTGCTGAGAGAGTTTAGAGAGACCTCTGTATCTGCTGCCGATCCTGCA
33971	5	45331234	64.036	70,C>T;71,C>T	CC;TT	TGGATTGAGGTCACACTGTGGTTTCAGGTGAGGTGAGAGGTCTGCCCTTTCCCAAGCATTTTATCAAGCTTTTGGCTGGAGTTCAAAGACCTGCA
33973	5	45393258	64.036	6,A>G;58,G>T	AG;GT	ACAGATATGTTTTTAGTCTTGATTTGAATGTGCCTAATGTTGAAGCATTTTTAGTGCAGTATCTGTACTTTTACTCTACTTTCCTTTAACCTGCA
33977	5	45426418	64.036	8,T>C;27,T>A	CA;TT	ACTATACCTCAATGATTTTCCTATTTATTTTTGAGCGTCATTTTTACTCAAATATTGTTTGTTTCAGAGTTTGAGCACATAGAAAGCAGCCTGCA
33978	5	45426509	64.036	93,C>A	A;C	TGCAGGCCAACGATGTTTCTGTGAGTTAGCCACATTTCATTTAATCTCTACATACAGTAAAACACTTCATGGTGCATACACTCATGATCCCATCA
33981	5	45485396	64.036	73,G>A	A;G	GATGAGGGCTCCAAGAACCATTGGATCCATTGGAAACTGGGGCGGCGCTCCATGATGGAAGCTGTTGGGAAACGGTGGAGGATCCAAAACCTGCA
33982	5	45485487	64.036	62,G>A	A;G	TGCAGGAGCATTTGCCCAGACAGAGCCAGGAGAAGAGGAGAAGACTGGAGCCTGAGTGAAGGACTGGGAGACGCTGAAGATAGAAGCGAGCGGCT
33991	5	45729785	64.036	13,T>C;32,G>A	CA;TG	GACGACCTCGTAATGCAACGTGCTGTCCACTGGACCACTAAGGCGCTGTAATGCTTGAGTGGCCAGAATAATACTTACATCATCATTACCCTGCA
34005	5	46475565	64.618	21,C>T	C;T	GATGTCCTGCAGAGTTTAGCTTTAACTTGCTTCAATACACCTGCCAGAAGCTTTGTAGAATACCTGGTAAAAGCTTGATTAGTTGGTCACCTGCA
34012	5	46558129	64.618	82,T>G	G;T	TGCAGGGTTTAGCTCAAACTTGCCTCAACAAACCTGTCTGTCTGTTATACTGTTTCAAGTATACCTAGTAAGACCTTGATTAGCTTGTTCAGGTG
34035	5	47145620	64.618	8,T>G;25,G>A	GA;TG	TGGAATCAGGTGTTATGTAACTCAGATAATTTGCACCCTGATGTGCTCTGAACCAGATGTCTTTACACTTGCTCCCGGGGACCCAGTATCCTGCA
34038	5	47207088	64.618	2,A>T;81,G>C	AG;TC	TTATTTTTTTAGAAAGCATAGACTTAACGTATTACATAATGGTATGATGCATGAGTGAGCTACACGCAGGTGAGCTGGCTTGACAACCACCTGCA
34051	5	47632588	64.618	4,A>G	A;G	TGAGGTCCTGAGCACTCTGGAGAAGGTTTTTGTCCAGGATATACCTGTACTTGGCCACATTCATCTTCCCCTCGATTGCAACCAATCGTCCTGCA
34056	5	47640346	64.618	29,G>C	C;G	TGCAGGGAGCTCATTCTCTTATGGAGTGTGATTCAACGTGATTGTGCACATTATAATTCAGCAAATTTGTTTCAAAAAGCAAATTAATTTATCTA
34058	5	47652879	64.618	77,A>G	A;G	TGCAGGAAATGTACTTACTATTATCACGCGTGATTGCAAGAAAATGTAACCAGTTGCAGCAATGAACTATACAAAGGGGTTTGTTGACAGAATAA
34059	5	47821522	64.618	68,T>C;79,A>G	CG;TA	CAATTATTTCGAAAGCAACTTTCCCCAACACTGACGGCTTGTCACTATGGTGCATCTGAAGTAGTTGTCGTTTTTGCAGGTAATAATTACCTGCA
34061	5	47821934	64.618	31,T>A;40,T>C;57,A>C	ACC;TTA	TGCAGGACCCCTTTACATATAGTACACAGATATATTATTTCATACAGAAGTAGCAATCGAGATTCAGACTTTCACCCAAACATGAAAATTTACTG
34067	5	48053617	64.618	67,A>G	A;G	TGCAGGTGTTGCCAACATCAGCTACTAATCTGGACAACTTCATCTTGTGGGAAATATTGTTTGTTTCGCGACCTTGAGTTGTGTGGGTTGTTTAA
34072	5	48304241	64.618	23,A>C	A;C	TGCAGGCCCTAGTTTGGGCATCTCTGGTATAGATGTTCATTCAATTTCATTCAAAAATGAAACAATTTCATTACTGTATTGTGTATCATGTATTT
34093	5	49391014	64.618	25,T>C;46,C>G;67,A>G	CGG;TCA	TGCAGGTCTCCACATGAACTTCCACTCAGTTCAAAGTCAAAGTGTGCAGATGTTTCCTTAAGAAACTATTTCTACAGTACCTTGCTTTCATCAGT
34107	5	49753974	64.618	12,A>G	A;G	TGCAGGTGCTGCAGTTTCCCCCACAAGTTCAAAGATATGCGATACAATTAGAGTGTTTGGGTGTTTCCCAGTAATGGGTTGCAACTGGAAGGGCA
34110	5	49801546	64.618	80,C>T	C;T	CGTTGGGTTCTGACATCAACCCGATTTTCATTTACAAGCAAAATCCAATGTCCCCACGATGTTGGGGTACGTCAATATGACGGCCTGCGCCTGCA
34124	5	50018845	64.618	60,T>C	C;T	TGCAGGAGCTCAGCACTTCAGCGTCCACAAATCCAGTTAGGGCGGCATTTTAGCCAGCTTTGAATCGATTTCTCCGACTCAGAATCTGGCAAATT
34131	5	50504735	65.199	23,G>A	A;G	TGCAGGTAATTCCAGAACCAAACAATCTATTTTATTCTTGATCTGTGGATATACTTGTGAGAATATAGGTTCAGTTCAGTAAATGCAGGCCTATG
34135	5	50679051	65.199	46,T>A	A;T	ATCAAACACACCTGAACATGCTAATCAGGGTCTTACTAGGTATACCTAAAACACCCAGGCAGGTGTGTTGAGGCAAGTTGAAGCTAAACCCTGCA
34160	5	51597507	66.989	74,T>A	A;T	TGCAGGTTTTATGAAGGGAAATTTAAGACATTTTGATGGTCTTTATAGGACCAAGTAAAAAAATAAAAATAAAAAATCTGAAATTGAACTCTGCT
34164	5	51674359	67.225	60,C>G;63,A>C	CA;GC	TGCAGGAGCACTGCGGAGGCGAGCAGACTTCCACGGCACGTCCAGATCTATAGAATAATCCGCACCGCATAGAAATGTGTGATATAATGAACACC
34167	5	51752904	67.57	47,T>A	A;T	CAGGGCTAAAGGCCTCTAAAGCGAAGCAGTGTCCTCAAACTTCATATTCCTATGTAATCTATCTCTGGCTGAGTATGAATAATGAGTGTCCTGCA
34203	5	52526874	67.57	33,A>T	A;T	TGCAGGCTCTCCCAGCTTCAGCAGCTCAGTGACAGTAGCACTGGCCAGAGTGACGTCTCCATGAACCAAACCCAGAGCACACAGACACTGCAGGC
34204	5	52552738	67.57	29,G>T	G;T	ATTTCTGGGTGAAAAAATAGAGTATTTTAGTTGAATATGAGAAATTCTGACGTGCTGCTGTGTTTCATTGTCCTGGTCGTCAACAGTGTCCTGCA
34206	5	52583597	67.57	78,G>T	G;T	TCTTTCTGTTGTCAGACATCTTTAATGAATGCCCGGCGTGTGGAAATGAACGGAGATGTGGCAACCGTGGTGCCAAACTTAGAGGCTATCCTGCA
34217	5	52676357	67.57	52,G>A	A;G	TGCAGGACGGATTAAAACAAAGAAAAGGTTAGTCACATTTATTCAAACCTTAATTTAAAAATATAGGCGAAAAGGTTAAGTACCTGTGAGTTTGA
34236	5	53281888	67.57	16,C>T;19,A>G;54,A>G	CAA;TGG	TTAGCATATTTGTTCATTCGTATGAAAATGTTATATATGCATGGTTAACTTTTTGAAAAATACCAGTGAAATATTTCAATACTCATCTTCCTGCA
34259	5	54710810	68.151	34,T>C	C;T	CAAACGAATAAATGAACAATAATAACGAAGTGTGTTCAAAAACCTGAGTTTTATCCTAAAACACATGCTGTGCCCCAGATAGTCTAAAACCTGCA
34268	5	54908619	68.286	82,G>C	C;G	TGCAGGGCAGCTGTCTTTGGTAACCACAGGTTCTCCTGTGAGAGCCTTTGATTTGGTCAATAAAGTGCGCCTGGTGATTTCACAGAGCCTCTTGT
34281	5	55522462	68.425	73,T>A	A;T	TGCAGGTGAGTTAGGTGCACTGGAACTGGGGGAGCTACTCTGTGATGAAGTGCCACCTACAACAAGAAAATGTATAGTGTCAACCTTTGAAGTTA
34284	5	55543702	68.728	30,T>A	A;T	ATACTCTAAAATAGCGTAGAATAGTACATGAATGCACATGTAATTGCATAAGTATGCAATTTGGGACGCAGCTATGGTTTCTGTATGTTCCTGCA
34286	5	55567333	68.728	67,C>T	C;T	AAGTTTGTAATCCTTATGCCTGAAAAAGAAAAACCATTGCACAAAAACATTTTATTTGAAAACTTTCCCAAACCAAGTACAATCAAGCTCCTGCA
34303	5	56120756	68.728	21,G>T;23,C>T;40,G>T;50,C>T	GTGT;TCTC	TACAGTACTTATTCTTCATTGGTTATTGATGTAAGTAAATGAATTGTTAGTTAATGAAAATAAATTTGTTTATTGCTGGTCCTTGTTAACCTGCA
34321	5	56902368	68.728	15,A>T;25,T>C;28,A>T	ATA;TCT	TGCAGGCAAGTTTCTTATTTTTTTTCCATTGGAGAGATGCGCACATGAGGCAATGCGCTTGCACTTTTCCAACTGCACCAAGTTAAGATCACAGG
34322	5	56943432	68.728	79,T>A	A;T	TTTTACCTCAGCCTTTATTTTGATTTTAAAATGGTGGCCATGTGAAATCAATGGCTGCGTCCAAAATCGCATACTTCCAAACAGGGGTGCCTGCA
34323	5	56943523	68.728	11,A>T;31,T>C	AT;TC	TGCAGGATTTTATTCAAAGGTATGCACATATTCAGCACCACCTCGCCAAAACATCCCTTATTCATATTTCAATCTCAAAAAACACTGATACTTGT
34333	5	57142663	68.728	31,C>A;34,T>C	AC;CT	TGCAGGAAAACACAGAGGCATTAACTCACAACAATAGCAGAAGACTTTCTGAAGACCCTGATCACATACATCCCAGATAGAATTCACCAGGATAT
34337	5	57221460	68.728	11,A>G	A;G	TGCAGGCCAGCAGGAGGCTGGGGGAGAAGTTAAGAGTGCTCATTTTCAGTTTATTTGGACCCAAGAAATGGAGGAAAAACTAGAGTAAATTTGGA
34343	5	57761608	68.728	22,T>C	C;T	ACTGCTGTTCATTCTTCCCACGCGGCTCCTGAATGATCACTCTGTTCCACAAACTGAATGTTGTTTACTATATTACCTGTTAGTCACAACCTGCA
34344	5	57761699	68.728	93,T>G	G;T	TGCAGGTTCTGTTCACTGCGCTTGCGCGCATCTATCATAGTCCGCCCTCTGTAGTAACAGCTCACGGTCAGCTCACGTCATGTGTGATTTTGCTG
34353	5	58039809	68.728	9,T>A;34,C>G	AG;TC	TAAAGCTCAACTGTTTAACTGAGACATGTAAAATGAGCCTAATTCCGAAAAAGTGGTGTTCCTTTAATCAAGGGCTGTCAAACTTAGTTCCTGCA
34354	5	58039969	68.728	58,T>G;74,A>G	GG;TA	TGCAGGCATTTTGAAACCAAGCAAGTGTGTTGAAGCAGGATTGGAACTAAACTGTGTTTGGCTGCAGCCCTCTAAGAACTGAGTTTGACACCCCT
34355	5	58051627	68.728	27,G>T;86,T>G	GT;TG	TTAGGTTGTGGAAATAACCTACCAAAAGAAATGTACAATGGGTACAATAGGGGTACAATGTCAATCTGACGTCAAATTGACGTTCTTTGCCTGCA
34380	5	59075570	70.486	71,C>T;75,T>A	CT;TA	GTAATGCCGCATTGTGTCCTGCTGGTCTCTTTTCACACTGCGTTCAAGCTCGATAGTCGAAAAGTTTTGTTTTGTAACTAATGTGACAACCTGCA
34392	5	59520832	70.486	6,T>C	C;T	ATCAAATACACCTGAACAAGCTAATCAAGGTCTTACTACGTATACTTGAAACACCAAGGCAGGTGTATTGAGGTAAATTGGAGCTAAACCCTGCA
34400	5	59991742	70.486	70,A>T	A;T	TGCAGGACACCGGCCCTCCAGGACTGAGTTTGGACACCCCTGGTCAAATGGCTTTGTCCTGTTGTCATTAAGATAGTTTATTCTGGACATTTTTA
34411	5	60167751	70.486	84,T>G	G;T	ACGAGTTCCATTGCATGGGATGTTTTGTTAATTGATAAAAATAACAGTGTTTACACAAGCATGTCTGTTATGTTGTATAATAAAGGTAGCCTGCA
34423	5	60817594	70.486	82,A>T	A;T	TGCAGGAAGCCTGAGCGTGTTATTTGAAATATCAGGACAAAAATATTTGGGCTGGGTGATAAACACAACTTTAGTTTTTATGTGATATGATATAC
34424	5	60845838	70.486	15,C>T;36,T>C	CT;TC	AGAAGATAGCCTTACCCGTCGGCCTCACCTTCAAAATGGCAAGCTGCAGTTGGCTGCAAAGTATGAAGAACTGGCAACGCTGAGCACCGCCTGCA
34425	5	60845929	70.486	76,C>T	C;T	TGCAGGGAAAAGCAAAGCCGACTTGGTGAGTAGAAGTTAAGGGTCTTTTGCTGTCAGTGCTAATCAGAGTAAGCATCCCCCATGTTTCTTATGGT
34485	5	63353078	71.068	15,A>G	A;G	TATTACCGTCAGATGGGGGAAGATCTGTCATGAAGTCTACCCCTAGGTGTGACCAGGGACGATTCGGGATGGGCAAAGGGTGGAGCTTGCCTGCA
34498	5	63592059	71.068	79,G>A	A;G	TGCAGGGGCAGACCCAGCCCTTTTCTTACATTGTCCAGTTCGCGCTTTGCGTATTTATCTGGACCGCACTGAGAGCTTTGGATCATCTGAGCAGC
34446	5	61721155	72.854	76,C>A;81,T>C	AC;CT	TGCAGGAGGCAAACAGCAGGGTTCACGTTTTCAGTCTAGCTTTCGGTTTAGTTTACTGATGATAAGCCGATAAGAGAAGAACTTCAGTGCAGTTT
34451	5	62037285	74.031	91,T>G	G;T	TGCAGGATGTTTTAATCTCCCGAACATCTCTGAAAGCGTGAAGCCTCACACATGGAAGCTTGTCCTGAATCTTGAAGTCATCCCAGTCCCTTCCT
34452	5	62124261	74.031	57,T>C	C;T	CAACTGTGCGGCAGACTCCTTTTGCGTTCTGTGCTCTCAGGAAGCGCTGAACAACCATCGCTAGATAAATCTCATGCTGTCTTTACATGCCTGCA
34453	5	62124352	74.031	18,G>A;32,C>T	AT;GC	TGCAGGTTTTGTAACTAGAATGTTGTTCTTTTTATGTGTAACAGGGTCAAGTTAAATGCCTAGGGATTAACGCATGCTAAACATATTGTGGTATA
34514	5	64049242	75.789	76,A>C	A;C	CAAGATGCAAAAAAAATAGATGTTTGATTTAGCTTGTAATGATGTTCATCATAGAGCATGTGATGTTTTACTGAAACACTTCAAATCCTCCTGCA
34515	5	64049333	75.789	34,T>G	G;T	TGCAGGCTACATATAAAATAATTTGTATGCCAAATAAGAAATATAGCTTGAATGTCTGTAAATAATAAAATGTGCCGGAATATCTGATGCTTTAG
34536	5	64771434	78.157	86,A>G	A;G	AATGCAAGTGTATGAGGTAAAAGTGCAATGTGACCGCGGCTTAAGTGTGTTGAAGCAGGGTTGGAACTAAACTGTACAAGGGCTGCAGCCCTGCA
34549	5	65162700	78.738	58,C>T;59,T>A	CT;TA	TGCAGGTTTTTTTTACTACCACCTAAATAGTTTTGAATACTTCAGTTTAACATCAAATCTTCTGACCAATCAAATGCTCTCTAGTATCTGACAAG
34551	5	65277830	78.738	27,T>C	C;T	AGGGCAAATAACTTCCATGAGCTTGGATGACTGCATCCATCTCAAATAACTTGTAAAATATATATCAAATAAATCATCTGGAAAGCATTCCTGCA
34552	5	65277921	78.738	25,A>G	A;G	TGCAGGACTCCTAGAGTTCATCAAGATTCTTTGACTTCATCTTCAATGCCTCCTCCTTCATCTTACCCTAGACATGCTCAATAATGTTCATGTCT
34555	5	65411233	78.738	35,T>C	C;T	TGACCATAGCTTCACTCTTTTCATTCATTGTTTTTCCGCAGCTGCACTCTTTTTATTTATTTTCTCGCAGCCCCGTTAGCAAAATGCAGCCTGCA
34563	5	65561830	78.738	12,T>C;63,T>C	CC;TT	ATCAAACACACCCGAACAAGCTAATCAAGGTCTTGCTAGGTATACTTAAAACACCCAGGCAGGCGTGTTGAGGCAAGTTGAAGCTAAACCCTGCA
34573	5	65817508	78.738	7,G>T;22,T>G;23,T>C	GTT;TGC	ACTTCCATGAGCTTGGAGGACTGCATCCATACATCTCTGCAAAGATTCAAATAACTTAATAAAGTCATCTGGAATGGCAAAAAAGTGTTCCTGCA
34575	5	65819813	78.738	63,T>G	G;T	TTTCTCGAGGTCACAGAAGCTCCTTGTGATCTAAACTAGGTGCAGCTGGAAAAGTGCATGCACTTTTCCATTGGAAAAAAATAAACTTGCCTGCA
34577	5	65842822	78.738	10,T>G	G;T	TGCAGGTTAATGATGATATAACTAGATAAGTCACCATTCAATATACAGCTGTTGTGGTACAGTGGTTAGCACGTTAGGTTATGACGCTGCCAACC
34578	5	65856507	78.738	31,T>A	A;T	GCAAATCTTGAACGTTAGAATCGCCATCTGAATGTGTTTCCTTATTCCAGAACTTTCATCAAACTCTGCAAATACACAGAAACTGCATTCCTGCA
34584	5	66051439	79.32	85,A>C	A;C	TGCAGGGTTTGTTCTGGGAGGTGCTTTTGGAGTCTTCACAGCCGGCATTGATGCAAATGTTGGGCTTGATCCCAAAGACCCCTTAAGGACCCCCA
34586	5	66091463	79.32	48,G>C	C;G	ATTGTGAATGCTGTGGTGACTGAAAATATTTAACAATCTGTTGCTTTAGCAATGAAAACATGATTTTTGAATACAATCAACAGGGGTGCCCTGCA
34592	5	66499867	79.901	9,G>A	A;G	GTTGAGAACGAGGTATGTATCACCCGTGTAGAACCCACCATAAAGATTCTTAGGGACAGGCACCAAATCAAGGTTTTCAATCCTCCACACCTGCA
34593	5	66499958	79.901	59,C>T	C;T	TGCAGGCCGGTCTGCTTTCCTGCCTTCTCAAATTCTGGGTGGTGCACCATGATTCTGTTCGAAAACAAAAGCCATTGTGATGGTTATAGACAATA
34618	5	67296101	82.26	24,A>T;68,C>G	AC;TG	TCTCAAGTCTCAAATCCGCTGACGAATGTGTTGTGGAGGTAAGCGGTTAGCTCAGGGGTCACCAATCTCGGTCCTGGAGGGCCGGTGTCCCTGCA
34620	5	67315251	82.269	40,T>G;60,T>C	GC;TT	TATCTTTTAGTAAAGCGTACACGCAATGCATCACATAACTTTAGGATGTGTGAATGTGCTTCATGCAGGTGAGTGGGCTTGACAAACCACCTGCA
34621	5	67315342	82.269	45,G>T	G;T	TGCAGGACACACTATTCCTGTCTTAATGTACCACACACTTTGGTAGAAATATTTCTATATTTTCTATGTTGATTTCTATGTTTGTTTATATAATT
34635	5	67903139	82.269	84,T>A	A;T	CAAACAGACACAGTGCTCCTGTCAAACCTCCACTAGTTTTTCCTCCGTTTCTAGGGTCCAAATAAACCTAAAAGGAGCGCTTTTTACTGCCTGCA
34644	5	68438861	83.409	35,C>T	C;T	TAGCATTCAAAACTGAAATACGATCTCATCGGGTATACTGTAATAATATAGTGCAGAGGTGGCCAACCCTGTTCCTGGAGAGCCACCTTCCTGCA
34652	5	68527365	83.444	43,T>A	A;T	TGCAGGGACACCGGCCCTCCATGACCGAGATTAGTGACCCCTGTTTTACAATAAACAATTTAATATACTCTGAAACAATAGCTGTATGGAACAAA
34655	5	68605847	87.732	24,G>C;39,A>T;63,G>A	CTA;GAG	ATCACTCTGACACCTAACAAATGTGGCTAAACTTTTTAAACAACCTCTAAACCAGGGGTCACCGATCTCGGTCCAGGAGGGCCGGTGTCCCTGCA
34659	5	68627355	87.735	86,G>A	A;G	CTGTTATGAAACTTACAAAACATTACATAAAGAGGATCTGAGTGCGTGTTGACAGACGTCTCCATGAATAGACACGATCTGGACAAGGCCCTGCA
34660	5	68627446	87.735	32,T>C	C;T	TGCAGGTCTAGACAAAAACACTAAGCGATCAGCGCATCAAGTAACACCCATGATGTTTATTCAAGCATAACATTCACTATTTAATGCTGTAATTT
34666	5	68751760	87.735	87,A>G	A;G	TGCAGGCACTGACTAGCATGAGTTGTGTAAAACGATCAGGCTACCTGTAAGGTGGTTCAGTTTTGTTAGAGAGGTGTCAGCACCCCTAGCCTCTT
34672	5	69042333	88.317	42,G>A	A;G	TTCACCAGATATGAACCTTATTGAGAAGGTCTGGGGTAAGATGGAGGCATTGAAGATGAATCCAAAGAGTCTTGATGAGCTCTGGGAGTCCTGCA
34677	5	69098717	88.317	67,T>C	C;T	GCAAGATTTGCATAGGAATGTCAGTCATTTAGGTTTAGAATGTGACCGAATGAGTACATTTCCAGAGTGCGGTGTTAAAACTCCCCAATCCTGCA
34692	5	69318071	89.493	13,C>T;14,G>A;93,A>T	CGA;TAT	TGCAGGTGGGCCGCGAGATGGCTTAAAATTAACTCAATATTCAGTGGTGTAAAGTAACTAATTACAAATACTCAAATTACTGTAATTAATTACAT
34695	5	69493141	90.373	6,T>A;22,T>A;23,A>G	AAG;TTA	GAAGCTAAAGCAGGGCTGAGCCAGGTCAGTACCTGGATGGGAGACCATATGGGAAAACTAGGTTGCTATTGGAAGTGGTGTAAGTGAGGCCTGCA
34710	5	70028312	91.254	45,G>A;56,G>T	AT;GG	TGCAGGCTGCTAGAGAGCACTCACATTCAGCCACATTCAACTACAGCTCCCATCATGCACCTCACGCCACACCAGTTCCAGATTACCACTGATTA
34722	5	70324381	92.436	48,A>T;63,T>A	AT;TA	TGCAGGAACGCTTTCTTTGCCATTCCAGATGACTTTATTAATAGGTGATTAGAGTCACTGCAGAGATGTGTGGATGCAGTCCTCCAAGCTCATGA
34730	5	70673021	93.619	82,C>T	C;T	TGTCTATCCCAGTTGTAAGAGCAACAAAAAATAACTTGACTAGATTCTAGTTCAGGGGTCACCAATCCTGTTCCTGGAGGGCTGGTGTCCCTGCA
34739	5	70884827	94.201	62,G>A	A;G	ACAATGATGATCATGCAGACGACTCCAGTGAAGGGGATGAGATAGTAGGACAGAGGGAAGGAGAACTCTGGCTTCAGAACCACATACGCCCTGCA
34742	5	70990907	94.782	43,C>A	A;C	CCAGCCAGCTGACAATCTGCCGCAGTTTATTATCCAAGTCGTGAAGGGAGATATCGGAGGAGAAATTGAGCTCCTTTGATTGGACAACTCCTGCA
34743	5	70990998	94.782	51,C>T;53,C>T	CC;TT	TGCAGGGGAAGGATGGAGTGATATAAGGTCAGGTTTAATTTGAAATTTCTGCACGCAAACAAACAGCTTTATCCTTCAAGCAAATGAAATGCATT
34751	5	71413052	97.775	94,A>G	A;G	TGCAGGATTACCCAGAACACACTGCTGCTCTGTTAGACTGACCCCATTCTGACTACAAACACCTCAAGAGGAGAAAGAACGACCTGAAACCTGAA
34753	5	71457023	97.775	23,T>A;29,T>G;44,T>C	AGC;TTT	TGCAGGTCACAGCACACAACACAAAGAATGACCTTACTGTGTGCCTTTTGAAAAACAAGATTTATTCGGTATAATAACCACACACTATAAATCAT
34754	5	71485682	97.775	15,A>G	A;G	GATTTTCATTTCCAAACAAAATCCAACGTCCCCACGATGTTGGGGTACGTTGGGGTTCAACGCCAATCTGATCATGTTGACATCCTCTGCCTGCA
34755	5	71485773	97.775	37,C>T	C;T	TGCAGGGTTAGATATGATTGGGAATGTAAGCGGACAGTTTTCTCCAGGTACTTTTCTTTCGAATTGCTTGAAACCAATAATAACGCCACAAACTG
34756	5	71494877	97.775	9,G>T;72,G>A	GG;TA	GATGATGTCTTAATGCAACGTGCTGACCACTGGACCACAATGGCGCTGTTATGCTTGTGTGGCCGGAATGATAGTTACATCATCATTACCCTGCA
34758	5	71542737	98.356	82,T>C;87,A>C	CA;CC;TC	TTGTAAACTTTAAACTCATGCGTCTCCTCACGGTTTGTGTCTCATTTTGTGAGCTAACTGACAACAGTTGTTCGCTCCCCTCTTTCTCCCCTGCA
34766	5	71745538	98.945	26,A>G	A;G	GCTGTTCATGAAAGTGCAGGAACCCTGAGTATAACGTGTATGGTGTGTAATGTTTGGCAGGGCACAGGGAAATGGTATGAGCTTCAGGACCTGCA
34767	5	71745629	99.533	34,G>C	C;G	TGCAGGTGATTGACATTCTTCCCCAGATGATCACCCTCTCAGAGGCCTACATACAGGTTTGACTAATTTCACTTATAATGGTTTGGGGTTAAAAT
34782	5	72088794	100.114	29,T>C;42,C>G	CC;TC;TG	CCAGCCCAGTCACCAGACATGAACATTATTGAGCATGAAGGAGGAGGCATTGAAGATGAATCCAAAGAATCTTGATGAACTCTGGGAGTCCTGCA
34798	5	72765981	104.344	64,A>G	A;G	TGCAGGGTTTAGCTCCAACTTGCCTCAACACACCTGCCTGGGTGTTTCAAGTATACCTAGTAAGACCTTGATTAGCTTGTTCAGGTGTGGTGGAT
34804	5	72921083	104.925	30,G>A;51,A>T;73,A>G	AAA;GAA;GTG	TGCAGGCATGAATGCCAAGATGCTTGGAGGGGTCTTTAAAATTGACTGGATTTGCAGGTATAAAATCAAGAGCGCGTTCACGTCTGGCTTTTGTT
34808	5	73002409	104.925	3,A>G;64,T>C;66,G>T	ATG;GCT	TTGACTTTCCTCTGTATGGCATTGTGAAAAATATATGAACAGTATCTGCTCTTTCAGATGTATTTTGTGTCCTACTTGATGTTGTCAAGCCTGCA
34815	5	73156941	106.4	88,C>G	C;G	AGGCCTGTAATCTGCGGCAGGAAGATCACGCCCTCGCTAAAGCTCATCAAATTAGGAAGCTGTGATCCAGACATTTCCCCACGGCGAGGCCTGCA
34817	5	73280365	107.874	43,A>G;85,C>G	AC;GC;GG	ATCCATTTATACACCACAAGGAGAAGAATACGCTTGTGATCTGGAGACATTTTCGGTTTTCCTGCACTGCATATATTGCACTAATCAAGCCTGCA
34820	5	73299368	107.874	41,C>T	C;T	TGCAGGTGTGTTGAGGCAAGTTGGAGCTAAAATCTGCAGGACACCGGCCCTCCAGGACTGAGTTTAGACACCCCTGGACTACAGCAGTAGCAGGT
34845	5	73879885	113.345	36,C>T	C;T	TGCAGGCGCTGGAGCGTTTACTCTCTCATATTCACACGCAGCATTCGTCACATTCATGAGCCGCTTTTCTCCTGATCAACGCTCCGATGCATCAC
34855	5	74216384	113.345	63,C>T;72,C>T;86,C>T	CCT;TCC;TTT	TGCAGGTCTCTCTAACACCACTTCTAACAGCAACCTAGTTTTCCCATGTGGTCTCCCATCAGCTGTGCTTGGCTTCAGTGAGTAACCGGTCTTGG
34858	5	74349581	115.755	61,C>T	C;T	AGAACACGAACACCAGCAGATGCTCATACAGTACGACTCTGGGTTATTAATGATAAGACTCTTATCGGGTGTCCGAATCTGACATAAACCCTGCA
34862	5	74573543	117.084	33,T>C;40,C>A	CA;CC;TC	TGCCACATTTGCCCTTTTTTCAACCAGCTTTTCCGCGTATCCGAGCTTTACGCGTACATTTACGCAAATGCGCATTACATTATTGGGATCCTGCA
34865	5	74648093	118.2	85,C>T	C;T	CAATGTGCCTTTGTGGAGTTTCACAGATCTCAACACACACAGGCTGCGGATTAGTGGATCGAGGCTGGAGGATTTTAATTGGCTCCTGCCCTGCA
34869	5	74774587	118.2	29,T>C;92,T>G	CG;TT	TGCAGGATCTGGAAGGAGAAGCTGAGCCTTTTGGGACAGTCTTTAATAAAACACGGCTCTTCTCTGAACGGCATTTCTCTGGTTACTGGCGTTGA
34895	5	75116011	119.315	48,T>A	A;T	TAAGAGCTTGATTAGCTGGCTCAGGTGTGTTTGATTAGGTTTGGAGTTAAACCAGGGATCACCAATCTCAATCCTGGAGGGCCGGTGTCCCTGCA
34897	5	75116216	119.324	50,A>T;51,T>C;92,G>A	ATA;ATG;TCA	TGCAGGACACCGGCCCTCCAGTCACAAGTTTGGTGACCCCTGAGCTAAATATTCCAGGACACCGGCCCTCCAGGACCGAGTTTGGACACCCCAAT
34902	5	75155851	119.324	39,G>A	A;G	TGCAGGAAGAGAGAGTTTATTTCCATATATTCTCTGAGTGTTTCATGGCAAAAACAGATAACGCTTAAACAAGCTGTAAATAACCTATTCTATAC
34903	5	75193794	119.324	79,A>T	A;T	TGCAGGATCACCACCAGCATCTCAGTCATACACACATTAGCGTTATAATAAACACGACATTATATTTAAAGACACGAACAAGATCAATTTACGCT
34904	5	75254526	120.85	1,G>A	A;G	TGGAGACCTGTGCACTACAGTATAGCACACTGCACTTCACTAATGTATAATGCTGTGGTAATACTGTGTGCTAGATGTGATGTTCTCCTCCTGCA
34908	5	75536654	122.377	83,A>G	A;G	GACACACACACATGTGAGGAAGGTGAGGAACCTGCAGTTGAGGAAGAGCTGACCCTAGATCAGATGCAGACACTTGAGGCAGAAACGCACCTGCA
34920	5	75576400	122.377	54,T>G;68,A>G	GA;GG;TG	TGAAGGCTGTTCTCTGAGATCTGCTATAGGCACCACTACTGACACTGATCACTGGTAAATGACCATCCATCAGCAGAGCCTGATGTTCTCCTGCA
35216	6	152809	0	46,G>A	A;G	TGCAGGCGGTCGATGTGTTTCTGGTATGTGAGTCTAACTTTACGGCGTACGGTGAGAGGCGTCCGCTCAGGTTCCTCAATCTGCTGCTCAACGGG
35676	6	296826	0	50,A>C	A;C	CTAGTGTGAAGATGCTCCAATTACAGGCATTAGCATCACATTAGCCTAGCATACATCTGACACGCATATGCCAGAGCTTCTGCTTATAGCCTGCA
35133	6	1299466	6.197	8,C>T	C;T	GTTAGCCGCGTCATTATCTAATCGTACTAACCACTGTACCACAACAACTGTATGGTGAATGGTGACTTATCTAGTTATATCATCATTAACCTGCA
35237	6	1594767	19.764	47,G>T	G;T	ATCTAAATTAGCTGAGAACAGCTGAGATATTCATACACAATTATTGAGAAATGATTGAATCAATTTAGAGCATCTCTAATTATCAGGATCCTGCA
35267	6	1672139	20.345	9,C>G;17,A>T;34,A>T;40,C>T	CAAC;GTTT	CACCTTCAGCTTTATGTAAAATCCTTAGAAATGTAGAGAGCATGGAGATGACTGAGGTACAGCAGATAAACACTGACTCTAGATCAGCTCCTGCA
35270	6	1674551	20.345	27,A>C;64,G>T	AG;CT	TGCAGGACAAGGAAGACATGGAAATCTCTGATGTAAAGCTACATTTTCAACATTACTCCAGTCTTCAGCGTCACATGAATGATCCTACTGAAATG
35307	6	1806967	22.103	71,A>G	A;G	TTCATTCGCCTCCTCAGATCACGCCTGACATATAATTCCAACACCTCGTCCCAGAAGACATCAGTGTGTGTGTCACCGACCTACACGCTCCTGCA
35330	6	1904515	22.103	8,G>A;58,C>T;59,G>T	ATT;GCG	TGCAGGCCACACACACACACAAGGACAGCCAGGACGAGGCACAATTGAACCCTGTCAGTTGTCAAACCCAAAATAGAGCCGCCGAACAGGGTGAT
35469	6	2262080	25.701	31,A>G;81,T>G	AT;GG	GAATAATACATGCATTGTGTTAGTGACTAGTGTAATATGTGCATGAATTGTTGTGAATCATGTGCTTGTATGTTTATTTGTGGTGTTGTCCTGCA
35555	6	2633419	26.883	0,A>G;53,C>A	AC;GA	GACGATGTCGTAATACAACGTGCTGACCACTGGACCACAATGGCGCTATTACAATTGTGTGGCCGGAATGATAATTACATTATCATTACCCTGCA
35716	6	3124668	28.323	39,T>A	A;T	CATTGGAAAAAATCCTTATCCCAGTCTAAAATTTCATTCTTAATGGTCTTAAAAGGTTCTTAAAAAGTCTTAAATTTAACTTGAAGAAACCTGCA
35886	6	3602137	31.653	2,T>C	C;T	AGTCACCAGACATGAACATTATTGAGCATGCAGCGTTATGGAGGAGGCATTGAAGATGAATCCAAAGAATCTTGATGAACTCTGGGAGTCCTGCA
35898	6	3655626	31.653	47,G>A	A;G	TGCAGGGACACCGGCCCTCCAGGACCAGGATTGGTGACCCCTGATTTGACGCATTGGAGGCCATACTGAGCAGAGCAAAAACAGTTGACGTTCTG
35944	6	3846408	33.412	86,A>G	A;G	TGCAGGAACTGTCCGAACTCCAGATAACTGAGCCGCTTGTTTCTGGCATTTCCGAAATGCAAGCGGATGAACTCGCAGTCCCAGTTGAAGGGGAT
36004	6	4004214	33.412	51,A>T;78,A>G	AA;TG	TGCAGGCACAGGACATGACGTCTTACTGATGTTGTACCCCACCGTACCCCATCGTTGTGGGGATGTTGGATTTTGTTTGGAAATGAAAATCAGGT
36030	6	4059023	33.993	13,C>T;68,A>C;84,G>A	CAG;TCA	CCAGATATGAACACTATTGAGCATGCAGGGTAAGATGAAGGAGAAGGCATTGAAGATGAATCCAAAGAATCTTGATGAACTCTGGGAGTCCTGCA
36092	6	4211143	35.17	72,T>G;77,T>G	GG;TT	TGCTTTCTATCTTTTCTTTATGAATGTAATGTGCATGAATACTTAAGGATAGTTCACCCAAAAATGAGAATTTCTTGTTAATTTGCTCACCTGCA
36112	6	4277419	35.17	45,C>A	A;C	TGCAGGGACACCGGCCCTCCAGGACCAGGATTGGTGACCCCTGCTCTACAGTATCATAGCATCGGATTTGCATAACAATAAACCGATCATCCAAT
36138	6	4378066	35.17	33,A>T	A;T	AGGTGTAATATTGATTAATATTAATTATTCGAAATCTTATATTCATTAAGGTGCCACTGTTTGGGGTCAAATGATAGTTACATCATCAACCTGCA
36139	6	4378157	35.17	48,T>A;78,A>G	AG;TA	TGCAGGCTGCATTTTGCTCACGGGGCTGCGAGAAAATAAATAAAAAGATCTGAGCTGCTGCAAAATAACAAATAAAAAAAGTAAGGCTATGGTCA
36149	6	4421500	35.25	3,A>T	A;T	AAATTAACGCGTATTAAAGATACAACGTCTAAAAACAGCGATAATTTCTAACAGTAAGTTAACTTACATTTGGTTTGAACAAACAAATTCCTGCA
36150	6	4421591	36.271	76,G>T;84,G>A	GG;TA	TGCAGGTTAACATTGAAGTTAAGTTGGTTTTATATTCACACATTCATCCTTAATAATATAGTTTCACAAAAGCTAAGTCTAAATGGGGAAATCTT
36234	6	4748665	36.921	34,C>A;94,T>A	AA;CT	TGCAGGATAATATACCATGTCATAAAGAAATTCAATGTTCTCAAATGGCCTCCGCAGTCACCATATCTCAATTCAATATAGCACCTTCGGGATGA
36320	6	5028382	38.698	48,T>G;56,G>A;89,T>G;90,T>C	GAGC;TGTT	TGCAGGGTTTTAGCATAATGTGTTTGCTTTGAGGCCTGATTTCCTATTTATAATGAGCTGTGACGGGCAAATGATTGGATCTAAAGTAGTTGAAG
36501	6	5580465	38.707	29,A>G	A;G	TATAGATTTCTAGTGATCTTGAAGACACTAATTAGCATGTTCAGGTGTGTTTGACTAGTGTTTGTAGCTAAACTATGCAGGACATCGACCCTGCA
36502	6	5580556	38.707	21,T>G;64,A>G	GG;TA	TGCAGGACTGAGTTTGCCCACGGCAACTATCTAAGAGAAAATAAACAAACAAAACATCTTCAGCATTTGCACGCAATACCTAATACTACTCTTCT
36647	6	5936237	39.288	48,T>A	A;T	ATCAAACACACATGAACAAGCTAATCAAGGTCTTACTGGGTATACTTGTAACACTCAGGCAGGTGTGTTGAGGCAAGTTGGAGCTAAACCCTGCA
36695	6	6205762	39.288	22,C>G;24,T>C	CT;GC	ATGTAACATAATTCAACAAATAGACAAATACATGCAAATAACAGTATGATTACATCTGCTGAGATTGTAATTCTCATCAACATCTTTATCCTGCA
36699	6	6264718	39.288	29,A>C	A;C	TGCAGGTGCTTCCTCATGCTTTTCAATGGCAAGGAGGAATAGACATGGTGCGCTCATGGCCATAAATTTAATTTAACAGTACTGGGGACAATAAA
36731	6	7089313	39.511	9,T>C;61,A>T	CT;TA	TGCCATGAGCTTGGAGGACTGCATCCATACATCTCTGCATGACTCAAATAATTATTAATAAAGTCAACTGTAACGGCAAAGAAAGCGTTCCTGCA
36735	6	7101058	39.867	38,C>T;66,T>C;92,C>T	CTC;TCT	TGCAGGCAAGTTCGCTATTTCCAATGGAGGGACGCGCACGTGAGGCAACACGCTCGCACTTTATAGTTGCACCTGACAGGGAGCTTCTGTGACCG
36741	6	7219471	39.901	12,G>A	A;G	TCCTGTGTGAAGGTGTGCCATCCAGACTTAATTAAGTCGACGCACGCTTATTAAACCCTATTTTCCTACTTTCCTCGGGGTTAAACATTCCTGCA
36742	6	7219562	39.918	28,G>A	A;G	TGCAGGTTGTAACTGAAGTCATGAGCCAAGAAATACAGTTTAAGGGCCTGATTACACTTGGTATCCAGATGCAATTTTTGTTGATCTGATCACAA
36745	6	7302086	40.307	71,T>A	A;T	AGATATAAATATTATTGAGCATGTCTGGGGTAAGATAAAGGAGGAGGCATTTAAGATGAATCCAAAGAATCTTGATGAACTCTGGGAGTCCTGCA
36760	6	7489655	43.264	20,A>G;36,A>G;61,T>C	AAT;GGC	TGCAGGATTGGGAGTAGATCATTCCTCTGCATACCGACAGCAAATGTTTTAGCACTGTGAGTGTGAGGTATTTGGGATAGTCAAATCCATCTGCT
36774	6	7688616	44.03	7,C>A	A;C	CTAACACCTTCACTTTTGTTGAACAGAGCAAAAAATGTAACCTAATAAGGCTTACAGGGCTTGGAGCGCTATGCATGTTAAATTAGTCACCTGCA
36831	6	8768018	44.618	50,T>C;64,G>T	CT;TG	AGTGTGATGTTAACTAGGTGCAGCTGAAAAGTGTGAACGTCTTTGTCTCATGTGAGTGTCTCTCGATTGGAAATAAAATAACAAACTTGCCTGCA
36848	6	9093935	45.207	12,G>A;47,A>G	AA;GA;GG	TGCAGGGACACCAGCCCTCAAGGACTGAGATTAGTGACCCCTGGATTAAGTGGATAGCTTGAAATAATTTAAAATAAGACAAAAGATTTAAAATA
36849	6	9105018	45.207	78,T>C	C;T	ATGTAGAATCTTGAAGAGCTTTCGTTTTCCTATAAACAAGTACAGTCATGGCATATTGGGTGTGGTAACTCTGTGTTGTATAAGAGATACCTGCA
36862	6	9210512	45.207	26,T>C;29,C>T	CT;TC	TGCAGGCTTCATGTTCTCGGACATGATTCCTGCAGTGGTGGATGAAGTACACAATTTAGATACTTGACTAAAAGTACACATACCCTAATAAAACA
36865	6	9266205	45.207	15,A>G;21,T>C;47,A>T	ATA;GCA;GCT	TGCTCTCTAGTATTTGACTTGCCCCGCCCTCTTAAACAGATTTGAAAAATCTAAACACCTTTCCATCTATTGCCACAGGTAAAGCCTCTCCTGCA
36871	6	9303479	45.207	7,C>G;13,A>G;57,T>G;69,A>G	CATA;CGGA;GGTG	TGCAGGACTCCCAAAGTTCATCAAGACTCTTTAGATTCCCCTTCAATGACTTTTCCTTTATCTTACCCCAGACATGCTCAATAATGTTCATGTCT
36879	6	9469086	45.794	31,C>G	C;G	TGCAGGTTAATGATGATTTGACCCCAAACAGGGGCATCTTAGTGAATATAAAAATTTGAATAATTAATATTAATGAATAATACACCTGCTCAATG
35035	6	10153003	47.324	52,A>G;80,G>T	AG;GT	TGCAGGACCGAGTTTAAGAACCCTTGTCGAATAGTGTCACAAACATTATACTATTTTAATGTGAGTAACCTATCTGCAGCGGTATTAAATAGAAT
35038	6	10287579	48.853	22,C>A;23,A>G;58,T>C;64,C>G;84,G>A	AACCG;AGCGA;CGTGG	TGCAGGGTTTCTTGTCACACTAAAACATCGACGAATATCTACTTCCAACAAATAGATGCTAAAACTATATTTATGTGAAATTAGGATTAAGTCAA
35043	6	10380413	48.853	39,T>C;65,A>G	CA;TA;TG	TGCTTTGGAAAATAGTAACCCGTGACTCTCTCTGTCTTTTATTCTTTGCACTCTCTGCTTTTACTGACGAACATATGCTGTCATGTCGCCCTGCA
35046	6	10401194	48.853	78,A>G	A;G	TGCAGGATCAGACTTTCTGTGTGCGACACACATCATTCCAGTGAAGAACCAGGAGGGTGTTGTTATGATGTTCATCTTGAGCTTCGATTATGTGC
35051	6	10458315	48.853	34,A>G	A;G	TGCAGGCTGATATCTGTCTCCACCTGAATAAAACATTGCTCCAGAGCTGCAAGGCCTTTCGTGGAGCGACCAAAGGTTGCCTTCGGGCACTGGCG
35055	6	10519985	48.853	66,A>T	A;T	AGCTCCCTGTGATCTTAACTAGGTGCAGCTGGAAAAGTGCATGCGCGTCATGTGCGCGTCTCTCCAATGGAAATAAAAAAACAAACTTGCCTGCA
35059	6	10655442	49.434	67,C>T	C;T	AACATTATTTATGGGGTATTTTGAGTTTAAACTTCACATACACACTCTAGGGCAGCGGTCACCAATCTTGGTCCTGGAGGGCCGGTGTCCCTGCA
35061	6	10713801	49.434	41,T>A	A;T	TGCAGGGACACCGGCCCTCCAGGACCGTGATTGGTGACCCCAGGTGTAGACAATAATAACTGTGATGGTTTGGTTTAGGGTTTAGGGAAGGTGTA
35064	6	10750729	49.434	33,G>A;46,T>G;49,C>T;54,A>G	AGTG;GTCG;GTTA	GTTTGATTCATCCTCTTTCTTTTGTTCCTCCAGGGCTTCAGCCTCTTCATGCGGAACGTCCTGAGGCTGTGACTCTTCAGTTTCTGATTCCTGCA
35088	6	11747085	50.611	72,A>T	A;T	TGCAGGCTAGAATAAATCCTGTGTGAGAGCTCCCTGGTGTAATCCAAACACTGCCAGCTAATTTAAGCGTGCTGTAGGAGCAACAGCATCTTTCA
35089	6	11868039	50.611	63,G>A	A;G	AATCAAACACACCTGGACAAGCTAATCAAGCTCTTACTAGGTATACTTGAAACATCCAGGCAGATGTGTTGAGGCAATTTTAGCTAAAACCTGCA
35102	6	12103389	50.902	4,G>T;69,C>T	GC;TT	ATCCGGTTGGACAAAACATGTAAGTTTCATGAACTGTGTTTGAACACAGAGCTTGTTATTTGCAATCTTCGAAAAGCCTATGGGAAAATCCTGCA
35114	6	12393337	51.193	55,T>C;79,A>C;93,C>A	CCA;TAC;TCA	TGCAGGAAAATATCAGACTTTGCTAAAAGGTTGGTTATTTTACCAACGATTAGGGTAGCCTATTACAGATTTTAAAGAACAATCTTAATATTAAA
35118	6	12471626	51.193	37,C>T;73,A>G;86,G>A	CAA;CAG;TGA	TGCAGGCAAGTTCGTTATTTTATTTCCAATGGAGAGATGCGCACATGAGGCAACGCGCTTGCAATTTAAAGCAGCACCTAGTTAAGATCACAGGG
35122	6	12679748	51.193	27,C>T	C;T	AAGGATCATATATGGATTCCACCCACTCGTATCATCCAAGATATTATGCAAATGAATTATACCTAATTAAAGCTGGGACAGGATGTCACCCTGCA
35125	6	12769854	51.193	20,A>G;46,G>T	AG;GT	ATCAACCCGATTTTTATTTCAAAACTAAATGCAATTTTTCCATGAGGTTAAGGTACAACATCAATCTGACGTCATGTTGACGTCCTGTGCCTGCA
35131	6	12975439	51.193	44,C>T;47,G>A;73,T>C	CGT;TAC	ATCAAACACACCTAAGCAAGCAAATTAAGGTCTTACTAAGTATATTTAAAACATCCAGGCAGGTGTGTTAAAGCAAGTTGGAGCTAAACCCTGCA
35152	6	13418308	51.193	52,T>C;67,A>G;70,T>C	CGC;TAT	TGCAGGAGTTTGCTGCTCTGGGTACAGGTGGTGGGATCTATCACTTTCGTGACCAAATCCTGTCCGGGGGCCCGGCTGCTTTTTTCCTCATGAAT
35155	6	13522819	51.774	1,A>C;43,A>G;54,A>G	AAG;CGA;CGG	CATGTGATCTTAACTAGGTGCAGCTGGAAAGTGCAAGCAGGTTACATCATGTGCGTATCTCTCCATTTGTAAATAAAATAACAAACTTGCCTGCA
35164	6	13914840	52.951	7,C>T;8,G>T	CG;CT;TT	GGGTGAACTATCACATTTGAACTTTGCCATAACAGATTCATTCGGCTTCATGTTTCTGTGAAGGATACATCCAACAAGGCAATCATAATCCTGCA
35179	6	14263199	53.241	26,T>A	A;T	TCTTGTGAAAACAAAAAGCATAGCATTCACTAATGCGTTTCATTTCGAGTAGGTTATATATTATGTATCTGTACTGTATATGACATGGGCCTGCA
35182	6	14389233	53.532	76,G>A	A;G	GGTAAGCAGGCCTGCACCCGGTCAGTACCTGGGCGAAAGCTTAGTTGCTGCCAGAAGAGGTGTTAGTGAGACCAGTGGGGGGCGCTCAACCTGCA
35191	6	14640902	53.532	15,A>C;16,G>A	AG;CA	CTGCGTGCGATGCACAGGAGAGATAAAGAAACGTCTCTGGTTTTTGCTGCCGACCAGCAGGTGTGTATGTGTATAAATGGTCCCGGCGTCCTGCA
35200	6	15057379	53.532	3,T>C;4,C>T;13,A>T	CTT;TCA	GCTCTCTGTGATCTTAGGTGCAGCTGGAAAAGTGCAAGCGCGTTGCCTCATGTGCGCATCTCTCCATTGGAAATAAAAAAACGAACTTGCCTGCA
35201	6	15057470	53.532	24,G>A	A;G	TGCAGGTCGCACACCACAAGCGCCGCTCGGCGACCTGCAGCAACATGCATTTTAGAATTCTAAACAGGTTTCTATCAGGGTACACATAACGGCAC
35204	6	15129761	53.532	88,G>C	C;G	TACAATAACATTGCTTTAATTAACAAGAGATTAACTCTCCATTTATCTATAGCAGGGGTCACCAATCTCAGTCCTGGAGGGCCGGTGTGCCTGCA
35225	6	15641477	53.532	16,C>A	A;C	ACTGAATAGATGACAACAAACGTTATTTTTCACTGTTGTTATATACACAGCCCCTCTGGGGGCGTTTATGGAAACTTAAGTGTGAATACCCTGCA
35228	6	15668729	53.823	67,A>G	A;G	TGCAGGTGTTTCAAACACTGGCCACTTTCTTCCTACGCTACATGAAGATTTTCCGTGCCCTGGAGGAAGTTTACGATCAGATTGTTCACCCCCAG
35232	6	15893368	53.823	84,C>T	C;T	TGCAGGAAAACATAAGGCTTTAATTTATTAAAATTAACAAACTTATTAAAAGGCTGATTATTTTACCCACGATGCCAATTGTAGCCTATTGCAGA
35233	6	15924608	53.823	73,A>G	A;G	GCAGTCACAGAAGCTTCCTGTGATCTTAACTAGGTGCAGCTGGAAAGTGCAAGCGAGTTGCCTCAGGTGCATGGCCCTCAAATAACTTGCCTGCA
35236	6	15936690	54.114	20,T>C;30,C>T;56,G>A	CCA;CTG;TCG	TGCAGGTCACACACCAGAAGTGCCGCTCGGCGACTTGCAGCATCGCTCCACGCAGCGCCATGAGTACTGATCCTCTCATGCTGCTTCTCTCTGTC
35241	6	16002534	54.114	23,A>C	A;C	TTTGGTTTGGGGATAAAAGTGACAGAGAAGGTTTCTCACCCCCCTGCAGAGCACCTGTTAGTTACGGGACACAATCAAATACCCCCCGACCTGCA
35242	6	16002625	54.114	63,T>C	C;T	TGCAGGGCTTGCCCCATGACCCTGGTCAGGATATGCTACTAATTACAGAGCAGACCCGAGTCCTGATCTGATCAACCATACTGCTGGTCTTGTCC
35245	6	16127985	54.114	26,A>G	A;G	TGCAGGGACACCGGCTCTCCAGGACCAAGATTGGTGACCTTTGATTTATTGTTGACTGGTGAAGATATTCATGACTTGATTTCAAGTGTTTAAAG
35246	6	16173830	54.114	4,C>T;27,C>G;36,C>T;68,T>C	CCCT;CGTC;TGCC	TTTACATCAACATGCCAGTATTTTCAGCCCTTTCTTCTATTGTCCTCTCCTTCGATTATCATGCTTATCGACTGCCCGAACAGGTGACACCTGCA
35255	6	16410922	54.114	11,A>T;51,A>T	AA;AT;TT	AAATATTAGCTACTCGCCCCATTTAACTAAAACTCACTATTCAGGGGTGCTAATCAACTTATTAAAGTTACATAATAAAGACAATATAGCCTGCA
35256	6	16411013	54.114	38,A>T	A;T	TGCAGGTTAGAATAAAACATTATATAGCAACTTTCGTTTGGAAAGATGAGATGGCAAATGAGCTACAGTGCTAATACAGACGATTGTATTCAACA
35277	6	17447583	54.114	15,A>G	A;G	TTTTGAACTTTCTCCGTCTCACAGCGAGATTTGGAAAGGGATTATTAAGTAAAAGTGGCATCAGATGGTTTAGTTTAGTCTGCATCAAACCTGCA
35283	6	17500279	54.114	28,A>G	A;G	TGCAGGAACACTAGCCCTCCAGGACCGAAATTGGTGACCCCTGTTTTAGAGACTGTTTAATATACAGTGTAAACATGCATGTACTGTCTATCAGT
35298	6	17844573	54.114	63,G>T	G;T	TGCAGGTCACTTGACAACCCGATCAGCATTCTTGACCAATGATTTCAGGGCAAAGTTTGAGCGGGAAACTTCCTTTGTCTCGAGGCTGCTCGTAT
35304	6	18022388	54.114	84,C>T;94,T>G	CG;CT;TG	TGCAGGGAACAATCTGATGTAATTAGTTATTGGCAAATTGACAAACAGAGGTTTAACTTGCCTTTGATAGTGGTGGATAGGAGGCCTCCTAAGAG
35306	6	18029789	54.114	80,T>C	C;T	TGCAGGTACCCATACTAGTTGATGCTTTTCTCTCATTGGCTATAGGTAATCGCCCATGTTATTTTCAATCAGAACTATTTTACACGGCATGATTA
35327	6	18909408	54.114	56,A>G;66,G>A	AG;GA	GCTGTTCATACTTCCCATGCGGCTCCTGAATGATCACTCTGTTCCACAAACTGAATATTGTTTACTGCATTATTACCTATTAGTCACAACCTGCA
35334	6	19067761	54.114	40,C>A;43,C>A;70,T>A;85,G>C	AAAC;ACAC;CCTG	TGCAGGTCAGGACGGACAGCACGACAATGATGGTGTATATAAACTGCACGGGGTATCTGCTGTCACCGCAAGTTTCAGCTTGCTCCCCATCTGCT
35337	6	19116722	54.114	39,A>G	A;G	GTGTCCACTACTGGCAAAACAACTGAATGAGATTACATGAGATGCCCTAAACCAGGGGTCACCAATCTCAGTCCTGGAGGGCCGGTGTCCCTGCA
35355	6	19565360	54.114	31,A>G	A;G	AGAAAGAAAGGAGAGGGACGATTATTAGAACGATTGACTAACCATTGATTTGTTCAATGACTAATAAGAAGGCCCACACAGAATCTGTGCCTGCA
35369	6	19864829	54.114	85,C>T	C;T	CTTTCACATTGTATTTTAGGTATTATCTTGATCAGGGGTGTCCAAATTTGATGTCAAAATTGATTTGAGCTCCAACTTGCATCAACAGACCTGCA
35375	6	19924654	54.114	1,T>A	A;T	TTTATGTGTGTTATGTGTTTATTGTTTTTTGTTGGTGAAAATTATAAAATGTGTAATGAAGCTATTATTATATTGAACTGTGAGAACTCCCTGCA
35380	6	19966546	54.114	40,A>G;71,T>A	AT;GA	CTGAATGAATATCAACACTGATTGGGCTTATTAGAATTCTAATATCTGCACGCAACACGAGCACCGCCCTATCTGAATGCATTTTCTACCCTGCA
35384	6	20143688	54.114	13,C>T;31,G>C;93,C>T	CGC;TCT	TGCAGGCTGGCCGCGAGATAGCTTAAAATGAGAGCTTAAATATTATGCTATAAGTATTTAATTTTATTAATAAATATGTTAGATTAAAATGACCG
35405	6	20572536	54.114	22,G>A;71,A>G;72,A>T;88,G>A	AGTA;GAAG;GGTG	TGCAGGACTACCAGCTCTGCACGTATTCCATGTCGCCTTAACCAAACACACATGATTAGAATCCTCAGCTCAATAGCAGAGACTGAAAGACCTGT
35406	6	20580435	54.114	65,C>A	A;C	GAACTTTTGCAGTCTCACTCACGGCGTGATTTGGAAAGGGATTATTAAATAAAACTTCCCTCAGACAGTTTAGTTTAGTCTGCGTCTTACCTGCA
35411	6	20798674	54.114	43,G>A	A;G	TGCAGGTTTCAAACAAAGCTGAAGGACCTGATTAGTTTGATCAGGTGTGTTTAATCAGGGTTGAAACTAAACTTTGTAGGACAGCGGCCCTTCGG
35413	6	20862055	54.114	39,G>A	A;G	TTCTCTTACCATTGTTATGCTGAATGCACACAGCTTCATGCTTTATTTTGTTCAGATGATTCAATGGTAGCGACATGGATTCTAGATTGCCTGCA
35414	6	20862146	54.114	73,T>C;90,T>A	CA;CT;TT	TGCAGGACATCTCAGCATGGATGAAAGATCATCATCTGCAGCTCAAATTGGAAAAGACGGAGCTTCTTCTCTTTCTTGCCAATCCAACTGTTCAA
35428	6	21175892	54.114	12,A>C	A;C	CCCTCTCGCCCCCCAGTCCTGACATCCTTCGTCTGAAATGCACTATGTGTTAACACTACAGAGGCGAGAGGAGTCGAAGAAAAAATAATCCTGCA
35435	6	21377532	54.114	13,G>A;17,G>T;25,T>G;84,C>T	AGGT;GGTC;GTTC	GTTAACTGAATGTGATTTTTCTTCCTGTAAATATGCTTTGACACAGATTTGCTTTGTTCAGGCTGCTCTGAAGGCCAAATTTGCCATATCCTGCA
35472	6	22623495	54.114	17,C>A;60,C>T;68,G>A	ATA;CCA;CCG	TGCAGGTTAGCACAGCACACTAACACTTCAGAGCCCCACTTGACTCTCAAGAAGAAGCATCAACTGAGGAGCTTGCAGAGTGGTCAGCAGGAAGT
35479	6	23036079	54.114	62,A>T	A;T	CATACCCCAAAGCCCTTGAGGGTCATATAGTACTATTCCTGCATTTTCAAAGGCAGGGAAACAGCTTGGATGAATGACCTGTCATATGACCTGCA
35483	6	23196502	54.114	80,A>G	A;G	CCCTAATCAAACACACCTGAACAAGCTAATCAAGGTCTTACTAGGTATACTTGAAACGGCAAGTGTGTTGAGACAAGTTGGAGCTAAACCCTGCA
35484	6	23343434	54.114	0,T>C;59,G>T;73,C>T;75,C>T	CTTC;TGCC;TGCT	TATGCCGTGTGAATTGAGTTTTGACTGAAAATTAACATTGGCGCTCACCTACAGCCAATGAGAGAACAGCATCCATTTGTTTGTGTGTACCTGCA
35494	6	24147516	54.114	32,C>T	C;T	CTCCTCCGTGAAGTGATAGCACAGAATCCTTTCACTTCTAAAGAGTCAGGCCGGATCTGGGCAAGGGTGGGTGAAATTATTACTGCAACCCTGCA
35506	6	24449674	54.114	77,A>G;93,A>T	AA;GA;GT	TGCAGGCATTAAAAGAACATGGCAGCAGCTGAAAATGAAATATAAAAACATAATTCAATCAGGTAAGGTTTGAGCATGTCATAATTTTTTTTTAA
35527	6	25509708	54.695	65,C>T;66,G>A	CA;CG;TG	TGACCATATTCTCACTCTTTTTATCCATTATTTTGTCGCAGCTCCGCTCTTCTTATTAATTGTCTCGTAGCCCCATGAGCAAGATGTATCCTGCA
35532	6	25689905	54.695	58,C>A	A;C	TGCAGGAAAGGCAACTCTATTTCTCCCAGGATTGGGCTCGATTCTCTCCAACAAGAACCATGAGCCAAAGATGGCAAAGAATGTATTTTCCACGA
35551	6	26258560	54.695	62,G>A;80,G>T	AT;GG	GCTTTTTACAACACGCTAATCTGCATTGTCGAGACTGATGTTCAATTGATATAACTGCGAAGGGAAATTTAATTACATTTGATGTGCAGCCTGCA
35557	6	26473158	54.695	5,A>G;64,G>T	AG;GT	CCTGTAAAGCGATCTATATATTGTTTACCGCTACTCTGAATATTCGGTCAGAAATAGCATGAAAGTATGGCTTAGTAATGAGTGTAATTCCTGCA
35563	6	26586966	54.695	63,G>A	A;G	GATGTGGGAGATTATGGCACCCTTCCGTCCAATAATCTTGGGGTGATACTTGGGTTCCACAGTGATGGTCAGCTTGAAGCTCCTGAGAGCCTGCA
35566	6	26597940	54.695	92,A>T;93,T>A;94,T>A	ATA;ATT;TAA	TGCAGGGTGTTACCCTTAGGCCCAATCACGTACTTATGCTGAGATTTCTTCACCTCCACTGCAATAGTGGTTGCATTCTTTTTCTAAAAAAAATA
35572	6	26709351	54.695	33,C>T	C;T	TGCAGGTCTTTCAGGTACATGCAATTTTACTGTTGTAGAGATCTAAAAAATATGTTATTAATACATCAAGGGATAGTTCATCTAAAAATAAAAGC
35592	6	27136157	54.695	77,A>T;86,A>G	AA;TG	TGAATTTTGTTTGTGCTGGTGCCAAAGAACCAACGTCATGTAAGCTAGGAGAGAAGACAGTTTATGTTGGGCCGTGATGCAGTTTAGGGCCTGCA
35595	6	27149156	54.695	75,A>G	A;G	TGCAGGAGGTTATGCATACACACATACTCTTACAGTTTACACAATGTTTTAATGGCTTAGTTCACCCAAAATTCAATGTTATACTCATCCCACTG
35599	6	27192587	54.695	61,C>T;87,C>A	CA;CC;TC	TGCAGGGTGGGCCACACAGGGAGAGACTGTGAGAGAGGTCAGCTCCTGATCTTTCATTATTCAAAATCAACCCATATTCATTCATTTAATTTAAG
35602	6	27242255	54.695	44,T>G;51,G>A	GA;TG	CTCTGTGATCTCAACCAGGTGCAATTGGAAAGTGCGAGTGCGTTTCCTCACGTGGGCATCCCTCCATTGGAAATAAAATAATGAACTTGCCTGCA
35606	6	27254038	54.695	21,G>A	A;G	AACACGTCTCTTCAAAACAATACACTTTCCACCAACTCGTTCCTAGCCATCCTAGTGATCCCTCAGACCCTGGCCTCAAGAAAAGCAGGCCTGCA
35611	6	27305275	54.695	82,G>T	G;T	TGCAGGTCAGTGGGAAGTTGGGGGAAGAGTTAAAAGGGCTCATTTTTAGTGTACTCAGACCCAAGAAATGGAGGAAAAACTAGTGGAAGTTTGAC
35615	6	27428675	54.695	78,C>T;79,C>T	CC;CT;TC	TGCAGGACCGAGTTTGGACACCCCTGAAGTAAAAGGTGTGAAAATGATGACCGAATTTAAAATTTTGAATGAACTATCCTTAGTTTTATTCTGCT
35620	6	27553817	54.695	7,A>G;48,T>C;73,G>C	ATG;GCC;GTG	TGCAGGAAATCGAGAATTTTTCTGAAGAGCAGCAGTCAGTTAAACTGTTCAGAACAAACAAGGGACTCATAAAGAACCATTACAAAGCAGAAAAA
35633	6	28077622	54.695	59,T>A;91,T>C	AC;AT;TT	TGCAGGCAATCCCAAGTTTACATATCTCACAGTTTGCTATGGCAATGTTGTCGTCATCATTTTAATACCTCTAGACCACAGACATCTCGGGTTGC
35637	6	28330917	54.695	17,A>T	A;T	TGCAGGATGTCATCTAGTGCTCCTCTGAAGATCCAGCCTGAAAGATGAGCAACCCTTTGAGTATAAGAAACTCTGTAATTGCTACCCATCTGATT
35639	6	28344064	54.695	9,G>A;39,A>G;47,A>C	AGC;GAA;GGC	TGCAGGCTTGGCGCTCTGAGAGGTAATGCAGTGTGGCATAAAACCCCATGCTCCAGAGTCACATCCCATTCTGCCTCATTATTACTTGCTGACAT
35652	6	28757547	54.695	37,G>T;56,G>A;80,T>G	GAT;TAG;TGG	TGCAGGGAGAAAACAAGACAGAATGTAAAATCATCAGGAAAAAAAGAGAAATCATTATGCATCATTCATATAGCATGTTTTTTTTAAAGGGTTAG
35654	6	28875764	54.695	39,T>A	A;T	TGCAGGGCAAATACATCTAAAAAGAGATTTCTCTTTTTTTAATAAAACTCTTACAAAATTAAAGATGTCCCTTTGCAACCATCTATCCAAACTAT
35658	6	28910799	54.695	50,A>G;59,A>G	AA;AG;GG	TGCAGGCTGCATTTTGCTCATGGGGCTGCGAGACAATAAATAAGAAGAGCAGAGCAACGGCAATATAATGAATAAAAAGAGTGAGGCTATGGTCA
35662	6	29214244	54.695	1,A>T;64,T>C	AC;AT;TC	TATTCCTTTGCTTTCCACAGTGTCCATAAGAGCACTTCATGGCCTCAGCAGCATCAAGTTCTGGCTAAATCTCAGTCTTTAGTGGAGTCCCTGCA
35664	6	29290320	54.695	4,A>G;7,C>T;19,C>G;29,T>A	ACGT;GCCA;GTGA	CAGCATTCCTGAGGTCAATGCTGTAAGTTTACACACTACAGTAGATTAATAAATTTTAACAGTCTGTGCAGGTAATTTCAACAAGAGACCCTGCA
35681	6	30067496	54.695	18,A>T;28,T>C	AC;AT;TC	TTTTAATTTCCAAACAATATCCAACGTCTCAATGACATTGGGGTACTTTGGGGTACAACGTCAATTTGACGTCATGTAGACATCCTGTGCCTGCA
35686	6	30139416	54.695	11,G>A	A;G	TGAATCTAATGGCATTCTCTGTCTTTGCAGCACGAGTTGATTGAAAGTCTCAGTAAGAAGTTGCAGGTCTTAAAAGAAGCTCAGGAGAGCCTGCA
35690	6	30161006	54.695	52,A>C	A;C	TGCAGGAATTTCTGTGTGTAAATTATGCAAACCTAAGCTGAATTACTGTGATATCCGATCCCTTGATTGCGTCAAGAATCATCATTCATCTATGA
35702	6	30779877	54.695	4,G>T;27,A>G	GG;TA;TG	ATGGTTTGGCATAGATACAAAGCTTAAAAAGGACAAAAAACAAACAATAGGTCAGGGGTCACCAATCTTGGTCCTGGAGGGCCGGTGTCCCTGCA
35714	6	31197457	54.695	56,G>T	G;T	AACAGGCTTCTGCGTGACAAATCAAAGCAGAAAATAATTTCAATAAACATCGAGCTGCAAAAACGACAAACTGCTCCCTGTTTAAAAATCCTGCA
35720	6	31301372	55.276	25,A>G;34,T>C	AT;GC;GT	GATTCAAATCATGCTGTGTGAAATTAATTGAAAATAACATCAGCGATCACCTAAAGCCAATGACAGAGCAACATCCACTAGTGTGGGTACCTGCA
35721	6	31301463	55.276	40,G>T;52,G>A	GG;TA	TGCAGGCCAGCAGGAGGTTGGGCGAGAAGTTAACCCCCTGGGGTCGAAGACCGTGTATACGCATTTTGATTTGTAGTGTCGTCAAACTGCTAATA
35725	6	31449645	55.276	37,A>G;84,C>T	AT;GC;GT	TGCAGGATACAATGTCTTTTGTGAATTTGATTCCCAAATGAAGGCAATTGAAAATTTGGATGGTTTCTATAGGCACATAATGCTTCAATGCAAAG
35728	6	31503871	55.276	8,G>T;15,T>A;46,T>A	GTT;TAA	TAAAAGTTGATTAAATTCTTCCTACTGTGCTTCTCAAAAACATCCCTGCAATACTGAATGAATGAGGTGTGATTCTGAGACCTTTTTTTCCTGCA
35730	6	31547160	55.276	24,T>C	C;T	TTTCCATTTTCAAACAAAATTCAACGTCCCCATGACGTTGTGGTACGTTGGGGTATAATGTCAATATGACATTATGTTGACGTCTTGTGCCTGCA
35735	6	31685580	55.276	28,T>C;37,G>A	CA;TG	AAATAAAACTGCTGAAGGTTTAGACAATTAGTACAGTGCAAAATCAAATTGATGTCATTACGTTGTTTAACAATCATTTGATAAGTGACCCTGCA
35743	6	31834681	55.276	12,C>G	C;G	AATCCACCTTCCGCACAAGCTTGGGCTCCTTCTCTCCTAGTGAGGTGACATTCCATGTCCCAAGAGCCAGTTTCTGTGCAGGTGGTGGGCCTGCA
35749	6	32016472	55.276	23,C>G;74,T>C	CT;GC	TGCAGGACACACTTCTCCTAAGGCACAATCCCAATTCTACCCCTTAGCCCTTCCCCTTGGGTGTCCCAATTCTCTTGCATGAAGGCGTAAGCAAA
35751	6	32055710	55.276	21,G>A;36,A>T	AT;GA;GT	TGCAGGAAAATATCAGGCTTTGCTAAAAGGCTGACTTTTTTACCAATGATATGCATAAGCTGGACCACAACAGATCAATGTCATAACGAATGCTC
35757	6	32178066	55.276	22,A>G	A;G	TGCAGGGATGGAACGTTAATAAGAATGTGAGAAGAGAGTGTGTTCTACAGCTGGTTTTGTTGGTCAAGCCCACTCACATTATTGATAATTGCACA
35762	6	32401303	55.276	21,T>C	C;T	ATTGTACAATGTAATAAATAACAGTGGTGATCTATATTTTGTATAATAGCCTATGCATTTTATAATATACTAGGTGTTCTAAAAGAATACCTGCA
35768	6	32653184	55.276	6,G>A;14,A>G	AA;GA;GG	TGACATGAAACCTAACTTAATGTTTCAGTATGTTTAATCATTTTACAACATGCTATTTGTTTATTCAGAATCAGTTCTGCTGTCTCTAACCTGCA
35777	6	32790298	55.276	36,A>G	A;G	TTGTTGTTACAGTGGATTGCAGTGCATCTTAAATTGACCTGTATATCTGAGCAAAAGGTGCAGATTATAGCTGGCTGTTGTTTGAAGAGCCTGCA
35785	6	33240541	55.276	26,A>G	A;G	TGCAGGAGCATAATTTGGGTGGGGATATGTCCGTTAAGCTGGCTTCACTTTGACTGGTTGAAGCCGCTCACCCCACCAGACTAAGGTGTTTCCTG
35790	6	33345464	55.276	1,G>T;33,G>A	GG;TA	TTTTAGAGGCCACGGCGAACCTCAAGAGATATAAGAGCAGGAACATCTGTGTTTCTCGGGCCGAGAAAAGAAGGGGAGCAGGGAGACCACCTGCA
35814	6	34067013	55.276	64,T>A	A;T	TCAACCTGATTTTCAATTCCAAAAAAAAATCCAATGTTCCCTTGACGTTGGGGTACAACATCAATAGGACGTCATTTTGATATCCTGTGCCTGCA
35830	6	34567806	55.276	73,G>C	C;G	TGCAGGCAGTTAATTAGAACAACAAGTCTTTGTTTCACCCCAACATATTGTTTATAGGACATTTCCAGATGCTCTCTAATAAAAAGAGAATTTCT
35832	6	34600151	55.276	31,C>T	C;T	TGCAGGCCTGATCTTGACGGCTCATTGGCTTCGTCTAGAGATTGTATTGTTCTTAAGGGCACGAGTGTAAGCTGGGTCATAAATCACGACCGCTG
35843	6	34681745	55.276	50,C>A	A;C	CCATTCAAGCTGCCATTTAGTTCTCCAACCTTTCTTGGGTTATTAAGACCCAAAGAGCATTTCACTCCCATGTCTATCAGTGGTTCCACCCTGCA
35844	6	34681836	55.276	68,T>C	C;T	TGCAGGGTTTTCTCTTGGGAGACTCATTACTCACTATACAAACACAAAGGCCAGCCAAACCCCAGCACTGTGCTTCTATGTTCATATAATCTCAA
35861	6	35225534	55.276	6,T>C;65,C>T	CC;CT;TT	CCGCATTCAGTTGATCCATGAGGAATTCTTAAGGAATATATTGATGTCATTAGTATTCCATTGAGTTAATGCTGTTTCCCCCAATGGGCCCTGCA
35870	6	35605945	55.276	65,C>G	C;G	AGAAGAGCGTTTGCTGATAAAGAGCTGGAGACGGTGATGCTGGAGAGAGAGCTGAGGCAGAGAGACATAGAGGAGCTGCCCTCTCTCCTCCTGCA
35877	6	35905036	55.276	41,A>G	A;G	TGCAGGCCAGCGGGAGGTTGGGGGAGAAGTTAAAAGTGCTAATTTTCAGTTTGTTTGGACCCAAGAAATGGAGAAAAAACTAGTGTAAATTTGGC
35879	6	35941181	55.276	13,G>A	A;G	TGCAGGGCAACCGACGCTCCTGCCAAGCTGCATCTCTAGCCTCAGGTTCTCAGAGCATGTTTCATTTGGGGGATGAATACCACGCGTAGGGCGCT
35890	6	36058443	55.276	42,C>G	C;G	ACTGTGGAGGCCATTTGAGTACAGTGAACTCATTGTCATGTTCAAGAACCCATTTGAGATGATTGGCGCTTTATGACATGGAGTGTTATCCTGCA
35904	6	36915492	55.276	18,C>T;42,T>G;72,G>A;79,A>G	CTGA;TGAG;TTGG	TGCAGGGAAGGTGTCATGTCTTCAGACTTTTCATGTTCATCTTAGACGATGCAAAATCAATATTAGGAAATCGATATTTGGTAGAATATTTATTT
35907	6	37031622	55.858	11,T>C;72,A>T	CA;TA;TT	CAATTAAAACATCTAATCATTTACTCATTTTCTTCTGTGAAACATGAGAGTTGTTTTTAAATCTATAGACTTACTTTTTATGTACAAAGCCTGCA
35925	6	37579475	55.858	7,T>C	C;T	GGTAACCTTAAAATAGATATCCTAATAATATTTCATAATCGTGTTATGAAGATTGCAAATGTGAATATGGAATGAGATGCAAGTTGAAACCTGCA
35926	6	37579566	55.858	86,G>T	G;T	TGCAGGGAACGAGCAGTTCTGGAATGAAGATTTTCAAGATTACATCTGCACTGGTTACTGACTGTTGTATGTTTGCATACCTAGAATAAGCTGTA
35928	6	37598363	55.858	60,A>G;94,A>T	AA;GA;GT	TGCAGGAAGTAGCCATCAGAATATGGGTACACTGTGGTCATAAAGGGATGAACATGGTCAGCAACAATACTCGGGTGGGCTGTGGCATTGACACT
35930	6	37740560	55.858	64,C>T;88,A>C;92,G>T	CAG;CCG;TCT	TGCAGGCCATCGCTGACAACACCACCCAGGATCACACTGTGAAGGTCACAGCATTTATTTGTCTCCTCATTTAATATTATGTATAATAAAGAGTT
35941	6	38442107	56.167	17,A>T	A;T	TCAAACTAATTGAGTCCATCAGGCTTGTTTGATACCTACAGATAGGTGTGTTGAAATAGGGCTGGAACTAAACTCCACAGGGCTGCAGTCCTGCA
35950	6	38591601	56.436	65,G>T;85,A>G;87,C>G	GAG;GGC;TGG	TGCAGGGCTGCAGCATGTGTGCAGGTTGACTTCATTGATCCTGTCACTTTAATGGGAATTGCCGTGTAACTAATGTGCCCTTTAGATGGAGTTGA
35957	6	38863225	56.436	31,C>T;59,T>C	CT;TC;TT	TGCAGGGTATTTTAAGTTGAGCTGCTATTTGCTTTTATATTATACTTTTTTATATTTACTGTTGCTTTAAAGTCCAAAAGTGAAGAATTATTACT
35969	6	39164846	56.436	62,A>G	A;G	TGCAGGTCAAAAGCTCATTGAGTGCAGTTTCATGCATTTCTTAAGATGAATCTGCTAAATTAACTGACAATACACATGGTCATATTAATGCATCA
35973	6	39272664	56.436	6,C>A;30,C>T	AT;CC	CTCATTCCCTAAACTGTCCAACTGTCTACGCAGACCAGCAATGTAGCCCTCAAACATCATATCAATGTTGGACTGTCGACTGGTCTGTTCCTGCA
35976	6	39287690	56.436	79,G>C	C;G	TGCAGGGCAGTTTGTGATTTGTGTTCAGAGCTCCCGGAAATCATGGGACGGGTGACTCATGTTGTAACCAAAGCTTTCTGGAATCTATGGACACC
35978	6	39332154	56.436	50,T>A	A;T	CTTTTGGGGCTTGATCTGGGCTCGTCAGGGATTCCTCAAGGCCAACAGCCAGGGGTTTTTGGCCGCCAAATACATTGGGCGAATTGGAGCCTGCA
35979	6	39332245	56.436	51,C>T;64,A>T	CA;TA;TT	TGCAGGGTTCCCAAATTTACTATAAGATGGCCAGCATTTCTGCTTATTTCCCATAATTTCATTTAGGTTACCAGCTATCGTCAAAGGTTAAGACA
36002	6	40020977	56.436	47,T>C	C;T	TGCAGGTCGTGTGTAGTGTTTGTAGAGCACCTTCATGTTTAGTTGCGTGTCACATCAGTTAATAATTGTGCTACCGTTGCTACAAAGCCACCTCT
36005	6	40055723	57.024	1,T>C;5,T>A	CA;TT	ATTATTAATTATTCAAATTCTTATATTCACTTAGGTGCCACTGTTTGGGGTTGAATCATAATAGTTACATCATTATTAACGTTAGTTAACCTGCA
36017	6	40151333	57.024	45,G>A	A;G	TGCAGGGCCTGGCAGACCCCTTGGACCAGGCAAACCACTCTGAACAGAAGCAGAATCTCCCTTGGGGGGAAAATTTCAAAAGCATACTTACTAAT
36022	6	40262059	57.024	29,G>A;65,G>A	AA;GG	TGTAATATTCAATAATATTAATTATTCAAGTTCTTATATTCACTAAGGTGCAGCTGTTTGAAGTCGAATGACAGTTACGTCATCATTAACCTGCA
36032	6	40649207	57.024	7,T>G	G;T	TGGGAAATAGTGAAGTACTCACAATGTTATTACAAGTGTTCTCAAAGTTTAATTGAATATGTGTAGTTCATGGTGCTTGCATTAATTTGCCTGCA
36048	6	40978625	57.613	21,G>A;59,C>T	AC;GC;GT	TGCAGGAGCGGGAGAAAGTCTAAAGAAATGCTTGGACATTGCTAAGGCAGCAATACCAACAGAACAGCAGAAGTCCACACCTGTGTACCTCGGTG
36049	6	41051552	57.613	36,T>C	C;T	TTTTGAAAATTTTAAGCGAGATGCTAATGGTTTAATCCGATTCAATGATTTATGCAAAGCTAAGCTAAGGTAAAAGTGCTCCTGCCAGACCTGCA
36050	6	41051643	57.613	23,G>A;25,C>T;42,C>A;48,A>G;67,A>C	ATAGC;GCAGA;GTCAC	TGCAGGTTGATGGATTAAAAAATGGCAAAACTCAACTGTTTAACTTTAGGGGACTTGTAAATCAAGCATATTTTTGGAAATATAGGGGAAAGTCC
36054	6	41153389	57.613	0,T>G;11,G>A;49,G>A;80,G>T	GAAT;GGGT;TGGG	GATGTCAACCTGATTTTCATTTCCAAACAAAATCCAACGTCCCTATGACGTTGGGGTACAACATCATAAATTTATGTTGATGCCCTGTGCCTGCA
36067	6	41457778	57.613	35,G>A;54,A>T	AT;GA	TTAACCACATTATGACATCATTAAAGAACATGAGTGATATGATGAAATCAAAATATTTATTTTCTGCCAGCGTGAAACTAAAATAAGAGCCTGCA
36074	6	41560354	57.613	24,C>T;66,A>C;83,A>T	CAA;CCA;TAT	TGCAGGGTAATAATCAGTATTTGTCTTCCATTTTCTCCATTTCTGCCTAATGTTGTCTAGTGAAACCGTGATTATAATTTTGTAGGTTATGTTAG
36084	6	41710068	57.613	74,G>A	A;G	TGATTCATCATATAATGTAATCAGAACTTAAACTTTTTTAGTCCTCAGAAGCATATTTTTCTTTTTTCAGCATCAAACCCTTAAAAGGACCTGCA
36114	6	42844153	58.201	66,C>T;67,T>A;68,G>T	CTG;TAT	TGCAGGTTTGACAAAGACTATACTAAACTATCTGAGGCCAGTTTTACTTAATAAACATTCTCTTTTCTGTTAATGACAAATAGTCTTGGAGAAAG
36115	6	42855785	58.789	7,G>A;8,A>C;81,C>T	ACC;ACT;GAC	TTCAGGTACACCACAGCAAACCGAAAAATAATTAAAGCAAGAAAAGGTGTACAAGAGTAGAGCAGGGCTTTATTAAGTGACCTTGTTGGCCTGCA
36136	6	43742949	59.371	9,A>C	A;C	TCTGGTTCAAACCACTCAAGTAAAAAGGACCTACTGTACACCCCTCAGGGTAAATTAATCTCCCTCCACAGTCTATGATTATTGCTCATCCTGCA
36140	6	43826000	59.371	73,C>G	C;G	TGCTTTGTCCCAGGACATATTACTAACAGTATGAATTGTAATGTCAAGGGGCGTCACTGGCCTATATTCTTATCCAGAAAAACTGCACGCCTGCA
36141	6	43826091	59.371	37,C>T;56,C>T	CC;CT;TC	TGCAGGCATGAGACGGATACATCAATCACAGACACACCCTTCATGGAGATCTACTCTCTTTGACTTATTTTTCTACTTCACATCTACTGCAAGTA
36147	6	44143875	59.952	15,T>C;84,T>A	CA;CT;TT	AATTACTTTATTTATCTGTTTCTTCTTTTCACTGTCAGTATATTGCGCAGGTTTACGAGAGCGATGTGCACTGATGTATACCCCAGACACCTGCA
36148	6	44143966	59.952	35,A>G;43,T>A;57,A>T	ATA;GAA;GAT	TGCAGGAGACTTCCTCTGTTTGAAACAAAGCACTGGGAAGTATACGTCAACTGCGAATCTGAGCCATATACATATAAAGAGCACATGGCTCTCAT
36152	6	44419281	60.534	41,A>G	A;G	TGCAGGCTCTGTGCCCTAAACATTGGCCTCTCGTCGTCTGTAGGTTTATTCTTTTTCGTGACTCTAAATAAATAGAAATATCAAGATTTAGTTCA
36154	6	44463440	60.534	16,G>A;18,C>G	AC;AG;GC	TGCAGGTTTTCTGACAACCATAGGTCAGCTTCCATAGAAAGCAACTCTCTTTGACCTTGGGTAGAAAACACTGCTTGTTGGTAAATGTGACAAAT
36164	6	44761124	60.534	20,G>A	A;G	TGCAGGAAGACCTTTAATCAGGAAACATTTAGTGGTTGCATTAACAAGCTTCCTTAAAACTTTTAGAAGTGTTTTTCTTCCAAACATAAATGATG
36165	6	44766101	61.115	13,T>C	C;T	ACAATCTTTGTGTTTACTCTTGGCACTGATCGAACCTTTCGAGCTTGGGGCCAAAAGCACAGCGATATTCAAGATCTCAATGTTCACATCCTGCA
36172	6	44831860	61.115	24,C>T;36,A>C;39,C>T;77,A>G	CACA;CCTG;TACA	TGCAGGTATCCACACTAGAGAATGTCGCTCTCTTTCAGTCAAAATTCATTTCACACAGCATGATTTGAATCGCTGACATCTCCAGATATTTAGCA
36173	6	44972535	61.115	39,T>C	C;T	ACACAAGCAAAAAGTCTTGTATTGCAGAATGCAGGTTTCCTGTAGTGGATTTGGTTGATGTATTGTGGGTTCTGCACATTCTCCTCAATCCTGCA
36178	6	45242318	61.696	62,C>A	A;C	TGCAGGTGTCTGCTATTCTTTGAAGTTATCACTGCTTTTCCACTTTACTTTGATGAATAGCACTTTTCATACAAAGCAGGACTGACAATCTTTTG
36180	6	45292186	61.696	18,G>T;36,T>C;88,T>C	GCC;GTT;TCC	TGCAGGATAACGTGCTATGTAAAGCGCAAATCATTTTAGACAGGTTTCTTGAACATGACAATGAGTTCACTGTACTCAAAGACCTCCATGGTCAT
36193	6	45609078	61.696	67,G>A	A;G	TGCAGGCACTGGGTGGACAGAGCATGTGCATTCTGTCTGGTCCTGTTAACACAAAACAGGATGCAATATTCGGGAGGCCCCAAGCGAAGGGCTTC
36195	6	45955508	61.696	20,A>G	A;G	AAATCTTTTATTGCTGTCTGGCTCACCAAAGCGTTCTCACTAGAAACTGCTTCAAAGTAGAAAATAATACATGAGTTCATCTCAATCTGCCTGCA
36211	6	46408724	62.902	48,G>C;76,T>C	CC;GT	ATATCAATTATTCGAATTCTTATACTCACTAAGGTGCCGCTGTTTGGGGTCGATAGTTACATTACATCATCATCATTAATGTTAGCTAACCTGCA
36215	6	46580229	64.108	1,C>T;37,G>T;65,C>T	CGC;TGT;TTT	GTATCAGGACATTAGAAGAGACTCCAAAATTTGAAATGAATAGGTCAAATATGGGTCAGATCAGATATCCAAAATGTACTGTTGGTGTGCCTGCA
36217	6	46664328	64.108	14,A>G;54,T>C	AT;GC	GCTCAATTAAGGCAGGTTTGACTTTGAATGGATTTCATATTTGAAAAGAACTAGCACAGAATCTTACCTATCTCTACAAATCTCTCCACCCTGCA
36225	6	46948870	64.108	10,C>T;24,G>A;50,A>G;88,A>C;92,C>G	CAGCC;CGAAC;TGAAG	TGCAGGACTGCATAGATGTATTTTGGAATAATGACTTGTTCACATGACTTAGGACCTTTGTTTCACGAGGGCTTGTTGACACAACACAAACCCCT
36228	6	47135725	64.108	9,A>G	A;G	TGCAGGTCAAAAAAAGTAAATTTCCACAAACATATCTCTTATGCGGAAAGATTGCACTTGTTTTGACATTTCACTATTATAAAAGCTATTTGAAA
36240	6	47672439	64.108	74,T>C	C;T	TGCAGGACCTTTTGTCCTTTCTTGTATCTTTTTAGAAAGAAACCGAAATGCTTCCACACATCCGATTTAAAACCTGCTTTAGGTTCGATCATTTC
36230	6	47263772	64.696	24,G>T	G;T	TGCAGGGATGTGTGACTGGGAATGTGACTGGAAACACACTCCAGGTGTGACTGGGGATGTCTTATTTGTGATTTAACTGATGAAATTGCATCTTA
36231	6	47342471	64.696	20,C>A;61,T>A;70,G>A	AAA;CTG	AATCAAACACACCTGAACAACCTAATCAAGGTCTTACTAGGTATACTTGAAACACCCAGGCTGGTGTGTTGAGGCAAGTTGGAGCTAACCCTGCA
36239	6	47672348	64.696	79,A>G	A;G	CTGTGTTCTGCGGTCCCCATGACTGTTATTAGTCGTATTCCCCGACTTATATTTCATCACAGTCTGGCAGTGCCTGCATACCGGCAGTGCCTGCA
36247	6	48298768	65.285	3,T>C;45,A>T	CT;TA;TT	ATCTCTCATTGGCCAGATGTTGTTAAACATATTTCCTAAACTGCTTATTAATTGGTCAGAATTCACGTGCGGGAAAATGCCAGTGAACTCCTGCA
36257	6	48419284	65.285	43,C>T	C;T	CTGCTTTTATGGTGTTTTTATTGTGTTGTTAACCTTTTGGGAGTTTTACAAGACTAGCTCACTTTCCAGGTCATGTGGTGTAAATAAACCCTGCA
36261	6	48458134	65.575	60,A>T	A;T	CGTGTCAACGCCACAGCTTACCTGAGTATTGTTGCTGACCATGTCCATCCCTTTACGACCACAGTGTATCCATCTTCTGATGGCTACTTCCTGCA
36262	6	48458225	65.575	22,T>A	A;T	TGCAGGATAACGCACTATATCATAAAGTGTGAATCATCTCAGACTGGTTTCTTGAACAATGAGTTCACTGTACTCAAATGGCCTCCACAGTCACC
36265	6	48650793	65.866	20,G>A;35,G>A;38,C>T;54,C>T	AATC;GGCC;GGTT	CCCTGTGATCTTAACTAGGTGCAGCTGAAAAGTGCGAGCGCATTGCCTCATGTGCGTGTCGCTCGATTGGAAATAAAATAACGAACTTGCCTGCA
36267	6	48664438	65.875	8,C>A	A;C	TCCTGCTGCACTTGTGACGTTCAGTTTATCAGGCTGAAACGTCTGACAGGAGCTCTATAATGAGTGCAGGCCAGGGCTGTGCACGGAGGCCTGCA
36269	6	48677967	65.883	15,T>C;63,A>T;81,A>T	CAA;CTT;TTA	TGCAGGTGGGCAAATCTAAGCTTGTTTTTAATAAAGCAAATATAAATATGCATATGATAAATAATACTGTTAACAACAATGAAATTATACAAAAG
36283	6	49143710	66.463	31,T>C	C;T	GCCTGTCATGTCAGGTCCGAGAGCTAAACTGTTGGAGAATCAGAAGTTCAAGTCCTTAAACACGTAGATCCCTAAAATCCACACAGATTCCTGCA
36291	6	49406173	66.463	16,C>T	C;T	TGCAGGAAATGCATGGTTACAACATCAGATAACCTGAAGTTCATTACCCTAGAACAGCAGTCCCAGCATAAATGGGATCAATGTAATAAAATGTT
36328	6	50645127	67.042	27,C>A;31,T>G;52,C>T	AGT;ATC;CGC	AACAAAAGCAAATATTTTGATTAAAGTCACTGGGAACTTCCATTAACCTTTTCTCCTCTACTATGGATGTCAGATGATCAGTTATAATGCCTGCA
36333	6	50673634	67.042	38,A>C	A;C	TGCAGGAAGAACAGCAGTGCAGGAGCAAACAGTGTCAGAGGATACATGGACTGATATGTGGCCAAAGCTAACAATATCCCACTTAGCAAGGCACT
36351	6	51054121	67.042	70,A>G;73,G>T	AT;GG	TGCAGGCATAGGACGTCAACTTGTTGTCATATTGACGTTGTACCCCAACGTACCCCAACTTCGTGAGGACATTTGATTTTGATTGGAAATGAAAA
36354	6	51086564	67.042	93,A>T	A;T	TGCAGGTCAATCCTACTGAATACATAACACTTCATTGTCAGAATTCCATAAATGTTGATTGTTCAATAAAGACAACGATGACAAGGCCAAACCAT
36360	6	51340010	67.042	35,A>T	A;T	TGCAGGATACTTACATTAACATTTCTGCATATTTCAAGGACCAAATATTCATTGCAGTTTAATTTCCCCCTGCGTATTATGCTACACAAGAGGAT
36370	6	51904424	69.185	54,G>C	C;G	CTCATACAGTACAACATATCATAAAGTAGAACATATTGATTTTACACTAATGCAGGGGTCACCAATCTCGGTCCTGGAGGGCCGGTGTCCCTGCA
36373	6	52178054	70.599	37,T>A;65,G>A	AA;GG;TG	AGCTCAGAAAGGCAAATCAACGAGGCACTTGGGGGGGAAAGTTTCCTCGTGTCCACATCACACTCACAGTCATTTCATCTTCTGTACTTCCTGCA
36374	6	52178145	70.599	86,A>G;88,A>G;91,A>G	AAA;GGG	TGCAGGAGCTTCTGCACTGCTGTGTTGTTTGGATCGATTTTGAGTACGCTATTGAGATCCTCAATACAAGACTTCTTGTTCTAGGAAGAAAAAAA
36376	6	52257779	71.187	55,A>C;60,T>A	AT;CA	TGCAGGTTCTCTGGTTGGATGAAGCCGCTGTAACTGCGTCGCTCCTCTCTAGTGGACCTCTTTCAAAGAGCTCACGGCCAGAGAAAACCACTCCC
36390	6	52478577	71.187	25,A>G	A;G	TGCAGGCCCGTCTAACGCACACCTCGCGCAAAAAGGCTTCGCTCTGTAATAAATTCCTGCCCGCACCTGTAATGACCTCATCCTGAGCTCTGCTG
36395	6	52596864	71.775	59,T>G	G;T	TGCAGGTGCTCGCGCAAACCTGAGCACAGGAATTGGAAACGGAATTCCAACGCAAACGGGCTTAATTACTCTCTGATGTCATGCTGTCCAGATTT
36396	6	52627477	71.775	57,C>A	A;C	AATGAACAGATGGAAAAGCAAACCTCATGGACTGAACCATCATATAGTGGAATGAATCCAGTCTAATCAAACGAGCTTAAAACAAAAACCCTGCA
36412	6	53273539	76.067	57,T>C;61,A>C;87,C>G;89,T>C	CCGC;CCGT;TACC	TGCAGGTAAAAGCACACTGTATGTGACATCTGAAGGTATTGAACAACTAATAGCGTCTAGAACAGACGAAAGCTACTAATGTGTGCACACGAAGG
36416	6	53493334	76.067	72,C>T	C;T	ATTTTCATTGAGCAGGAGTAATATTCATTAATATAAATTATTCAAATTCTTATTTTCACAAATGTGCCGCTGTTTGGCACCTGCATTAACCTGCA
36447	6	54593389	77.825	9,T>G	G;T	GCATTGGTGGAAATGGCAGCTAAGAGTAGAGTCTGGGAAGGAATTGGAGCTGGGAGGTCAGAATATGGGACACGTGTTATTCTTCGCCTCCTGCA
36454	6	54849864	77.825	4,C>A;71,T>C;82,G>A	ACA;CCA;CTG	AGAACGTTGTAACAATGAAGAAGAATAAGATAACAGCAAATAGCACAAAAGGTCATTTATAAGAACAAAATTATCCAAAAACGATAAATCCTGCA
36456	6	54896955	77.825	33,G>A;38,T>C;53,T>A	ACA;GTT	CGTCTCAAAGCCACAGCCTACCTGAGTATTGTTACTGACCATGTCCATCCCTTAATGACCACAGTGTACTCATCTTCTTATGGCTACTTCCTGCA
36459	6	54961180	78.988	69,A>G;73,A>C	AA;GC	TGCAGGGTTTAGCTCCAAACTGCCTCAACACACCTGCCTGAGTGTTTCAAGTATACCTAGTAAGACCTTAATTAGCTTGTTCAGGTGTGTTTGAT
36460	6	54989045	78.988	2,T>C;41,C>T	CT;TC	GGTCCCTGCTTTTTCCTGTCCTGTCCAGTAACAGTGGAGGACTTCCGCACATGGTTTATCGATCTGTGGAATCACTCCATCATCCCGTACCTGCA
36472	6	55170520	78.988	26,G>A	A;G	CAAACGAATTAATGAACAATAATAACGAAGTGTGCTCAAAAACCTGAGTTATATCCAAATACACAAGCTGTGCCCCACATGGTCTAAAACCTGCA
36475	6	55236396	78.988	3,G>A;8,G>A;71,A>T;75,T>C	AAAC;GGAT;GGTT	GACGAGCTGGTCATTTAGGACATTTAGTTGAAGTATTTCAGTGGCTGACATTATAAAATATCTCCCTTTAAATTGTGGATGTGCCCCTTCCTGCA
36481	6	55284408	78.988	90,T>A	A;T	TGCAGGTTAATGATGACATAACTATCATTCTAACCCAAACAGCGGCACCTTATTGAAAACAAGAATTCAAATAATTAATATTAATGAATATTACA
36476	6	55236487	79.06	71,A>G	A;G	TGCAGGGTCAGCTTAAACTAGGCCATGTCTGGTTATACCTGTGTGAGTTGGACTGCTTTAAACCTGCGCTCAAGTGAATAGGATGGCTAACTCCC
36500	6	55798399	82.164	34,A>G;44,C>G;84,C>T	ACC;GGT	TGCAGGATACATGTTGCTCAAGGGCAATAAATAAAAAGAGCGGACCTGCGGCAAAATAATGGATAAAAAGAGTGAGGATTTGGTCAAATAAATGA
36510	6	55891599	82.179	39,T>C;40,T>A	CA;TT	TGCAGGTGTGTGACCCAACGGCTTCAAACGCACTTCAACCAATCAGATATTAGAGCTGGAGATTTCTGTTGTGTAAGCATCATTTCAGGCTATAA
36546	6	56817326	84.988	83,A>C	A;C	ACGCTGGTCTTAATGAACAACTTCCACTTTTCCCCTCAAACCCAAAAAGACAAGAAGTAAATCCTGCGTAAAAGTTTGAACGGCAAAAGCCTGCA
36556	6	57064220	86.574	16,C>A;17,G>C	AC;CG	TGCAGGTGTTTTACTCACACTTTGAGTTATGCATAGCCTTGTGCTTGAAATTCAAAGGAGATTTAATGAATAGTGAACTGGTAATTTTCTCGCAA
36569	6	57579914	90.294	13,G>A	A;G	TGCAGGACTCCCAGAGTTCATCAAGAGTCTTTGTGTTCATCTTCAATGCCTCCTCCATTTTACCCCAGACATGCTCAATAATGTTCATGTCTGTT
36572	6	57623626	90.294	42,A>T	A;T	CAGGACAAACTTGTGATAAAAGCGTAAGAAACGTAACTGATAAAACTCCTCATTAAGTCTCCTGAGCTCTGAAACAGCACTAAAAAGTTCCTGCA
36576	6	57696172	90.294	19,A>C;65,G>T	AG;CT	TTTACTTGACCACAGTCTTCTTATTCATTATTTTACCGCAGCTCTGCTCTTTTTATCTATTTTCTTGCAGCCTCGTGAGCAACATACAGCCTGCA
36577	6	57696263	90.294	32,C>G;51,T>C	CC;GC;GT	TGCAGGTCAATCATGATATAACTCAGATGTGTCATCTCTCAATGTGCAGCTCTTGTGGTCCAGCGGTTAGTACCTTAGGTTACGACTCCGCTGAC
36598	6	58505879	92.616	9,A>T;67,A>T	AA;TT	GTCGGCGGCTTTGTAATCTAACTTGTTAACCACTAGACCACAACAGTTGTATAGTGAAAGGTGACTCTTCTGAGTTATATCATCATTAACCTGCA
36646	6	59331989	95.963	65,A>T;85,A>G;89,A>C	AAC;AGA;TGC	TGCAGGTCACTTTTAAAGGGCACCTATTATACAAAAATCACGTTTATAAGGGGTTTAACCCCAGTAGTGTGTCAGCAGTGTGTGAGTATATCCAG
37340	7	247927	0	94,T>C	C;T	TGCAGGATTTTATTCCAAGGTACGCACAAATCCAGCACCCCCCGCCCCCTCCCGCCAGTCATGTCAAGAAACACTGATGCTTGCTGTCAAAGGCT
37602	7	331186	19.676	8,G>T;18,T>C;39,A>T	GTA;TCT;TTT	TGTAGAGCGGTGTTTGTGTTCAGCTTCTGCTTTTCCAGTAGCTCTGGTTAAAGCAGGGATCTCCAATCTCAGTCCTGGAGGGCCGGTGTCCTGCA
38139	7	490850	20.949	94,A>G	A;G	TGCAGGACACACCAGCAACACTTACCACAGATGCTTCATTTAACGTATAAGTGAACTAGACGTTGCGGAGACTTTTATTTCAGTATGTTGATGTA
38481	7	613608	20.949	40,A>T;65,C>T	AC;AT;TT	TGGAAATGAAATGTGCTTTTGAGGCGAGACGCTCCAAACGATGTAGTCTTTAATAAATATCACTTTATGAAATAAATAAGTGAGCAAACCCTGCA
38578	7	647197	20.949	9,C>T;50,C>G	CG;TC;TG	CTGGAGGGCTGCAGCTCTACACAGTTTAGTTCTAACCCTAAATAAACACACCTGATAACACTAATTCAGTCCTTCAGGCTTGATCGGGACCTGCA
38744	7	700562	21.545	51,A>T	A;T	TGCATCTGTATGCGTTTGTGTGTATCTGTTTGTGTTTCTGTATGTGCATCTATGTGTGTGTTTGTGTGTGTGTAACTCTGTGTTTGTGTCCTGCA
39147	7	929123	22.141	30,A>C	A;C	CATGGCATGCCATGTTCATCCGCTTATGCCACCCAGCAGTCTAAGGAGAGAACCCCAAACTTCCCTCTCCCCAGACACTTCCTCCAGCTCCTGCA
37845	7	3989204	28.416	53,C>T;68,G>A	CG;TA	TGCAGGTTTCAAACAAGCATGAAGAACTCAATTAATTTGATCAGGGTTAAAAACATAATTAGGGTTAAGGATAAATTGTGCAAGGCTGTGACCCT
37881	7	4092954	28.997	3,T>A;73,T>C	AT;TC;TT	CTTATTAAATTAATTTATTTATTTACTTGACCACAGTCTTCTTATTCATTAATTTAATACAGCTGTCTGCTCTTTTCATATATAACCAGCCTGCA
37930	7	4226404	29.288	27,C>T	C;T	CATACTGTATATTATATTGCCCTCACCCCACCCCTAAACCCAACCATCACAGGAGACTGTGTGCAGCTTTACTCTCTGATTAAACTCATCCTGCA
37960	7	4290823	29.579	25,C>T;34,C>T;59,G>A	CCG;TTA	TAAAAGCGATGCCCTCGGCCGAGCGTAAGACACATGCTATTAAACCAGTATTATAAACTACTGCACAAAAGGAGATGAATATCAGTGGGCCTGCA
37961	7	4290914	29.579	87,T>C	C;T	TGCAGGAAATCTGGAAGTGTACAGGGATCACAGTATCTGCCTGATTTTAAAGTAGGTCTGAGGTCTGCTCAAATTAATTAAATCTTTCAATCGCT
38027	7	4455674	29.579	3,A>G	A;G	CCAGTCAAATTTCAGGGCCTACATGCCTAAACACAGTCTAGTCCTTGTTGGTGGTGAAAGAATCACTGATAATCTTGACAAACGACTTCCCTGCA
38496	7	6181646	33.777	15,C>T;51,G>A	CA;CG;TG	AAACTTTCTCCATCTCATCACAGTGAGATTTGGTAAGGGGTTATTACGTAAAACTGGCCTCAGACAGTCTTGGTTTAGTCTGCATCAAACCTGCA
38563	7	6387605	33.777	83,G>A;85,G>T	AT;GG;GT	GCTGCATCCAGATACTATTGGCCAGAATGACCCTGGGGCACATAGTCTAGATCAGGGGTCACCAATCTCAGTCCTGGAGGGCCGGTGTCCCTGCA
38870	7	7290737	34.95	11,T>G;92,A>G	GG;TA	TGCAGGGCCATGACAGCGGAGCTCTGGAAACGCAGATCAGTCTTGAAATCTTGGGCGATTTCTCTCACCAGACGCTGGAAGGGCAGTTTGCGGAT
38988	7	7564353	34.95	6,C>T	C;T	CTCTAATGTCTTGGTAATCTAATAGTCACTTTGCTCCCGTTTGTTGTTAAGCTTTAGATCACCAATCTCGGTCCTGGAGGGCCGGTGTCCCTGCA
39005	7	7584884	38.556	67,C>T	C;T	TGCAGGAAGATGCCAAAACCATGAAGACCAAGATGAGAGAGAAAGTTCGACCCAAGATGGGGAAGATCGACATCGACTACCAGAAGCTGCACGAC
39105	7	8235012	38.556	56,A>G	A;G	CCTGTTCTTGAACCAGTTGCCCACCTGTGTGGGAGTGAGACCAGTGGCCTGAGCCAGATGACGCTTTCTGGACGGGTTTGGATAAGGGTCCTGCA
39106	7	8235103	38.556	55,T>A;56,T>C	AC;TT	TGCAGGTACCATTCCCTCAGCAGACTGCGGGTTCTCTCCTGAAAACACCAAAACAACACCAATCTCTATTACACTGTTTGTTCAAACGACTTATT
39142	7	9170607	41.555	45,G>T;65,T>C	GT;TC	GACCAAAGCCTCAGTCTTTTTATTCACTATTTTAATCACAGCTCCGCTCTTTTTATTTATTTTCTTGCAGCCCTATGAGCAAAATGCAGCCTGCA
39151	7	9391219	41.555	15,G>A;75,T>A	AA;GT	TGCAGGAAAACTCCCGATCATAGATATATGTGTATATGTGTATATCTCTGGCTCTGGATGGTCACAGTCCTCCACTGCACCTTGGTCCCGCATTC
36930	7	10426220	43.321	4,A>T;7,T>C	AT;TC	CAGCTTACAGCCTCTAATTCTCTGCCTGAAATGACTGCGATTATGCCTTTTATTGGTCAGTTAATCATCTGTTTAGAATGTGTGTTTTACCTGCA
36907	7	10087608	44.783	42,T>A;92,T>G	AG;TT	TGCAGGCAAATTATCAAGTTATATAACATCTAGAAAGTCCTTTTAAAGGTTTACAGTTTTTACACATTTTAAACATTTTGTAACAATATTAGTAA
36917	7	10186023	44.783	34,T>C;61,T>C	CC;TT	TGCAGGTCTAAAACCTCTTACAGAAGCAATGGTTTATTGTTTGGGCTGTTTAGTTTATTAATATTATTTCGCCACCTCGATTGAACAATCAAGAA
36923	7	10210224	44.783	33,A>G	A;G	TGCAGGTAATTGAGAGTTGTCTCAGAACTAACCATAGGGTCGTTATTACTCACTTAGTGAAGCATTAAACATTAATGTTGTTAATAAACCTGCCA
36943	7	10680216	45.83	14,T>A	A;T	TTTATTGTGTCAGATTGCTACTGCCCTAATCTAATTGTCCCTGGTGGGATTGAAAAACTTAAACTTCAAGATGAACTTACTTGTGACCTCCTGCA
36953	7	10966483	46.876	8,C>A;21,C>G;78,T>C;87,A>T	AGCT;CCTA	TGCAGGTACACCAGCCCTCCACGACCGAGATTGGTGACCCCTGGTTTAAAGTGTAAGGTTGTCTGTCACTGATGGCTCTAAGCAGATATGCCACA
36955	7	10978517	46.876	7,T>C;27,T>C;58,C>A;63,T>C	CCAC;CTCT;TCCC	TCTTACTTTGCAGAAAATCGGCTGTGACGGCATCATCGGATCATCTGCGAAAGAAGACCGATGCGGCGTCTGCAACGGTGACGGCAAATCCTGCA
36964	7	11078516	46.876	70,C>T	C;T	ATAACTCATGAAGAAAACATGCTAGCAAGATGCTACTTAATGTACAACTTTGGGTTTTATTTTTAGAATGTCTGTGCAGACTGCTGCCACCTGCA
36975	7	11244028	46.876	69,T>G	G;T	ATTTATTTGGTTGCTCAAGCGTAAAACGAGACAAAAAGCTGTTTACTCGCTAGCGCACGCAGTGGCGTATCGCAAAATGCGGAGGCCCCCCTGCA
36978	7	11362161	46.876	34,A>T	A;T	CTCAAGTCTCTCTATAGTTCATATCTTGGTGCCCAGAAAATATTTCCAGGCATTAATTTTCCAGCATGACCTCCATCCACCCCAATAAACCTGCA
36989	7	11611700	46.876	19,G>A	A;G	ATCTGACTATTTATTTGTCGGTTGTGATGTTAAACGAATCACTGAAAAGATGAAGATCATTGCAACATATCTTACTGCTCATATATTATCCTGCA
36990	7	11611791	46.876	48,T>C	C;T	TGCAGGACACATTTTTATAATTCTTTGGATCAAGAAAACATCTGTTTTTAATGTATTTCCTCAACCCTTTCTTATTTCGAGATGTTTGCTTTGTC
36991	7	11670981	46.876	59,A>G	A;G	CCTGTAGGTTTCAAACAAGCCTGAAGGGACTCGATTAGTTTGATCAGGTTTGTTTAATTAGGGTTGGAACTAAACTGCAGGGCTGCGGCCCTGCA
37001	7	11832040	47.458	49,C>A	A;C	TGCAGGGACACCGGCCCTCCAGGACCAGGATTGGTGATCCCTGGTCTACCGTGTCAAATGCCTTCTGAAGGTCAAGCAGCACCGTCCCACAATAT
37006	7	12019296	47.458	68,C>G	C;G	TGCAGGTTTCAGACCATATGGGGCACAGCATGTGTTTTAGGATATAACTCAGTTGTTTGACCACACTTCATTATTATTGTTCATTATTCGTTTGC
37008	7	12123297	47.458	38,C>T	C;T	TGCAGGGATTTCCCCATTCGTGGAATGCAGATCTACGATGGGCCAATCAACATCCAGAATTGCACTTTCCGCAAGTTCATAGCTCTCGATGGACG
37010	7	12147657	47.458	61,G>T	G;T	TGCAGGATTTTGCTTGAAGTTTAGATGATGTTGTATAAAGGAGCAGAGCGGCTTTTGTTCATTTTGCTGGTGTTTGATTGTCTTCTGGCACTCAG
37011	7	12217144	47.749	75,C>G	C;G	GATGTCACAACGTTTGCATACATGTTCTAGTGCACAATTGCTCAATTAGCTACAAAAACCAGCTGCAACATGCTGCTTAAATCAATGATCCTGCA
37025	7	12539705	48.039	59,A>G	A;G	GGTTCATTTGCTTGAGGTTGTTTTTTCGATTGGACAGTCACAAATTGGTCGGGGAAAACGTGCTTTGGATCTGCTCAATGTTTATGATACCTGCA
37026	7	12539796	48.039	13,G>A;14,T>G;31,G>A;62,T>A	AGAA;GTGA;GTGT	TGCAGGGTACTGAGTTATTGCCAGAAATACTGTGATTCGTTCAATCGATTTTACTTGATTCATTTGAGACTTTCTTGTTGTTTTGAAGAATGTCA
37045	7	13219652	50.41	0,A>T;9,C>A;43,G>A	ACG;TAA	AGAAATGAACATTATTGAGCATGTCTGGGGTAAGATGAAGGAGGAGGCATTGAAGATGAATCCACATAATCTTGATGAACTCTGGGAGTCCTGCA
37048	7	13348220	50.41	65,T>C	C;T	TGCAGGAGAGAGATTAAACACTGTCAGACATCAAGATCAAATGCTTTTCATAGATCAATCTTAGCCGAGATATACAACATCAGACCACTTTCAAG
37060	7	13788577	50.995	23,C>G;56,T>C	CT;GC;GT	TGCAGGGTTTCTACAAACTCTCTGAACAACGGATTTCCTTTTAGAGTTATAAAATGTTTTCCAAGAAGCCTTTTGCAGTAAATCACAAAGTGCAA
37072	7	13999311	51.579	77,C>T	C;T	TGCAGGCATCAACCGTCTTACTGTTATTACAACGAGGGATTACAAAGCCTCTTCTCCATTTATTCAACCACGGCATTCGTCATGATTTTGTGCCA
37092	7	14808258	51.87	62,T>A	A;T	TGCAGGACAATGCCTCTTTTTGGGCTACTCTACGACCCAACGCGTCCCTGAGTGTACTTCACACTGTCGGCGTCTTTCTGAAGAGAGAGCAAAAC
37078	7	14308634	52.163	1,C>A	A;C	GCATCGCTTGTTTTTAATCCATTCCTACATTTGTTTTTCCACTTGATGTTTTATCATCCGGCTTGTGCTTTCTCTTTTCCCCTCCACATCCTGCA
37098	7	14981432	52.745	25,G>A;46,G>A	AA;GG	CAGAAAGAGAAGAATTGCCAATGGCGAACTTAAAACTGTGAAATACGCTAGAGCAGTGGTCACCAAACTTGTTCCTGGAGGGCCGGTGTCCTGCA
37101	7	15022041	52.745	64,T>C	C;T	TGCAGGACGCCAGAGGGATGTTTGTTTGTTTTTTTGGTGCCAAAATCTTTAGCAGGGCTGAAAGCGTCTGATTAAGGTTTAGGAAGAGTCATATT
37106	7	15263969	53.035	12,A>G	A;G	TGCAGGGACACCAGCCCTCCAGGACCGAGATTGGTGACCCCTGGTATAAAGATACAATTTAGGTTTAGTACTATAGCCTTACAGCAAGAAGATCG
37109	7	15342281	53.326	19,G>A;24,C>T	AT;GC;GT	TGCAGGGAAGTAGAATAGAGAAAACTCATATATCAGAGGATATTCAGAGGCTGTGCAATGTAAAAAGAAAGTGAACTCCCATTTTAGTAGTTTTA
37113	7	15507960	53.326	20,C>T	C;T	TCTAAAAACCATCTAAAAACCAAAACTACGGTTTTGGGAAAACTCTCCTCACTACATCGTTCTTTTCACAACTGATGCATTGTACTATCCCTGCA
37114	7	15508051	53.326	77,T>C	C;T	TGCAGGCACAGGACGTCAACATTATGCCATATTAACAATATAGCCCAATGTGTCATGGGGACGTTGGATTTTGTCATTATTTACTCGAGAAAGTT
37136	7	16422622	55.738	79,A>G;86,C>A	AA;AC;GC	TGCAGGCCTGACGATGGGCCTTCATCAACACTCATCGGCTTTTATCTTCACTGAGGACTTGAAGAAGCTCTCACCCGAAAGACAGACAGACAGAC
37138	7	16436981	55.738	43,C>T	C;T	TGCAGGCACAGGACATCAACATGACATCATACTGATGTTGTACCCCAATGTCATGGGGACATTGGATTTTGTTTGAAAATGAAAGTGTCAGGCCG
37149	7	16955570	56.319	93,A>T	A;T	TGCAGGGACACCGGCCCTCCAGGAACAAGATTGGTGACCCCTGCTTTACAGGATTAAATAAAATTATTATTTAAGAAACATTGAATAGCTTCATC
37157	7	17169030	56.319	83,G>A;88,G>C	AC;GG	TGCAGGACTCTGACGTCACCGTCAAGGGCTTTCGAATATACGGCACACCATGGTAAGTCATTCATACTCTATCATTTCATTTTGATACGATCATT
37161	7	17352142	56.319	3,T>C	C;T	AGCCGTGGTGTTTACAGTAGGGAACGAGACGGGTGTGTGAAAGAAACTCTGCTGGAAAGCTTGACCGCCTTTAGGTGTGGTAACTAAAGCCTGCA
37171	7	17556116	56.901	23,C>G	C;G	TGCAGGGATGTGCCAGTGATTGGGCATCAGAAGGGTTGTTGTTGCGCTGTCAAAGCATTCTTCTCCTGCTTTAACTCAAGCCTGAAGTTTAGCTG
37176	7	18099820	56.901	5,G>A	A;G	GGGGGAAAAAAAATCTATCTGAAGCTATGAATGTGTGTGTAAGTCTGTAGAGCAGGGGTCACCAATCCTGGTCCTGGAGGGCCGGTGTCCCTGCA
37191	7	19139317	58.063	6,A>C	A;C	AATCTCATTTTTTCTTCTCTCCTTGCAGAGACGTTTCAGATCATGAAGCAGACCCGTGCTCATGAGGGCAGTGTGTTCACTATGTGCATCCTGCA
37201	7	19641615	59.779	21,A>G	A;G	ATTGTAGTATTATAAAGAACTGTCAAGTTTTCTAACTGGCTAATGACATGATCTAATGCAGGGATTCTCAACCAGAGGGCCTCAGAGATCCTGCA
37202	7	19641706	59.794	10,C>G	C;G	TGCAGGTTGGCCGCAAGATAGCTTAAAATTAACTTAATTGTTATACTATAATTATTTGATTTCATTATTAATCAGAATCAGATCAGAATCAGTTT
37203	7	19673676	59.82	47,A>T;48,T>A	AT;TA	AGTTATGCATATGACTCAAAAACTAGATGTCCCATTATGGTGTCTGATATATTAGTATTATATATACACTTGATGTGTCCAAACTCTGTCCTGCA
37207	7	19684551	59.82	54,A>T	A;T	TGCAGGTCACCGGACCCCCAGGAACAAGATTAGTGACCCCTGGTATAGAACATTTTAATGTGGTCATGGCATTGGCCCATGTACATTTCCTGCTA
37209	7	19846141	59.82	40,C>A;55,T>C	AC;CT	TGCAGGGTTGTGTTTACTCTATGTACAGTAAGTAATCTACCACAGGCAGTGATTGTGCTGGGCATGTTTTCTGTAAACAGCATGCGCTTGTGTGT
37217	7	20413819	59.82	4,T>C	C;T	GGATCGAACCAGAGCACGCATCGTGGTGTCCACTGGACCACAACGGCTTTTCTTACGGGAGTGTATCATCTAAGTTACATCATCATAAACCTGCA
37237	7	21552087	60.401	44,C>A	A;C	GCCATTAATAGCCTCATTCTGGGCTTTTTATCATTGTCATCTAGCAGTCAGATATTATTCAAACCAAATGTTCTTCCCTTCTGTCACTTCCTGCA
37238	7	21552178	60.401	56,A>T	A;T	TGCAGGTCAACTTCTGTTTCTCTTTGTCAAGTATTGCTTCCCTTTCTTGTCAAATCATTTAAAAAGAGAGAGTCCAGAAAGTCCTGAATGACGTG
37247	7	21720165	60.401	13,A>G	A;G	GATCCAGGAATCCGTCTGCTTTGTGTATTGTCTTACACCTTTAATGTTCCACCCACATTATGCTAATAGTGAGGTTTGTGTAGGTGACTCCTGCA
37253	7	21993912	60.401	13,C>T;26,A>T;65,A>G;68,T>C	CAAT;TTGC	TGCAGGACCACAATTGAACCACTAAATTAAGTTAACTTATTAGCTTTTACAAAATTAAGTGGATTGAACGGAAATCAATTAAGTTGTGCCAGAAA
37254	7	22105472	60.401	39,G>A	A;G	TCCAGTCCCCTGAGATCTTTATCTTAGCAACACAAATTAAGACTGTTTAGATCAGGGGTCACCAAACTTGTTCCTGAAGGGCCGGTGTCCCTGCA
37265	7	22391566	61.564	75,T>G	G;T	TGCAGGGCTAACGAGGCAGTCTCTTCGTTACCATGGCGATGGCTTGTCACACAACTAACCTGAAACCCCAGTCGAGGCGCACCTCCTCCCTGAAA
37268	7	22450496	61.564	39,A>T	A;T	TAAGGCACCTTTAAAAGCATGCGTTCAAAAAATATATATTTGTTTACAAACCGGCCATCAATAGATCTCACGTTCTCCTTCACAGCCGGCCTGCA
37272	7	22530354	62.145	44,T>C	C;T	TTGTGTCAGATTTGTAGTGTTGTGGGCCTGCTGGTTGTTTATGATTGTTGGCTTCATTTGTTGTGATAGAAGTAGAGAGTTTGTTTAGCCCTGCA
37273	7	22530445	62.145	65,G>A	A;G	TGCAGGCACTGAGATCTCCAATCCTTCTTTGAGTAGCTGACCCTTTGCTTCAAATTACAACCAGTATTCAGACAAGACAAGGAACACACTGTTCC
37278	7	22570596	62.145	59,C>T	C;T	TATGTTCAAACGTCAAACGCTTTAAGCTGTGTATTTTGGGATTAACATTTGCGCTGTCTTTGTTTTTCTGTTCGTGATCTCTCATCTCTCCTGCA
37290	7	22906547	62.145	10,T>A;43,C>A;92,G>A	AAA;TCG	TGCAGGAACTAAAGCCAGTAAAGAAATGCTGGCCCAAAAAGTCATTTCGCTTCAGATCTGTGAGGCTGATTTACACAAGAAGTTGATCCCTCAGG
37301	7	23238920	62.145	63,G>C;66,A>G;69,T>C	CGC;GAT	TGCAGGGTTCAGCTCCAACTTGCCTCAACTTGTTTCAAGTATACCAAGTAAGACCTTGATTAGGTTATTTAGGTGTGTTTGATTAGGGTTGGAGC
37306	7	23589188	62.727	10,T>A	A;T	ATATAACATAAACAACATAGAAACAAAAATGTAAAGTATATGGGTATTTTAAACAAAATGTCTGGTGCATTAAAACAGGAAGACTGTGTCCTGCA
37308	7	23597375	62.727	29,C>T	C;T	CTGTGGAGGCCATTTGAGTACAGTGATCTTATTGTCATGTTGAAGAAACCTGTCTGAGATGCTTCGCGCTTTATGACATGGCACGTTATCCTGCA
37311	7	23705409	62.727	20,T>G;64,T>A	GA;TT	TGCAGGTGGTTGGCAAGCTGGTACCGTTATGCGGTGCATTAAGTATATGCTTTAATAAAAAGATAGGTCTTTAATCTAGTTTTTAACTGCGAGAG
37312	7	23734500	62.727	12,A>G;70,A>T	AA;GT	ATAGAGACTTTAAGGTGGGCTCTTTTCACTTAGGCTAGAAAGCAACTACTGTACTTAGCAAATGCATACAACTCAGGAGTACTTAGGAACCTGCA
37316	7	23787347	62.727	67,C>T	C;T	CACCTAAAGTTTTATTTTGGGTTGAGCTATCCTTCTTAAGATCTTTAGTATCTGCATCTGTTTGATACTCCGTCCATCTCTACCCGTGTCCTGCA
37321	7	23935322	62.727	92,G>T;94,A>T	GA;TT	TGCAGGTGGGGAAGGGATGGGTTTTTCGATCAAATTTCTGTTAGGAGATATTATATCATGATCTTATCGTTTCAACTGAACGTGATGCAAGGTAT
37327	7	24158428	63.309	92,C>T	C;T	TGCAGGCGCTGAACTTTGACATCAATATTCCAGTTCCATACCGTTTCCTTCGCCGCTATGCCAAGGTGAGAGACAACACACACACACACACATAT
37331	7	24320828	63.892	16,A>T	A;T	TGCAGGTATTAAAAGAAACATCCTCTTATGCAGGTGAAGAAAGTATATTCTCGTTCCAGTTTGCTGTCATTTGTTTGGTGTGTTCTGGTGCAGCT
37348	7	24935326	63.892	41,G>A	A;G	TGCAGGCAAAGATAGTCAAACACTGCCTCGTTTCTCAAGCAGAAATTATTCAGCCAATTAAACAGAAACCCTCACTTTTTGCCTGGTGTTCCCCC
37358	7	25203135	64.473	14,C>G;40,A>T	CA;GT	ATTTCAAATCAACGCCATTCACCCTTACTTTACTTCAGACAACCATGATAATAAGTTTTGTATACTTTAGTTTATCCATGAACATGATGCCTGCA
37362	7	25240368	64.473	6,A>T	A;T	TATATAAATATATGCACATGCATACATTATTCTCTTCAAAAAGCTGCATGTTTGACTTTTACAATATTCTGCTTTCAGAGTCACAGAGTCCTGCA
37364	7	25257717	64.473	4,G>A;19,G>T;26,C>T	ATT;GGC	GTTTAAAAGCTTCAATAGTGCTGCATCGTAGTATTTGTGTATAAATTATGCATTCTGTTTTTTCAGACATTAATTCCAGACATCAAGCCCCTGCA
37368	7	25407069	64.473	27,C>T	C;T	TGCAGGGACTGATGAACATTTTGAATGTGTGTTTGAGCGCTCTAATCTCGTCTAAACTGACTCAATCTCCTCTTTTTAATCAGCGAGACAGTGAG
37373	7	25588368	64.473	2,A>T	A;T	TCAGAGATAGCGAGAGATCACATGTTTTATTGACTGTCACTGTATGTGTGTGTTAATACTGGTGCAGCATATGTTCAAGAGGGGAAAGGCCTGCA
37390	7	25961034	64.473	36,A>C;65,A>G	AA;CG	AGCCAGCTCGAACACATCTGATTACACAGTTCCTGTAAAACCTGAGGAGACCAATTCCATGGACAATCTTCTTCAGGGTTTGGGTTCTTCCTGCA
37401	7	26180820	65.055	72,A>T	A;T	TGCAGGGTTTAGCACCAACTTGCCTCAACACACCTGTCTGGGTGTTTCAAGTATACCTACTAAGACCTTGATTAGCTTGTTCAGGTGTGTTTGAT
37419	7	26855148	65.636	14,A>G;81,T>G	AG;AT;GG	GTGAGATATTTGTGGAATGAGCTTTGCCTGAAAATAACATTGGTGATTGCCTACAGGCAATAAGAGTGCAGCATTCACTTGGGTGTGTACCTGCA
37420	7	26855239	65.636	90,C>T	C;T	TGCAGGCAAGCGGGAGGTTGAGGGAGAAGGTAAAAGCACTCATTTTCAGTTTATTTGGACCCAAGAAATGATGGAAAAACTAGTGGAAATTTGGC
37434	7	27472512	65.636	17,G>A;34,A>C	AC;GA	AGGTGAGAGACATTTCCAGGGATTTGTGAAGCCTCATTAACAGATTAGAGGGGATTAGAAGAGCAGTGCATTCATTTGCTTACCTTCGTCCTGCA
37436	7	27486688	65.636	43,T>C	C;T	AGATCAGTTCATCCAGACATTTTATTCTGATTCACAAACTTGTTTGAAGAACCAAATTAGCCAGAGATCAGTTATCAAGATCAAAAGATCCTGCA
37441	7	27552445	65.636	87,T>A;89,C>T	AT;TC	TGCAGGAACGCTTTCTTTGCCATTCCAGATGACTTTATTAATACGTTATTTGAGTCATTGCTTTCTCTACTGCACCCTGACTTTATATTCTATAC
37449	7	27702357	65.636	38,A>T;81,A>C	AC;TA	TGCAGGTAGAGGAGTTGGTGCAAGACTTGCTGGCTGAGACGTGACAGTTTGAAAGTTGTTTTGTACTGGATTGCCTTATTTAAGGTAAAAATGAA
37459	7	28008917	65.636	2,C>A	A;C	CTCCATATTTATAGTTGAGGTTTTTTTAATATGTGAAGGACGACAGGACAAGCAATGCTGTCCATGGCTATAGGCTTGCCTTCAACTCACCTGCA
37466	7	28291766	65.636	19,G>C	C;G	TGCAGGGTATAGATATTGCGTTGTAAATAACACAGTATATTCCTTTAACCTCTAAAGTGGTTGAGTGATTGGAGCAAATTTCTCAGATTAATTAC
37471	7	28361781	65.636	31,A>C;32,A>C	AA;CC	TGCAGGTTTAGCTCCAACTTGCCTTAACACAAATGCCTGGATGTTTCAAGTATACCTAATAAGACCTTGATAAGCTTGTTCAGGTGTTTGATTAA
37486	7	29166790	67.163	71,C>T	C;T	TGCAGGCGTTTGCTATTGCTCTGTCCAGCTTTGACAGTAAGCTAGCCTGTGAGTAGCCATCTTTCTCTGCCCGCCTCAGCCACGAAAGGACCCGG
37496	7	29393389	67.163	78,T>A	A;T	TGCAGGACGACCAATGCAGTTCAACTCTTACGAGTCATGTTACTGAATCAAAAACTTGCAGCAAGACCAGTGTTGGCCAACTCTTATGAATTGAT
37498	7	29446483	67.163	19,G>A	A;G	TGCAGGAAAGCAAACAAACGAACATGTGCATTGGTTATCGTTTACCTTTTCTTTGGCCTTTACACATTAATTATAGCTCCTGCTGAATAGTGTTC
37504	7	29711150	68.689	38,A>T	A;T	TGCAGGAAGAAATCTGTAGTCCTTTAATGGGCCAGAAAAACTGTATTCACACTGAAAATGAATATGCAATGCAACAATAGTTAATGTGCTTTTTT
37505	7	29754857	68.689	30,A>G	A;G	GAGTTATTGCATCATGTCTGTGTTTAGCGCAGCCTTGTGGGGGCTCTGCTCTTATCCCCCATCTTTAAGAAGGCAATCAGGGGTGTAATCCTGCA
37512	7	30029596	69.27	36,C>G;48,T>C	CT;GC;GT	TGCAGGCACAGGACGTCAACATGACATCATATTGACCTTGTACCCTAATGTTTTAGAGACGATAGATTTTGTTTGGAAATGAATATTGAGTTGAC
37518	7	30290411	69.27	21,C>T	C;T	TGCAGGCAGAAACTGATTTTTCATCCTCCTGTCAATTTTGAGATTGAGATTTGGGGCTTTTTGGGAATTTATAGCTGTTTTTCAGACAAATGTAA
37531	7	30618316	69.27	51,C>T	C;T	CTGGGACAGCTCATGCCTGATGCTTTCGCTTTCTTCTTTGTACCACATCTCCTTCTCATTGTAGATGGACACAAGTGCATCGATGTCCTCCTGCA
37538	7	30984286	69.27	77,A>C;78,C>G;79,T>C	ACT;CGC	TGCAGGGCATCCAGATCCTTCTGTATCAGCTTATTCTGAAACACAGAAGAACAAGTCTAAAGAATTTCCCTTTCATTACTATAACATAAAGCCAC
37540	7	31026056	69.27	83,G>A	A;G	TGCAGGTAACCGAAATCAACAATCATGAGCTCTGATTTGCCATCATAGAATCCAGACTTGGGCAGCAGCAGGTATGAGGGTTTGAGATCAATCCT
37541	7	31046083	69.27	73,T>A;94,T>G	AG;TG;TT	TGCAGGTTTTATACCATATGGGGCACAGCCTGTGTTTTAGGATATAACTCAGTTTTTTGAACACACTTCATTATTATTGTTCATTTATTCGTTTG
37544	7	31100101	69.27	59,C>G	C;G	CTAATCAAACACACCTGAACAAGCTAATCAAGGTCTTAGGTACACTTGAAACATCCAGGCAGGTGTTTTGAGGCAAGTGGGAGCTAAATCCTGCA
37555	7	31554842	69.27	94,A>T	A;T	TGCAGGCTTTTATGGAAATAATCATTCCTGTAGTCCACCATTTTCGTTTTGCGCATATCTATAATCTGAAAACACAATACACACCCAGCAAGCAA
37565	7	31798295	69.27	30,G>A;31,T>A;37,G>A	AAA;GTA;GTG	CAGGAATCATCATGGGATGAGTAGCCAAAGGTAAAAAGTGAGCTCTTGGACTTTTGCTTGAATTGAAATGGGATGAGAACAGCAGGCGACCTGCA
37566	7	31798386	69.27	30,C>T;48,A>T;59,C>T	CAC;TTT	TGCAGGGAAGTCAAACAGAAACCCCTAAAATGATCACTTGAGCCAAAATTATACTTTGCTATTTATACTTAGCCTTTCAAAGTGCAATATTTAAG
37572	7	32134226	69.27	15,G>C	C;G	AGATTTAAACATCTGGAAAAATGGCCAAAAACGCTATATTACCTATGCTTGGCTAGTATTTGTTGCTGTCACCTTCATAGTAAACAGCACCTGCA
37579	7	32407284	69.27	6,G>T;46,G>C;68,C>T	GCC;GGC;TCT	TGCAGGGAGGAAAGAGCGATGCTAACCTTCACACCTTGACTTTTAGGAGAGCTACAGCGGTGATGCTTCATGCAGCCCTCATGTCGAATCATGTG
37585	7	32547525	69.27	40,A>G	A;G	TTACTGTATGTGTGTCACAAATATGCACATTTCACATTCAGGCAGCCACCCAGTACAGATGCATAGCACCAAGTCAAGTTTCTTGGTAACCTGCA
37591	7	32778871	69.27	69,C>T	C;T	TTCTGCTCAAATCTTACGGGAAACATGCAGGAATCTTACAGGAAACCTGCAGAACTCTTGCTGGAATCCCACATGAAAAAATCAGCACTCCTGCA
37593	7	32821795	69.561	23,C>T	C;T	TCCTTCATTCTCTCTCTCTCTTTCTCTGTACAGCAGAAACAGAGACCAGAAAAAGCAATTTGACTTGCACACAAAGGAGTATGATTAGCCCTGCA
37599	7	32983519	69.852	34,A>G	A;G	AATCTGAGCATGTGAGAAACTTTCTTGTATGTGTGCGTTCTTTAAAACGGTACCTGGTATAGTATGAGACCAGCGATGCGTTGCGAATGCCTGCA
37607	7	33153087	69.852	38,G>C;62,G>A	CA;GG	TGCAGGATCTGAGCGGCACTGGGCTTCTTCTCTCTGTACTGCTCCAGCAGGTAATTCTGTCTAGCTCTTTTGATGATCTGAAACAAAGAGGTCAC
37608	7	33226182	69.852	20,T>A	A;T	CTGGAGGGCCGCAGCTCTGCACAGTTTTGTTCTAACCCTAATTTAACACACCTGATCAAACTAGTTGAGTTCTTCAGGCTTGTTTGAAACCTGCA
37620	7	33726884	69.852	34,C>T	C;T	ATTTCATGACAATGCCAAATTGTATCTGCATTTGCGAGCTGAAATCCTCAACTGTTTGAGCTTGTTGCCGGATTTTACCTTCACAACACCCTGCA
37622	7	33760403	69.852	6,T>A;67,G>A	AA;TA;TG	GTGTGCTTTCTGTCCCACAGCATGGATGATGAGTGAAAGAGTGGGATACAGTCAGAGCAGAGGTCAGAGTGCTGCGGGATTGTGTTCACCCTGCA
37627	7	33769345	69.852	67,C>T;92,C>A	CC;TA	TGCAGGCCCTGACGCTTGCCCTCAACCGCATCACACACATCCCAGACAACGCCTTCGCCAACCTCTCCAGCCTGGTTGTTTTGTGAGTACAGCGC
37629	7	33945506	69.852	6,C>G;21,C>T	CC;GT	TGCAGGCGTTGATTCAGTCTTCGTGTACCCCGTGGCTCTGAGCTGTGAGTGCAACCAGGTTAACTCAGACACAACAGACTGGGGAGCTATCAGCC
37633	7	34003811	69.852	25,C>A;45,C>A	AA;CA;CC	TGCAGGTTTGGAACAATGCGAACATCTCATTCTTATGTTTGTGGAAATTATTTAAAATTCACACAGAAGGCATTTGTAAGCTATTATCTCAGCTG
37635	7	34030441	69.852	79,G>A	A;G	CTGTGCTGCTGCTTGGCGCTGCCCTGCTGGCATCATCCTTTGGAGGGAAGATGATGATTCAGACAGCTGTGGCCCAGGCGAAGACTGCACCTGCA
37636	7	34030532	69.852	15,A>C	A;C	TGCAGGACCTGGACCATGGAGCATCAAGGACCTTGTAGACCTCCAATACCTGGATGAGCTCATGTCCATTGACAACCTAGATGTTTGGTTCTGCT
37641	7	34283695	69.852	11,G>T	G;T	TTTTGTGCACAGGCTCAAGGCTAGTATATTAGCAAACACTAGATCTGGATGTTGCTTCCCAGGTCTGACCTTGTTCTCTCCTTTGCCCTCCTGCA
37643	7	34312908	69.852	80,A>G	A;G	TTAACTAAAGGCAAAACTAAATGAATGGATTTTTTGTCCATGTCATTATTCAAGCTACAAACAAGCATGCTGGAGAACTCGTATGAGCACCTGCA
37657	7	34591037	69.852	32,A>G;86,C>A	AA;AC;GA	AACAGTTGAACTGAACTGAACGTCAACCACACATAGAGGTCAAAAACACTAGCTTCGATGATTTATGATACGCAAAAGATTGACCACCACCTGCA
37668	7	34829299	69.852	30,C>T	C;T	GTACATTTAATAAAATCTGTCTAATGGACATACTGTAACACAGGTATGAAGAGTGTCTGGGTTCTGGATATGAAAGACCTTACACTGGGCCTGCA
37669	7	34829390	69.852	61,T>C	C;T	TGCAGGACAGGCTGCGTTGTGGGAGGAAACTCACTGATCCAGGGCTGAAATTCAGCCTCCTTTATCCAAGAGTATGCCAACAGTATAAACACTTA
37671	7	34853364	69.852	51,A>G	A;G	TGCAGGAATTACAGGAGCTACATATTCCAGCACTATCTACTGCATCTGCAAGGCTATTATGAATATATATTGACCTTATTATGACAGCGTACTAG
37673	7	34972865	69.852	64,G>A;76,G>A;80,A>G	AAA;AAG;GGA	TGCAGGAAAATCAGTATGTTGGGATTTGGAGTGTACCTTCATCCTCTGAAGCGCTCTTTTCTGAAGAGAACATCAAACTCAGGTCTGCCAGCTAC
37675	7	35045411	69.852	64,T>C;87,G>A	CA;TG	TGCAGGAAATCGTCATTAATGTTTCAGCAGGTTAAGTTTAGCTAACATTTATTAGCTGGTGCACTGGGAGCTTTCTAAACACTCATTGCAAATTA
37680	7	35151356	69.852	21,G>A	A;G	AGAAAGGTCTCTCCTAAGTTCGGTTCCAATAAAATATCTCAAAACACACAAAACCTTTTGCTTACCAGCATCATGTAAAGCTGTTCTTCCCTGCA
37674	7	35045320	70.142	7,A>G	A;G	ATCAAAAAAGTTTCTCTTGCTTCAAATCCTAAGCGTGCACAAATTACACAACCTGAAAAATACATCTCAGAGAGAGCAGCAAATCATCTCCTGCA
37700	7	35468794	70.433	22,A>T;69,T>C	AT;TC	AAAAACCGCAGAAATCGTATTAAGGCTTAAGCAAGCAACATTGTGTAAAATTCTAAATTACCACAATAATAACACTCAGCACTCTAAGGCCTGCA
37704	7	35488867	70.433	6,C>T;32,G>A	CG;TA	GCAGGCTGGGACAGGCTTACGGTGTGTGTGGCATGTGAGGGCAAGACAGGATTGTGTGGCCTAAAGCGAGTCAGAGGAATCTGGATCCTCCTGCA
37705	7	35488958	70.433	16,G>T;31,T>C	GT;TC;TT	TGCAGGGTGAGGCAAAGTGTTGTATCCCAAATGCAAGGGCTACTGTCTATAAATCTAGCCAAGAATAGAGCTTTGGACTGGACTTTGTGCTGATT
37709	7	35655091	70.433	46,T>C;83,G>T	CT;TG	TGCAGGGACCCCGGCCCTTCAGGACCGAGATTGGTGACCCCTGATCTAGAGCGTTGATACCTGTCTTTTAACACCGTGAAATCGAAATGGTCAAC
37710	7	35674601	70.433	84,A>T	A;T	TTGAAAGCAGACAATTATGAATGATCAATTTCATGTTGGGCTTTTTCCATTTCGTGGTTATTTGTTGCTTTCGTTGCTGCATGAAAACTCCTGCA
37711	7	35674692	70.433	13,C>A	A;C	TGCAGGCACTTAACAACACACACACAAACCTGTCAATCATTTCTTGTGGTCCCTGATCCATTCCCATTCCTTCCCGTTCCAGCATTACGGCATCC
37712	7	35696876	70.433	4,T>C;7,T>A;34,A>G	CAG;TTA	GACTTTCTGTGAATGTCTATGCATGTTAGTGAGCACTGCAAGTAGTGTTTTCAACCTGTCGTCTGTTGGGTCTGAATCATTGGTCTCATCCTGCA
37714	7	35719810	70.433	36,T>C;45,T>G;52,A>G;66,T>A;77,T>C	CTGAT;TGGTC;TTATT	CTGCCCTTACCAGTGCTCAAATACGTGCATACAACCTACTGCTAATGACCTCAGGAGCTAGGGTGTTGATTAAGATGTGGCGTGTTTTACCTGCA
37723	7	35994932	70.433	19,A>G;43,T>A	AT;GA	TGCAGGTTCAGAGAAGTAGACAATTAATGTCTCCTAGCCCTGTTCCCATGGCATCTGCAGACAGCAAAGTTCTTCCTGTAAACTTTCAAGTGGTT
37726	7	36205486	70.433	2,T>G	G;T	TGTTCTGACCTTACCGGGCGCTGTGTAAGCTCACTGACACACATTGGGTGACAAACATAATATTGACAATCTATTGTCTGGATCAGAGCCCTGCA
37727	7	36205577	70.433	43,A>G;79,T>A	AT;GA	TGCAGGCAATCACAGCAGCCATCAGTGCAGAAAGTGACAGTGAAGCTGTGAGCATCAGCCCTGTGATACAGCCTGAGGCTCAGAGACACTGGACT
37731	7	36487520	70.433	20,T>G;46,A>C	GA;GC;TC	CATCAGATATTGCTAGTTTTGATACTTCTCTAGAGAGAAATGACAAAGATAAACTATAATACATTATAGGATTTACAAGTCATTTAAGCCCTGCA
37732	7	36487611	70.433	79,A>C;90,A>G;91,G>A	AGG;CAA;CGA	TGCAGGGACACATTTATCATTACACCCTGGTCAATGTAAATTTATTGATATGCATTATATCCCCTGGGCAACAGACATGCACAATATATCAATAT
37733	7	36619609	70.433	46,T>C;78,G>A	CG;TA;TG	GAAATGAATAAATTATGACATAAACTGTATGATTAAAGCTATAATTTGTTGCTCCATGATAAGTGTACAGTGTCAAATACATGCTTGACCCTGCA
37738	7	36749026	70.433	87,G>A;94,G>A	AA;GG	TGCAGGAGCATATTAATCAAACAACATCCTCCAGCTTATCAAACAATATTGAAGGTGTTCCCCAGTCATTATCAAATTCATTTTCAAGAGTTTTG
37753	7	37404916	70.433	24,C>A	A;C	AACAGTGAAAGTAACACGTCGCATCGCTTCAAACTACTCCTATGCGAGTCTACGCAATCACCCGGACCTGAACTCTCAAAAAGCTGCCGCCTGCA
37761	7	37529364	70.433	36,G>C;84,A>G	CG;GA	CTGCTAAATTTACTCTAGTTTTTCCACCATTTCTTGGGTCTAAAAAATGGAAATGAGCACTTTAAACTGTTCCCCTAACCTTCCACTGGCCTGCA
37767	7	37733084	70.433	54,G>A;56,T>C	AC;GT	TGCAGGAAACACATGAAAATCTCCTGCCTCACCCCAAATAAAGAGAAGATGGAGGATGAAGAGGAGGAGCAGAAAGAGCTCCCAAACTCACCAGA
37773	7	37897983	70.433	7,A>G;17,A>G;20,T>C	AAT;GAC;GGC	CGGTGTCAAAACGCAACACGTTGACCGCTAGACCACAATGGGGCTGTTATGCTTGTTAGGCCGGAACGATACTTAATCCTCATCATTACCCTGCA
37778	7	37922844	70.433	20,T>C;94,G>A	CA;TG	TGCAGGTACGCACACGTAAACATTTCTATTGGTGGTTTACACGGACTCTCCATAGGTGTAATGTATTTTATACTGTAAAAAAGTTAATTACATGA
37782	7	38018067	70.433	17,A>T;48,A>C	AA;TC	TGACCATAGCCTCACTCATTTTATTCATTATTTTGCTGCAGCTCCACTATTTTTATTTAGTTTCTCGCAGCACCATGAGCAAAATGCAGCCTGCA
37787	7	38289635	70.433	69,G>T	G;T	TTTCTTTTTTTCTGTTGGACACAAAGGAGGATATAAACATTCTAGAAAAGCAGCAGCTATTGACTTCCTGGTTATTTTTCCTATTTGTTCCTGCA
37788	7	38289726	70.433	91,A>C	A;C	TGCAGGTTTTCAAAATTCTTTAGAATCACTTGTTTTGTGTTCAGCAGAATTTGACTTAGAATCAGCGCACTGAATTTGAATTTGAACTTTTATTA
37795	7	38663720	70.724	40,G>A	A;G	AGCAAGAAGGTTGCTGGTTCGACTCCCGGTTGGGTCATTTGGCATTTCTGTGTGGAGTTTACATGTTCTCCCCGTGTTGGTGTGGGTTTCCTGCA
37800	7	38861904	71.014	47,G>A;57,C>A	AA;AC;GC	AAACACAAGCACTTTGTGCTCCTCACCAAAGTGGAAGTTCTGAGAAAACAGCCCACACAAATGGATCACAACAACTAAATAAAAGCCTCCCTGCA
37805	7	38937200	71.014	11,T>C;42,G>T	CG;CT;TG	TGCAGGGGGGCCTCCGCATTTTGCGCTACGCCACTGGATTCAGGTGTTTACACTTGCCATAATATTTACGTCGTCACGCCACACTAGCCACGATG
37811	7	39216312	71.014	18,G>A;48,A>C	AC;GA;GC	AGTCATGTAAACAGTTTCGTGCAACTGAAATATAATGTGCTGTACTGCCGGAATTTTGCTATTCTGTTTATACTGCGATTTCTTCCTGACCTGCA
37813	7	39299609	71.014	39,T>C	C;T	CGTTTTTGGTTCTTGACATTTGTACATTAGGCTTTCCTCCATTCCTCTTCTGATCATTCAATTCCTCCTCCATCTCTTCGACCTGAAGCCCTGCA
37815	7	39332170	71.014	61,C>T;79,C>T	CC;TC;TT	AGTATTATTTGCTGCTCTTACAATTGGGATCAACTACAAGACTTTTGTCAGGTAGTGTATACCACTTTATATGTCTCAACACATACAGTCCTGCA
37816	7	39332261	71.014	62,A>T;63,A>T;64,T>A;82,G>A	ATAG;TATG;TTAA	TGCAGGTTTGGTTGTCAGTTCTTGCTTATAGACTGAACATAACACAAGAGCTGGATGTCAACTATAAGTCAATGAATTTAAAGTCAATGAACTTT
37817	7	39511798	71.014	26,G>A	A;G	ATACTGTAAGATTTCAGTTACATCATAAACTTTGTTTTCGGAAGCTGCACAGATGCAGCTTATAGTAACTAGTTCTTGATCTCAAGAGACCTGCA
37818	7	39558300	71.014	20,A>T	A;T	CCAAATAAACATGTTCCAGCTGATTAAGGTCTTACTAGTCACGTAGGTTTGTTTTGGCTAGTTGGAGTAACACTTTGCAGGACACTGGCCCTGCA
37826	7	39649663	71.014	24,A>C;39,C>T;50,G>A	ACG;CTA	TGCAGGGACACCAGCCCTCCAGGAACAGGATTGGTGACCCCTGACCTAGAGTAAAAACCTATCCAAAGATAGTCAAAAGTTAAAACGAGACACCT
37833	7	39716158	71.014	32,T>C	C;T	TGCAGGAACGCCAAAGCAATCTGTCCCACTGATGGATCCTTTATGAACTCAAATGCTGCCTGAGGCTCCAGTGCATCATAGTGTCCTACAGAAAC
37834	7	39762637	71.014	56,A>G;70,T>A	AT;GA	TACTTTTTGGATTACTTAATATGCTTTTAAAAATAGTTATTAAAATTAGTGTAATCACGTTGAATCGCACACAATGAGAAAATAAGCTCCCTGCA
37838	7	39818888	71.014	84,G>A	A;G	TGTATTGGCCAGTCTAGTCACCAGACATGAACATTATTGAGCATGTCTGGGGTAAGATAATCCAAAGAATCTTGATGAACTCTGAGAGTCCTGCA
37846	7	39897199	71.014	35,C>T	C;T	AGGAATGAACATTATTGAGCATGTCTGGAGTAAGATGAAGGTAGAGGCATTGAAGATGAATCCAAAGAATCTTGATGAACTCTGAGAGTCCTGCA
37849	7	39931559	71.014	22,T>A	A;T	TGCAGGACTCAGATTGGCGTTATCATCTGATTGAACACTTATTATTAACATTATTATTAATATTCAACTAAAGCGAGCTGCGTGGAGTAACTACT
37850	7	39975989	71.014	29,T>C;44,G>A;85,A>T	CAT;TGA;TGT	CCCATAAAATAGCCCTTGTGTTTAGAAGGTTAAGTTCTCTCTTTGCTTAACTCAGGGGTCACCAATCTCGGTCCTGGAGGGCCGGTGTCCCTGCA
37852	7	40120357	71.014	43,A>G	A;G	TGCAGGTTATTGCCCATAAGAGGTGTGTTATGAGCATAGATCTAAGAGTTTATTTCAAGAAACTGCACTCCCTTCACACCTTGTTCGCTTAATAT
37853	7	40138608	71.305	49,C>G	C;G	ATGATCAATACAAGTGTGTTTCAGATTATATCCTGCACCATATTTGCATGCATCAAGACAATAGCAATTAATATAACAGTTCCTTCTCACCTGCA
37868	7	40394136	71.596	6,A>T;7,T>G;71,C>T	ATC;TGC;TGT	TGCAGGTGCTGCTTTACCAGGAGCTCTCTCTGTCCTCCTACAGTCTGAACCATCACAAAAACACCTCCTTTCCTCTGCTTTGAGCAATGAAATGC
37873	7	40831681	71.596	43,A>G;58,T>C;70,A>G	ACG;ATA;GTA	ATGAACTCAGATAACACAAACAACAGTGTTGAATTGTGCAAAAACATACATGTTTATTCAACAGAAGCTAGTTTAATACTTGAGGTTTACCTGCA
37876	7	40832968	72.177	17,A>T;51,C>A	AA;TA;TC	TGCAGGTAAATGCAGTGAGTGAGTCACTGTGTATCTGGGTTACTTCAGTATATGTGTGTATTCTAGTGTCTGTCTGCCAGTAGCGTCCCTGAAAT
37877	7	40852488	72.759	13,T>C	C;T	AGAGCGGTAAGTCCTGCATGGAGTGAACGTGATTTTAGTTTAATGTGCACGTCAGACTTGTTGTGAACACATGAAGCAGAGATAAACATCCTGCA
37895	7	41350404	72.759	82,G>A	A;G	CTCTGCAAGTCTCATATGGTCGCCCACTGAAGCAAAGCAGAGCTGAGCCTAAGTAAGCTAGGTTGCTGCCGGAAGTGGTGTTGATAAGGCCTGCA
37911	7	41590406	72.759	48,T>G	G;T	TGCAGGTGAGAAGACACATTAACCTTCATCCAAAAATATAGTTCTCCTTTCCATTTTATAGTACCACTTCCAGTTATTGTGTACATTATTTTTGG
37913	7	41915147	72.759	59,G>T;80,G>T;85,G>A;90,T>A	GGGA;GGGT;TTAT	TGCAGGGCCACAACCCAGCTCAACTTTGCTTCATTAAAGTCACTTGATCAAACCTACAGGTAAACTCTCAGTCACACTTTGTGCGGTTTCTAATC
37917	7	42012980	73.347	93,T>C	C;T	TGCAGGAATTAATCTTCCTAGGCCAGCTAATTATTTTGTACAGATATCCAATAATGATAAAGTAGTGAAGGCAGGATTTATGATAAAAGCCTTCT
37939	7	42480620	73.935	9,G>A;42,G>A	AA;GA;GG	TGCAGGATCGCTGAAAATTAACCATCTGCAGTTTTGCCATCCAGTGGACACAATTGAAACAGCAGCTTTCTTTATTGAAAAATTGCAGCTCATTT
37940	7	42507250	73.935	9,T>C;29,T>C;87,T>C	CCC;CTC;TTT	GAAGTTATGCCATGTAATCAGGAATCTGGTTTGATTGGTCTGCCCAATTAATCCTTATTTTTTGCAACATTGTTTTTAATCATCCTTCCCCTGCA
37951	7	42821379	73.935	38,C>A;39,C>G	AG;CC	TGCAGGACAAAGTTGGCCCATGGTAACCTTTGATTTGGCCTGCCATACCATCTGAGAAAAGAGGGAGAATGATGGGGAAGGTTGGGTGGAATGCC
37957	7	42890808	73.935	71,C>T	C;T	TGCAGGGTCCACTATCAGCGATAAAGACCGCCATGCATAAACACAGCAAGAAGCAAAGCTTGTTACAGCCACCAGTAAACATCATTTTAATCAAT
37970	7	43210012	73.935	27,A>C	A;C	AAGAGAGAGAGAAAGACATGAGGAATTCATTTACCTTTGACTTTCTGCTATCAGGGCCACGTGAATGACCACATCGTTCTCAATGGGACCCTGCA
37985	7	43476421	73.935	71,C>T;78,A>T	CA;TT	TGCAGGAGGAATAGAGAGGGATGTCGGGTCTTATCTTTAAATGAAGGCTCAGACTAAGCCCTGGCAGTAAATAAGCGTTTTATTCATGCAACGAG
37986	7	43501606	74.517	26,A>T	A;T	TGCATACAAATTAACGTCATAGTTCCACCACTCTATTCTCATTCCGCTACATGTGTGGACATACAGTACAGAGGAACTAAATGTCATGTCCTGCA
37987	7	43501697	74.517	25,T>G	G;T	TGCAGGACCACGTTGCTACATAAATTAATCATAAATACAAACACAACACTGGACATAAGAGCTGTTTTTAAAAAAGCCTACGCATATCTAACATA
37999	7	44068087	75.694	7,C>T	C;T	ATCTTACCTTTCCTTTTTATAAAATGTAACTCCTCTCTGAAAAAAGGCCACGGCCAGGTGTTCATCTTTGCCAATGCTTCCATCAAAAGCCTGCA
38016	7	44376027	76.275	9,G>T;84,T>G	GT;TG;TT	TGCAGGAGGTGCTTTAAAGCTCAGTGTTTTTAATATAAAATAAAGGCATTTCAATGAACTCCTGCACAGTTGGCTTTTTCTTTATACTTTAAAGC
38029	7	44577050	76.275	38,T>A;40,C>T;80,T>A	AAC;ACT;AGT;TCA	ATGCCTGGCAACATGCATTCAGTGCCTAGTTATAATACTGCGTAGTGTAATCTCAAGACCTTGGCCATTAGTCTAATGAAATATGTTTTCCTGCA
38033	7	44620525	76.275	38,T>G	G;T	TTTGTGCAGGTGGTTGCTCTCTGCACATTCCCTGAGCTGATGGAAAGCCCTAGTTTCCCAGAGGATGCAAAATGGAGAGCACGGCGTATCCTGCA
38034	7	44620616	76.392	93,C>A	A;C	TGCAGGGCTGCGGAGGTCACAGTCTGGGTGTGTGAAGGCCACAATGTGGAATCAAAATATAAAACCGTTTACAGAGTAGTGACTGGAAAGCATCC
38050	7	45013745	76.392	68,A>T	A;T	TCCCTACATTCAATACATCTTAGCAACCTAGTACCTCTTTGCAACCACTGACTGCCTCATGAACACCCTAGCAACTTCCTAGTAGCCACCCTGCA
38052	7	45169461	76.509	18,A>T;89,C>A	AC;TA;TC	TGCAGGGCAATAACTGATTGCACTACAGAATGTTAACATCCACAAAAAATTTCATGTAAATGCATCAGCTTTTCACTGCGTAATACTCAATACTT
38054	7	45286674	76.853	65,T>C	C;T	AGGTTTTTGTCATGTAAGAGCAGGGTAAACATGTTGGTTTTCTAATTGATCTCTTTATATCGATCTCTAAACTTTCAAGATCAAAGATCCCTGCA
38094	7	47168193	77.407	56,G>T	G;T	GGATGATATGTCAGTGCACAGCGTCTGCCAGGTAGGTATTTCTCTGTTCTTTGGTTTGGGCTCAAGGGGGAACAAAGGTCTTCCCGTTTCCTGCA
38152	7	49621189	79.813	68,C>A	A;C	TGCAGGCTGAAATGTCTCTGACAGACTTTCATGTTCAGCAGCTCAACAGGGAGTCATGAGGCAACATGAGCCACACATCATCAAGTCTCGTGATG
38165	7	50179946	80.394	57,A>G	A;G	TTCCCTCCTGAGACTAGCGTCAAATCGTGGTGTGACCTCACAGCGCACCAACAGCACATCCTCTTTCACAAAACCACGCTGCCGCAATGCCTGCA
38175	7	50506630	82.017	22,C>T;43,G>C	CC;CG;TC	TGCAGGAGAAGATAGGAGAGTCCATCTACCTCAATGATGACCTCGTCATAGAGCAGCTTAAAGTGTCCATGTCTGAACTTCGCAAAATGAAGCTT
38176	7	50556668	82.758	43,C>T	C;T	TTAGGACCAGGGGGCTTTTTTGTCGTTTTTTAAACAGCATAAACGTTTACTGCTAAGGACAAACCAAAGACTCATACACAACAACAGGTCCTGCA
38181	7	50613430	82.761	40,T>C	C;T	TGCAGGTGGTAATCTCAGTGCCTGATGGGTCTTTCCGTTCTTCTTTCTTCATGTTCTGGTGGTGTAAAGGGTTAGAGTTTGATCTAGACAGGCTT
38192	7	51131124	83.64	67,T>C	C;T	TACACATTTTATACATTACTTTTATTGTAGTTTACACTCTTTTGGTTGAGAGGCCTATTAGGTATTTTACTCACATCATATTACATACTCCTGCA
38208	7	51426739	83.65	80,C>T	C;T	TCAGGGAAGCTCAGCTCAGGCCAGGAAAATGGTTAACATCAGCCATTGGAACTGACCCAGTGTGTTTTACATATTTAATTCAGTCGAGCCCTGCA
38217	7	51921458	84.522	49,G>T	G;T	TGCAGGCCTCCATCATCTGTTGCTATGTGATGTATTTGACCTTCTCTGCGCTTTCCAGCCGTCCACCAGAGAAAGGTAAGCAGGAAAGACTGCTT
38222	7	52017483	84.522	8,C>T;44,T>C;55,T>C;89,T>A	CTTT;TCCA;TCCT	TGCAGGTTTGGTTGATCGGGCTGGGCTGAAAAACAATATCATATCGAATGGCAATCAAATTTATGTTGATAACGATGATAAGCTCTGGATAGTTT
38224	7	52112509	84.522	35,A>G	A;G	CATACCTTCAAAAGCTCATCCTCTGTGGCATCAGGAAACTTTTCATTAAGTGTGTCTTTCAGTGTTTTGGCAATGAACCGCATGCCGTACCTGCA
38228	7	52336408	84.522	23,G>A	A;G	TGCAGGAGCACCATGATGCCATAAGTGGACCAGAATGTTGGCCCTGGGAGCCTGGGTGGTGTAGAAGGTGGAAGTAACAGCATTGGGTTGAGAAG
38234	7	52508012	84.522	33,G>T;79,C>G	GC;GG;TG	ATAAGGGGTGATTAAAGTGAGGTGGGCAGATGGGTAGTTTGATAGCAGTTGGTAAGAGGTGTTAAAATACATTAGCTAGCTATATTTACCCTGCA
38242	7	52616580	84.522	53,C>T;56,G>A	CG;TA;TG	GGACCACAAGGAATACAAGGACCACCTGGCCCCCCAGGACCATTCAACAGTGATGTGGAATGTAATCGTGGTCTTCCTGGTCCTCCAGGCCTGCA
38245	7	52626047	84.522	39,A>C	A;C	TGCAGGTTTAAATGGAGCACCTGGTAGGCCAGGAGATCCCGGACGATCTGGATTACCTGGTATCCCTGGAGATAAAGGTCTTGCTGGTCGTGATG
38248	7	52774810	84.522	90,G>A	A;G	TGCAGGGAGACACACGGAGTGTCCTGTACTTGCAAAGAAACTTGCTCCCCGTCCAAATTAATCTTCCTTGAATATAAGGCCCCTAGGAATGTTAA
38254	7	52977358	84.522	6,C>G	C;G	TGCAGGGAAACTACAGACTTTTGTAAATGGTTTTCTAAACGTGATATCTGCAGGGACCAACAAGCCCAAGACGCAAAATAAAAAACAGAAACAGA
38262	7	53307274	84.812	9,C>T	C;T	TGCAGGGGGTGAACTTTTTCACAAAATTAGATCTCCGCAATGCTTATCATTTAGTTCACATAAGACCCTGGGATGAGTGGAAAACAGCGTTTAAC
38269	7	53897944	85.103	11,A>T;63,A>G;64,C>T;72,C>T	AACC;AATC;TGTT	CAGGCGTTAAGAGTGGATGATATTTTATGCCAATTAGCGTGTGACAGTGAGGCTCAGGGATGAATGATGGGCCGCGTGTGCCGCACTACCCTGCA
38271	7	53921547	85.103	12,A>T;27,C>G;86,A>G	ACA;TGG	CCATGAGCTTGGAGGACTGCATCCATACATTTCTGCAATGACTCAGATCATTTATTAATAAAGTCATCTGGAATGGCAAAGACAGCATTCCTGCA
38275	7	53979361	85.103	4,A>G;17,G>A	AA;GA;GG	ACAAGTCAATAAATGAAGATAAAGTGTGTAACCTCTGAAGGCGTCTGCCTGGTGGTTGAGCTCAGAGCTGGAGGTGGGCGCAGCGCTGGCCTGCA
38277	7	54034117	85.103	8,A>G;18,A>C	AA;GC	TTCACACAGTTTGGTCATCACTTTAGACATTACACTAGAGAATCATTTGAATCAGAGGTCACCAATCTCGATCCTGAAGGGCCGGTGTCCCTGCA
38279	7	54229269	85.103	64,G>A	A;G	ATGTTTGCACACATTTTTGAATTGTAGCTGATGCCTGAATAAGGGATTTGTCTGTTGTTTTCATGTTTTAGGAGAGAGGTTTATCGTATCCTGCA
38281	7	54245350	85.103	48,G>A;83,A>T	AT;GA	TTTTTTATTTGACAAAAATATTAGTCACATATACAGTAGCAAAAGTCAGAATAAAATAGCCTACCTATTATAATTTGAGGCATAACTTTCCTGCA
38287	7	54438579	85.103	61,T>G	G;T	CTCTGACAAAGCCAGGCTCTGAAAGCAAAGTTCTGTCATCTTTACAAGCAGCAGACAGAAATAAATGAGGACGTTAGATTGGTTTATGACCTGCA
38289	7	54448474	85.103	17,G>A	A;G	GATGTTAGCGTTGTAACGTAATGTGCTAACCACTGGACCACAACAGCTGTACACTGTGGCATGACACATCTGAGTTATATCATCATTAACCTGCA
38314	7	55231449	85.541	20,G>T	G;T	GAAAAGCTTGATGTTCCAGTGTTCTTATACAGACTTTGTGGATTTACCTTTTTGTTTGTTTTGCTGCAGGACTTTGGCAACATCTCCAGCCTGCA
38302	7	55000473	85.684	58,A>G	A;G	TGCAGGTAGGTTTGCTTTGGAAAGAGGGCTCTTGTATCATTTTATTTGTTTGACTGACAAATATTTTGTTTGGTGAAGCGTCGTCGCTTTAACGT
38303	7	55058141	85.684	9,T>G;62,C>A	GA;TC	AGTCTGACATGCTACAATCATTCAGGATTATTAAAAAAGAAAATAAGTGTGTATATGAAATGCAGGCCTTTATTTTAGTCTGCGTCAAACCTGCA
38308	7	55089272	85.684	28,A>G	A;G	TGCAGGGACACCGGCCCTCCAGGACCAGAATTGGTGACCCCTGATGTAAACAGTCATTGACTTCCATTATAATGACATTTTTGATTGCAAAGCCA
38320	7	55409473	85.979	18,A>G;65,G>A;68,G>A	AGG;GAA;GGG	TTTTCTGATGTTCTTGATAAAGGATGGAGGAGGCACCGTGTGCGAGTCAGGCCAAATTACAAGATGGAGACACAGATTTTCCTTTTTTTCCTGCA
38331	7	55692933	86.262	26,C>T;45,T>C	CC;CT;TC	TGTATTATTCATTAATATTAATTATTCGTATTCGCTGTTTGGGGTTGAATGATGATAGTTAACGTTACATCATCATTAACGTTAGTCAACCTGCA
38339	7	56127755	86.262	28,T>C	C;T	GTTTACTTGCCACCACTGGGGATGATGATTTTTGCAACATAGGCTCATATTGAAAATGAGAACAATCTTGATCCTGGAGGGCCGGTGTCCCTGCA
38341	7	56199544	86.262	1,G>T;9,A>T;18,A>C	GAA;GTA;TAC	AGATGTCCAAAATCTTTAAACACATTGACCCGCATTGATGAGGAGAGGACGAATGTTTACTGTATGAAGACTGAAATGGCCTTTAACACCCTGCA
38342	7	56199635	86.262	33,A>G;66,T>A	AT;GA	TGCAGGCACAAGATGCCGACATGACGTCAGATTAATGTTGTAGCCCAATGCCATGGGGACATTGCATTTTGTTTGGAAATGAAAATCTGGTTGAC
38344	7	56383445	86.262	6,G>C;9,A>T;78,T>C	CTC;GAT	TGCAGGCCATGACATGCATTATTTCGACACTGATTATAATCATATAAACAACACATATAGCAGCACTACATCACTGTTCGTTCCTAGATTCTGTG
38352	7	56577514	86.262	57,T>A;72,C>T	AT;TC;TT	TGCAGGCTGATTTCCCTTCCACTGTTAGCACCATCTACAGGTAACAGACCTGATCTGTAAACTCTGTTGTTGTCCATTGATCATTTAAACTGACG
38359	7	57004621	86.262	14,C>T;82,A>C	CA;TC	TGCAGGATACCAAGCTTTGCCTTGTTATAAGTATAAAGTCTAACCTTGAATGCAGTTCTAGCATGGACAGTCGCACAACCCAATGAGAAAACCAG
38372	7	57329123	86.262	9,C>T;67,C>T;69,G>T	CCG;TTT	TGCAGGGTACAACGGTGCGGTGGGAGCATATCTGTGGGTTTTGCCCTCTTCTTTGTTTTTCTTTTTGCTGTTTATGCTGATGTGAAATTAGCTCG
38384	7	57918172	86.262	6,G>A;35,C>T;68,C>T	ACT;GCC;GTT	CAGGGCGAATGCACAGAAAAGTGCCGCAACATATTCATTGTGGAAACGGTGTGTGTGGCCTGGTTCTCCATGGAGTTTTTGTTGCGCTTCCTGCA
38385	7	57918263	86.262	8,G>A	A;G	TGCAGGCTGAAAGCAAAATGCAGTTTCTTCGAAATCCACTTAATGTCATCGATGTCATAGCCATTCTACCATACTACATTTCTTTGGTTGTTGAT
38387	7	58126210	86.262	40,A>T	A;T	TGCAGGTTTTGAGCCTGGTGTTTAGTAGCACCATGCAGGATTCCCTCTATCTTACTACCCCAGTACAAGCTGAAGATAAGCAGCTAAACTATGCT
38397	7	58351071	86.262	9,A>G;27,C>T;51,G>A	ACG;GTA	TGCAGGATTAAGCAAACAACTGTCTGGCCTCAGATTTGTCTTCTGTTATGTAGAGTTGAGTGTTGAACAAATATTTCTTATGAAAGAGCAAAATA
38398	7	58420698	86.262	13,G>T;42,A>G;60,T>C	GAT;TGC	TTTTTTATGAAAGTGGCAAAGTAAAATAAAACATTCATAAACGGTGCTTTTTAACTGTTTCAGTTAGATTTGCTGTAAAGCAGGGGTGCCCTGCA
38403	7	58573108	86.262	17,C>T	C;T	TGCAGGCCACCATATCTCCGCTCAGTAAGGAATCCAGGAGCCAGCAGATGAGGGTTCAGGGTGAGGTTAAAGTGAAGGTCCTGACCACCATACTG
38404	7	58622195	86.262	4,T>G;56,T>A;70,C>G	GAG;TAC;TTC	GAATGCATGAATGCGCCCTGCAGTCCACGCTTGAAAATATTCAGCAGCATTCTGAAACTGGCAGATCTATGTAGATGCCCAAAGTAGGGCCTGCA
38416	7	59133911	86.262	8,T>C;9,C>T;50,G>A;53,G>T	CTAT;TCGG	CATCTTGTTCCGAAAAATGTCAGCTATTTGTGTTTTGCCTTTTGCTATTTGTTGTAATGAATCTGGCATTAAGTTGTGCGTGGTGAATACCTGCA
38430	7	59530709	86.262	26,A>G;32,A>C	AA;GC	TGCAGGTTACAATCCACCAATGAAACATTTTAAAACTGTTTTTCACATGGTCTTAAGATTTAGATCAGGAGTGTATTTGTTTATGCATTTCATTT
38435	7	59594586	86.262	8,G>C;50,T>G	CG;GT	TGCAGGGTGCTAAAAGCATTGAAAAAGTCTTAAATTTGATCATGTCAAATTAAGGCCTTGAATTTGGTATACAAAGTCTTGAATTTCGTTACAAA
38439	7	60104222	86.844	8,C>A	A;C	CTTCACCCATGCATTGACTGTCAAGGGTTGAACAGCATCATGGTTAAGAATACTTACCCTCTGCCGTTGATGTCTTAGGCCTTCGAGCGCCTGCA
38443	7	60230453	86.844	28,A>C	A;C	TGTAATTCATACCTTAAACCAATTTGGCAAGAATCTAAAAGCAGGCGGGGAGTCAGGTTTCACTGTCCATACTCAACAATTCAGCACCACCTGCA
38461	7	60847709	86.844	53,A>G	A;G	TGCAGGTGCCCAGACTGAAAATCCTACCATTGCTTTTATCTAGGCAATATGGAAAGAGCTTTCCTGTTTTATTCCGCTCCAGAAACGACAGACAA
38470	7	61042796	87.425	50,T>C;55,C>T;60,C>G	CTG;TCC	TGCAGGCAATAAATAAAATGCAAGATGTGGTCTGACAAATACAAAGTTCATATTACAATGCTCATAATATCAAGCCTTTCCAGTGCATTAGTAGA
38474	7	61140168	87.425	4,C>T;10,G>A	CG;TA	GAAGTAGTTGAAAAATAGGCGGTGTAATTTACACGGTCATGCAGATGGGCACCTCAGGGATCTAATCATGCATGTCTGAAACCTCTCAGCCTGCA
38520	7	62509258	87.425	44,T>C	C;T	TGCAGGCCAGCGGGAGGTTGATGGAGAAGTTCAGGGCTTCTTTTCGGTCTATTTGCACCCAAGAAATGAAGGAAAAACTAGTGTAAATTTGGCAG
38525	7	62634188	87.425	57,G>A;88,A>G	AA;GA;GG	CTCTCTGCCAGGTAACTCCTCTATCTTGATGTCCCCCAAATCTCCAGTCTTGGGGTCGATGACTGCTTTAGAAAGCTCGTCCTCAAACGCCTGCA
38529	7	62751986	87.425	32,A>G	A;G	GCTGTGACTTCAGGAAGATGATATTTCTCACTGAGAAGAGACTGTAAAAGAAGTTGCGAGGTTTAGATCGCAGAAATCTATCTGCCTGCCCTGCA
38546	7	63151058	87.425	1,C>T;3,A>T	CA;TT	CCAAGCGCCCTGTGGTGAACTCTTGTCCGTGTAAGATATGAACTAGGAAATGTCTGCTTTTACAATATTTTAAGTTCATGCTAGGAAACCCTGCA
38548	7	63204210	87.425	53,C>G;64,G>A	CG;GA	GAAATGAAATGTGAAAAGTGCATTAAAAGAGTATTCAGTGCAGAAATGACATCCTTTGATTTATGGCGGAAAGACATTGGCGTTTTTAGCCTGCA
38550	7	63233934	87.425	78,A>T	A;T	CATCGAACAAGCAGTTTAGAACGTGTGTGATTATTATTCACTAAGATTTGCTGAAGGGAATAAAATCAGAATGCAAATACAGCGCTGTGCCTGCA
38571	7	64157037	87.425	23,G>T;50,A>G;54,G>T;68,G>T	GGTT;TAGG;TGGG	CGCATTGACCCAGAGACTGTTTAGATGCATGTCACTGATGAGAAGATGACGGATTTTTACTTTAAGATTACCAAAATGGACTTAAACACCCTGCA
38576	7	64317312	87.425	29,T>G;71,A>G	GG;TA	AAAACGAAAAAATTAACAATAATAATGAATTGTGTTCAAAAACCTGAGTTATATCCTAAAACACATGCTGCACCCCATATGGTCTAAAACCTGCA
38583	7	64862148	87.425	24,C>T	C;T	GCTGAATTTCAATACACATCTTCTCTTATTCGCCTAACCTTTACAAACAGCCTTTTTATACAGGGGGTTTAACGGCAAGGGGGTTCACACCTGCA
38594	7	65349494	87.425	31,G>C;33,T>A	CA;GT	TGCAGGCCCTAGTTTGGGCAACTCTGATCTACAATAAAGGGACAGTTCACCAAAAAATGAAAATTCTGCCCCCATTACTTACTCATACTTACTTA
38607	7	65602247	87.427	62,C>T;66,C>T;82,T>C	CCT;TTC	TGATGAAAATGTGTGCGAATGGATAAACCAGCAGACTGAGCACACTGTAAACCAGGGGTCACTAATTCTGGTCCTGGAGGGCCGGTGTCCCTGCA
38610	7	65617104	87.427	51,A>T	A;T	TGCAGGCAATTCCTGTAATATTCCATTACTTGCTCTACATTATTCCCATGCAAAGGGTGTTTATATAAATTATGTGCCAATCCATCCAACAGCAG
38614	7	65776489	87.428	23,T>C	C;T	TGCAGGTCACACACCAGAAGCTCCGCTTTGCGTGGCGCGATGCTGATGCAGCGCCATGCATTTTGGAATTCTGGATGTGGATTTCTGTCGGGGTG
38618	7	66427272	87.428	85,T>A	A;T	TATTCAATTGAATAATATTAATTATTCGAATTCGCTGTTTGGGGTCGAATGATTATACTTAACGTTACATCATCATTAACGTTAGTTAACCTGCA
38620	7	66435439	87.428	31,A>G	A;G	CTCTTCCATATCGATAATACATAACTGCTTTGTTGCAGAGTAGTATGGCATCAGAGACCGTGTTTAGATAGCTTCTTATCCTTTCCTGCCCTGCA
38622	7	66440948	87.428	33,G>A	A;G	TGCAGGTTTAATAGTTCTATCGATTAGCATGTCGCTGTGCTCAAGCCAACCAAGTTCTGGCAGTCTTTGAAACTAAAGCATTAGAGCCTGAGACA
38625	7	66616545	91.834	72,A>G	A;G	GTCATGTTAAAACCACCATTTTTATGATAACATAAAATAAAATAGAGTAAATTTGATCATTTTTAGGTAAATAATCTCTTTAAAGCCTCCCTGCA
38626	7	66616636	91.834	61,T>C;65,A>G;88,A>G;94,T>A	CGGA;TAAT	TGCAGGCACAAGATGGTAACATGACGTCATATTAAAGTTGTACACCAACGTACCCCAACATTGTGAGGATGTTAAATTTTGTTTGGAAATGAAAT
38635	7	66842999	92.711	46,C>T;47,T>C;73,C>A	CTC;TCA	CACTTTTGTAGGCTCAAAACAACAGTGTCCTATCTCGATTAAATAGCTTAAGCCAGGGGTGACCAACCCTGTTCCTGGAGATCTACCGTCCTGCA
38658	7	67242929	95.152	12,A>G	A;G	TGCAGGGACACCGGCCCTCCAGGACCGAGATTGGTGACCCCTGCTGTAGAACTTGCTAGGTCTTAGAGATCTTTCTTTTAAGCCTTTCTTGTTTG
38663	7	67688878	95.928	14,T>A;20,T>A	AT;TA;TT	CGTTCAAAACGAAATTAGTATGATTACTAAGTGGTCATTTTCATCATAGTAGGCATCCACACATTCACATTTGCATATTTCTTTTTGTTCCTGCA
38666	7	67694682	95.928	45,G>A;76,A>G	AG;GA;GG	TGCAGGAATTACCAGTATGTTTTTGTTTAAAGTTCTTCTGGCTGGGTGTCATAGGTTTTAATCGGTTTGAAGTTATAAATTGATTTCTGTTGTAT
38680	7	67926210	95.928	69,A>G	A;G	TTGAAACAATTCAATTCAATTTGGTGAAGTAGTTCATCCGGTTCACTTAGATCAGGGGTCACCAATCTCAGTCCTGGAGGGCCGGTGTCCCTGCA
38677	7	67868929	97.783	35,A>T	A;T	TGCAGGTACATACTCACAAGAGATTTGTTTATTTCTGTATGGAGTGCTCCCTTGCCGCTATATTTTTCGGATTTCTCTGTAAACTCGCAGGATGA
38681	7	67926301	97.783	32,C>T;84,G>T	CG;TT	TGCAGGGTTTAGCTCCAACTTGCCTCAACACATCTGCCTGGATGTTTCAAGTATGCCAAGTAAGACCTTGATTAGCTTGTTCAGTTTTGATTAGG
38695	7	68948063	99.638	17,C>A;39,G>A;71,C>T	AAT;CGC;CGT	TAAATATTACTATTATTCTTCATTTATTTACAGACAATAGTCACTGACATTGTTTTCAGTACAATCTAGTGCGAGCAGGATAAGGTCTCCCTGCA
38696	7	68948154	99.638	89,G>A	A;G	TGCAGGGTAATTGGGATCATTTGATGGTAAAGGATTACAGACCTTGCTCCGAGTTCATTTCCAGTGATTTAATTGTGTACAGAAGCCTAGAATGA
38701	7	69063553	100.222	3,A>T;20,A>T;35,C>T	AAC;ATT;TTT	CCTAATGTCCTGACCTCATCAGCTGTACGTTTAATCTCGCAGCTGCGGAAACAGTCATTGTCCATCTCTGGATTGGTCCCCACATCTAACCTGCA
38725	7	69785251	104.518	65,A>G;91,C>T	AC;GC;GT	TGCAGGACACTGGCCATCCAGGGCCAAGTTTGGGCACCCCTGGTGTAAAAATCAAGAAAGGAATCAATTTAGGAATAGCAGATCTTACTAGCTAC
38732	7	69880941	104.518	35,A>G	A;G	CTCTTTCTCCATCATCAATAATGCAATGGGGTGGCATGTGGAGCAGGTTCTGGACCTTCAGAACAAACAGGCAGGAGAATGGATTGAACCCTGCA
38736	7	69924344	104.518	5,G>A;11,G>A;25,C>T;73,T>A	AATA;AGTT;GGCT	CACATGGAAAAGCGCTCATGTTCAGCTCTCAGAAGATGTGCACTGCAAGTTGTGCAAGTAATGCACTGCTTTGTTTGCTGTGAAACTACCCTGCA
38739	7	69933674	104.518	85,G>C	C;G	TGCAGGACGCCTGAAGCACACAATCACATACAGTGCTCAGGCTTTGTGAAGATTTCTTCAAGTCAAATATAAGACCCCTTTAAGAGCATTATGAA
38748	7	70130103	108.165	32,A>T	A;T	TGCAGGCACAGGACATCAACATGACATCATATTGATGATGTACCCCAACGTACCGCAAAGTACCCCAACGTCGCGGGGGACATTTGATTTTCTTT
38759	7	70363362	108.165	22,C>A;61,T>C;64,G>C	ATC;CCG;CTG	CTTTCGTCTTTGCTCAAGTTGAATCCATTCTGTATTGGTCAAGTCTGCCTCGTCTTTTGTTTATCCTCCCTTGACTCTGAGCTTTAGACCCTGCA
38762	7	70475638	108.749	34,T>C;51,T>A;55,A>C	CAC;TAA;TTC	CGCCTCACAGCAAGAAGACGGCTGGTTCAAGTCCTGGCTGAGCCAGTTGGCATTTATGTGTGGAGTTTGCATGTTGTTGGCATGGGTTTCCTGCA
38768	7	70646545	110.347	35,A>G	A;G	CTTTTTCCCTACAACCCAGCTTTATCGCAGGCTCTGATGGGACTGTCACCTGGATCTTTGCTTCAGCATTACCAGCAATATCAGCAGAGCCTGCA
38839	7	72287015	113.589	23,T>A;56,C>T;87,T>G	ATT;TCG;TCT	TGCAGGTTGTGTTACAGCTGCGAACTGGACTCGCTTTTTAAAAGATCCGCATGTTGTGCTCAGCTGCTCTTTTTGTCTGCGAGCTCGTCTGAGAA
38891	7	73368503	115.102	10,T>G	G;T	TGCAGGGTAATGATGATGTAATTATCATTCCGGCCACACAAGCATAACAATGCCATTGTGGTCCAGTGGTCAGCACGTTGCGTTACGACGTCGTC
38882	7	73073857	117.558	37,C>T	C;T	TTGCTTAGACAAAAGTCTTGTCACTTAACATAATTAACGTATAGTATAAAATATAAAGTCGTGCTGCAGTAGAAAAGTATTGTGCGACTCCTGCA
38905	7	73844309	119.73	25,T>G;48,A>C	GC;TA	CATTTTAAAGCAGCGATTCATCAGAGGATCACTTGTATGTCAGCTTTTCGGCCAGGAGTCACCAATTTTGGTTCTGGAGGGCCGGTGTCCCTGCA
38906	7	73885924	119.73	86,G>C	C;G	AATACTGAATGCACCAACAATTTAAGACATTCAGCTTTGTTTTAAAGCCCCTTTAGGCCTTAAATTATGGAAAAGTAAATATTTTAGGACCTGCA
38896	7	73436124	120.493	38,G>A	A;G	TGCAGGGTAATGATGATGTAACTATCATCCGACCACACGAGAGCAGCAGCGCCATTGTGGTCCAGTGGTCAGCACGTTGCGTTACGACGTCGTCA
38903	7	73835911	123.092	74,T>A	A;T	AGTTTAGCCACGATACGTTCCAGTTGCCTCTTAGCCTCGCACTGAGGGAAGTTGCTCATCTCGTAGTATTGTGGTGCGATTTTCACCAGCCTGCA
38930	7	74443706	124.357	35,C>T;73,C>A;75,G>A	CCG;TAA	TGCAGGTACACTTGATGCTTGAATTCATCTAATTACGGGAACACTTTAGTTTAGGTCACAATTCACGCTATTACCGAATTATTAACTAGCACAAC
38946	7	74700051	124.357	17,T>C;53,T>C	CC;TC;TT	GTGGCGCTGGTTTCATTTGTCTGATTGGTGGAGTTGTACGGTGTTGAGTCTTTTATTATTGCCACTGGTGCTAGTTTTACCATGGTGCACCTGCA
38948	7	74714433	124.357	17,A>T	A;T	GGGCTGGCCAATCCTGGAGCACCATGAGCTTCTTTGCTTTCAGGAGCTTTGATGTGGAGCAGTGGCGTAGCGCAAAATGCGGAGGCCCCCCTGCA
38962	7	75171760	126.47	41,T>C	C;T	TGCAGGATGACGCGGGCCGGTCTGAACGGCACCTCCACCGTCTGACTCTGCGTCACCTTCCAGTTGAGGATCTTCTCCACATCGTCCTGCTTCAC
38966	7	75181014	126.47	47,T>C;68,T>C;92,C>G	CCG;TTC;TTG	TGCAGGGTTTAGCTCCAACTTTCCTCTACACACCTGCCTGGATGTTTTAAGTATACCTAGTAAGACCTTGATTAGCTTGTTTAGGTGTGTTTGAT
38967	7	75244039	126.473	19,T>C;34,G>A	CA;CG;TG	ATAATTGTTTTACAGTGTATTCGCATATCTGTCTGCATGTATGTTTGCGTGCAAAAGGGCCAACGTGTGAAATCAATCTGTGTTTAATTCCTGCA
39010	7	75922561	130.3	12,C>A;49,C>T;73,A>G	ATG;CCA;CTG	GTTGCCAGATAGCTAATGATAGCGTTTGGCCATGATAGATCGGCTCTTCTGTATCTTTAGTTATGGGAGCGAAGCGTCGCATCCATCTACCTGCA
39023	7	76236509	130.902	11,A>G;44,G>A	AG;GA;GG	TGCAGGTACACGAATCCTCCACGCACATACCGCAGGTCATTCAGAGGGTTATCACGTGCTGTGGGAGACCACGACCTGAAACACACGCACACACA
39026	7	76260186	130.902	60,T>C;62,G>A	CG;TA;TG	TGCAGGAGAAATCAGGCCAACAGTCGGACAATTATCACTATTATAATCATCACGCATGCATTGTCTTGATCTTTGGAGCATTTTAGATGTTAGAC
39035	7	76632390	133.954	64,A>G;93,A>G	AA;AG;GG	TGCAGGCTGTGCTAAAAGTGGAAATATGACGGAGATTGATTTCCAACCCACACATTTCCAACCAATAATAAAAATAATGACAATAACAACGATAA
39052	7	76850688	136.366	64,T>A	A;T	TGCAGGACCCTACAGCTTAACATTAATTAACTAAATATTATCCTATAATTGTTTGAATTTATTATTGATATATTACAGACTTAATGGCACTTTCA
39054	7	76862089	136.366	58,G>T	G;T	ACCACACACAAACCGACCTCATCAGTGGCCAATCAGAATCAACTCAAAGTGTCTTCAGGTGTGTGCTTGCTTCAAATGAGCAGCTCATTCCTGCA
39072	7	77094717	138.973	60,A>G	A;G	TGCAGGACACCACCCTCCAGAACCGAGACTGGTGAGGGCTGGTTTAGAGTGTGTCCTCATGGAAAATGTGAATGTAGAAGCGTTTCTAGTCCGAC
39936	8	323628	0	25,A>C;84,A>G	AA;CG	GTGTTGCCAAATTTACAGTATTTTTACTCCATTTCTTGGGTCCTAATAAACTGAAGATGAGCGCTTTCAACTTCTCATCCTCCCACTGGCCTGCA
40141	8	400791	0	36,A>C	A;C	TGCAGGTGTGTTCAGGCAAGGTAGAGCTGAATCTGCAGGACACCGGCCCTCCTGGACCCAGTTTGGACACCCAGATCTAGTCCAAACATCTAACA
39212	8	1106699	1.786	45,A>G	A;G	TTACTTTCCATTGTTGAGGATGACAGTGCAGTTGGGCCAGCAGTCATGGTTCACCAAACACAGATTGGGAAATAACCCCACACCGACCGCCTGCA
39213	8	1106790	1.786	52,T>C;66,A>G;67,A>T	CAT;CGA;TGA	TGCAGGCCGCGCTGATCGCTCACCATGAACCCGTTACAGTTGATCTGACACATAGAAAGAGCACAGGATATATAAGTCTTGTTAGGAGATTACAT
40880	8	921180	1.786	84,C>A	A;C	TGCAGGATTATACAAAACCATATACACTCACCGGCCACTTTATTAGGTACACCTTACTACAGGGGTGTCCAAACCCATTTCCAAACCCAATTTAA
40884	8	934142	1.786	10,T>C;69,C>T	CC;CT;TC	ACACAGGGGTCAGTTCAGTTGAGCTAATAAACCAAACCATATATAAGTATTCATTTTCAGTTACAAACACATATATGGTTTTGTATAATCCTGCA
40885	8	934233	1.786	27,G>A	A;G	TGCAGGCGGTGCTGAATTTGCTTGTTTGATGAGCAGAAAGGCTGAGAAACCCTGAAGATCCTCCAGTGTTTGTGCTCCCCAGCGAGACTTTTATT
39459	8	1811068	6.754	67,A>G	A;G	AAAGCCTGTAAAGTTCACAAACAGCCCCAAACGCTGCTGTTTCTAAAAGCCGTGGAGTGGTCATTTTAAGCGTGCATGTAAAAGTCAGACCTGCA
39460	8	1811159	6.754	29,C>A;59,T>A	AA;AT;CT	TGCAGGAATGTGACAGACAGATTTGAGGCCGTTTTTGGACCTTCTAACCTTTTAAGATCTGACAGCTGGGTGATTTTCTTCAATTTCCTGCAGAA
39615	8	2240183	7.336	3,C>T;65,A>G	CA;TG	ATGCGTGTGTGTGCGCATGTATTTGTTTGAGCTGTGTGCTGCTCACTCAGCAGGGACAAAGCTCCACTTTGTCACATTGTGTGATGTGTCCTGCA
39616	8	2240274	7.336	47,C>T;52,C>T	CC;TT	TGCAGGTGAATGTGTAGATTTACCTGGCTGATGTTCACCAGCGGCTCCTCATCCTGAACCAGCATCTGAGCAAACTGAAGGCCCTGATCAGGACC
39681	8	2540534	9.094	29,C>T	C;T	TGTTTCTCTCCTCAGCTCGTCCATGTGCTTAACATGACCTCTGCTGAAATATTCAACTACTCAGTGCAGCCGGAGGACGACGTGGCTTCCCTGCA
39758	8	2735688	9.675	2,T>C;6,A>C;59,G>T	CCT;TAG	GCCTTTCTTTTGCAGGATCAGTTTCCCAGCGTGGAGGATTTGAGTGTGGCGGAGCGAGCTCTACAGGAAATGAGGTCATTGGTCCGAAGCCTGCA
39778	8	2829663	10.256	16,A>G;66,T>C;71,G>A	ACG;ATG;GTA	TGCAATTGTTTTGTGCATTTGACCCTAAAATGAACAAAAGCATTGCATGCAAAGTCCATATGAGGGTCCGAGACCTGCTGAAAACAGTTCCTGCA
39817	8	2933321	10.256	87,T>C	C;T	TGCTCAGATAGTGAGGCGTCATGTGGATCAATTATTCCGTGGCCAATCTAAGGAAATGCCAGTGGCGTAGCGCAAAATGCGGAGGCCTCCCTGCA
39941	8	3282212	12.592	51,T>A;86,A>G	AG;TA;TG	CAATTTCATTTGTTAACATCATTGTTAATATCTTCAAACTGTAGGTTACTTTAGTTTATTGTGTTTAGTTTTCACGCTCACAGTGGACTCCTGCA
39942	8	3282303	12.609	36,G>C;39,T>C	CC;GC;GT	TGCAGGGTTGCCATGTCCACTTATTATAAACATTTTCGACTTGTCATTTGTGCTCGGCTGATAAATCAATCAAGTTTATGAGATGATTATATGGG
40232	8	4364677	15.944	37,C>A	A;C	TCATGAGCTTGGAGGACTGCATCCATACATCTCTGCACTGACTCAAATCACTGATTAATAAAGTCATCTGGAAAGGCAAAGGAAGCGTTCCTGCA
39978	8	3395551	17.003	51,A>G	A;G	TCTTCAGTAAATGATTCACACATTTAAATGAACAAAGAGCGAGTCTCTAATGCAGGGGTCACCAATCTCGGTCCTGGAGGGCCGGTGTCCCTGCA
40015	8	3487855	17.003	59,A>C	A;C	TGCAGGCCACACGGGTGACCAATGCACACTACAATAGAAATGGCCTCAGATCACAACGAAAAACATTCTGCGACAGACCCAACATTAAAAACCCC
40217	8	4314093	17.003	62,A>T	A;T	AATGAATCTGTCCTTTCACCGTCCATGTAAATACACTGCGCGCTTTTTCATTTCTCCATAACTTCATTATACGCCTGATTGGATGTTTGCCTGCA
40338	8	4683381	17.003	66,C>A	A;C	ACTGATATAAAAGAAGTCGCCCTGGAGTTTCCGGAAACCAGGAGGAGGATTCCAGCAGCTGAGGGACAGATCCAGCAGGTAACTGGGAGCCTGCA
40659	8	5470593	19.997	45,G>T;48,G>T	GG;TT	TGCAGGTAAGTGTGTTGGAGCAGGGTTGGAACTAAACTGTGCAGGGCTGCGGCCCTTAAGGGATTGAGTTTGACACCCCTGGCTTAAGCTCTAAA
40759	8	6211001	21.591	26,C>T;30,T>A	CA;CT;TA	TGCAGGAGCTGCTTTGAAAGCGATTACAATTAAGACTGGTGACTGATATTTAACGTTTTGGCTTAAATCAGTGGGTAAATGTGAAGATTATTGCA
40765	8	6480782	22.774	35,C>T;64,A>G	CG;TA;TG	AAAAATCGAAAGGACTGGTTGAGATTATTTTCCTGTTAACACACTGATCCTGAATCTGTGGCCAGAGTTACAATGGACAGCAGTGGTGTCCTGCA
40769	8	6512181	23.358	65,G>T;69,C>G;70,C>A	GCA;GCC;TGC	AAATGAGAAGGTTGTAACAAATATGGCCTACCAGACACATAATTATATTAATTTTATTCAACAAAGGAGCAAGCCACACAGCACCAACTCCTGCA
40771	8	6569926	23.358	46,C>T	C;T	TGCAGGTGGGCCGCGAGATAGCTTCAAATTAACTTAAACATTATACCATTATTATCAGATTTCATTAATAAATGTGATAATAAATTGATAGTAGT
40773	8	6630039	23.358	54,A>G;94,A>G	AG;GA;GG	TGCAGGTCACATCAGGTGATGGTTTTAAGAGAGAACAGCAGGTTGTCATCTGGCAAAGGACATCCAGGACACGAGCACGTCATTACCGCGGCTGG
40781	8	6984799	24.487	80,G>C	C;G	TTCCTGGGACTGCTCAGGCTGACAGAACTTCACCTTGAACACAATCAGTTTTCCCGGATTAACTTTTTCCTATTTCCACGGCTCTTAAACCTGCA
40791	8	7310984	25.615	50,G>A;82,G>A	AA;GA;GG	TGCAGGAACTAAAGGAGCACAAAAGAAAAGCTTTCCGTCATAAAAGCAGCATTTTGCAGAAGGCCAAGTGTTGTGTTTTCTCACAGCCTTACTTT
40800	8	7711682	25.615	81,C>G	C;G	TGCAGGATGTTTCTAGAAAGCCTAGTAAAGCTGCAGTCACACTAGAGTTTGTGTGTGCGAAATTCTGTCGTACGACGCTGCGAAAAGGGGCGGGA
40812	8	7954711	27.521	26,G>A;90,A>C	AA;AC;GC	TGCAGGGACACCGGCCCTCCAGGACCAGGATTGGTGACCCCTGCTCTTGACAATTCTGGAAGTAATTTAAAGTATAAGAACACTAATACTAAAAC
40815	8	7989998	27.524	41,A>C	A;C	ATGTGATTTACCTTCTGTGCGATTTGTTTAGACAGCAATTACAGGACTGATTTTTCTAATCTTCATAGACAAGAAAAATTAAAGTAGTGCCTGCA
40824	8	8095004	27.524	27,A>G;53,T>C;68,T>C;74,C>G	ATTC;GCCG	TGCAGGGTTTAGCTTCAACTTGCCTCAACACACCTGCCTGGATGTTTCAAGTATACCTAGTAAGAGCTTAATTACCTTGTTCAGGTGTGTTTGAT
40829	8	8184125	27.524	22,T>A	A;T	CGGATGGCAGAGGATCTGGTTGTGGCCCAAAGTGCTGCGCTGAAATCCCAGGAGAGCATCCTTCGCAATGGAGAGGAGCTCAAGAGCACCCTGCA
40833	8	8202868	27.524	13,G>A	A;G	TGCAGGATAACGCGCCATGTCATAAAGCGTGAATCATCTCAGACTGGTTTCTTGAACATGACAATGAGTTCACTGTTCTCAAATGACCTCTACAG
40844	8	8567488	27.524	19,A>G;39,G>T;50,T>G;57,A>T	ATTA;GGGT;GTGT	CTTCGATCATTTTCATAAAGCATATTAAAAATGAAATTTGAAAATTTATAGTATAATTGTGAGAGTTCATTTTAATTTCTCACGGCCCACCTGCA
40851	8	8743436	28.687	53,A>T;83,G>A	AG;TA;TG	TGCAGGTTTGAAGCAGACTAAACTAAACTTTCTGAGGCCAGTTTTACTTAATAAACATTCCCTCGCCAAAAAACGTTGCGAGTGAGACGGAGAAA
40853	8	8789255	29.268	55,G>C;87,T>C	CC;GT	TGCAGGCCTTCCTGGGTTCACAGCCCTGTCGCATGTGAGTCCTATTATCATTCATGCTTTTATTGGCAAAAATGCAAATGCAGTTCATTTAAAAG
40858	8	8830272	29.268	53,G>T	G;T	TTTAATAATCCAAAAAGGGCCATTTTCCCAATCACAGTGTAAGTTCTGAACTATCTGATTTGATTTAGGCATGAAATATAACTCAAATCCCTGCA
40860	8	8872100	29.268	49,A>C;66,A>G	AG;CA;CG	GTTACAAAAAATCTTAGCATTTCACTCTGTAAAAGTCTACAATTTAATTAATAATAGTCTTAAAAAATCCTAAATTTGACTTTGTGAAACCTGCA
40862	8	8995326	29.268	79,A>G	A;G	ATCTTTAGCAACACATGAATACACTTCACTGAAAATGTATTTTACACATAGACATCTCCTTTTTGGAAAGGTCACTTATAAAGTGTAAACCTGCA
40868	8	9097004	29.268	22,C>A;71,C>A;73,G>A	AAA;CAA;CCG	GACAGAACTGGACGAATATGATAATGTTTCTTAGTTCTAGTAAGCACTCTAGCTGATATATTTTGAACCAGATAAAATTTGTTTATAAGCCTGCA
39181	8	10136222	30.445	20,G>A	A;G	ACTCAAATGGCTTGCGGAGCGACAAATGAATTTTTAAAAGAACAATTATTCCATCTGGTCACTTAATTAATTAGCATGAGCTCACAAAACCTGCA
40903	8	9752041	30.445	20,C>A	A;C	TGCAGGAGGAGGTTAAGAAACGTTGTATAAAAATCTGACTAAGTAGACAAATCCAACTCCCCTTCGCGTGCAAGTGCCTGCAGTTGAACTCACAG
40904	8	9856936	30.445	54,G>A;78,T>C	AC;GC;GT	ACAACAGTTGCGCGGGGGTCCTGCGAGGAGACCTTCAAACTGAGCGAAAACGCCAGCATGTGTCATTCCTGGAAAGGACGACAATCAATCCTGCA
39184	8	10138659	31.608	11,T>C	C;T	TGCAGGGACACTGGCCCTCCAGGACCAGGATTGGTGACCCCTGGTCTATAGGGTTAGGTTTTTAGAATGAGCCTATGTTGAAAAAAACTTGTCTT
39194	8	10344115	31.608	2,C>A;43,A>C;54,A>C	AAA;ACC;CCC	CAAACGAATAAATGAACAATATTAACGAAGTGCGTTCAAAAACATGAGTTATATACTAAAACACATGCTGTGCCCCATATGGTCTAAAACCTGCA
39200	8	10634439	32.2	57,A>G;75,C>G	AG;GC	TAAATATGGATAAGGTCAGATTTTAATGACATGTCCCCTTTCACAGTCCATGAAAAGAACAATGACATGAGGGATGTTTTTGTGGTGAACCTGCA
39206	8	10714830	32.2	47,G>A	A;G	TACGCACGCGCTCTCACGTGGCTTATTTAGTAAAGGTTAAGCATGAGGGAAACGGTAAATTGATGAGGGTGACTCCATGTATACTATAGCCTGCA
39215	8	11143103	32.793	12,T>C	C;T	TGCAGGCAATCCTAAGTTTACATATCTCAGTTTGCTGTCGTCAACTTTATAAGACATACTCGCGTTTTCCGCTTCAAGCTGCGTCCGTGTTCTAC
39232	8	11451202	35.221	8,A>G;69,C>A	AC;GA;GC	GTTAACCCGATTTTCATTTACAAACAAAATCTAACATCCCCACAATGTTGGGGTACAACGTCAATAGGACGTCATGTTAACATCCTGTGCCTGCA
39234	8	11625835	35.811	5,C>T	C;T	TTTATTAAATCACATCTTAATATCCACACTGCAGCATGATCTTTATTGTCTCCCAAACAGGAGAAGATTCACTTCCTGGGCACCAGCTACCTGCA
39236	8	11639539	35.811	3,G>A	A;G	ATAATGTTTGCAGCTGAACCCACTTGCTTTTTTTCTTCACAGGCTCCAAAGGTAAGGAAGGATGGCAGAGCAACTGAAGACATAGCTGTCCTGCA
39247	8	11912343	36.4	52,C>T	C;T	GTTTTCCTGAGTTCCCTTTCTGTTGGTTAGTTCTAAACAGCTCAGGCCTGGATTTGAAACAGCAAATTAATTCTTAAAATCAGGGCACGCCTGCA
39261	8	12301151	38.825	12,G>T;17,C>G	GC;TG	ATACTTTTAGCTTGGATGAATATGCTTAGTTTGTACCTTCATTATTTTGATGAACTTCAGGAGAAGTTTTTCCCGATCCTGGGCTTTCTCCTGCA
39274	8	12584971	39.409	41,T>A;82,T>A	AA;TA;TT	TGCAGGTGGGCCATGAGATTAAAATTAACTCTCGATATTATTCTATAATGTTTAGATTTCTTTATTAATATGACATATAAAAATGATCAAAGTAA
39276	8	12654025	39.409	33,C>A;51,A>G	AA;AG;CG	TGCAGGACGGCTATCTCATGCTGATACTGAAGAAGAAAAGGAGAAAATGAAAAAGTCTAATAGCTGGATTACAGGGGCAACAAAAGCTGTGTACG
39279	8	12681625	39.409	32,C>A	A;C	TACTGGACTGCTTTGATCCAGATGACTATTAAATATACATTTCACAGAGAAAGACACACACAAAAGAACAGTGTCTTTACCTAAAGCGTCCTGCA
39287	8	13041416	39.7	41,A>T	A;T	CTCTGCGCACTATAACCTAAAGCCAGGAAGATAATGAATCCTAGTGAAAGCTGATTGAGTCTCTAGGTAGTGAACACACTTGTCTCTTTCCTGCA
39292	8	13149754	39.99	39,G>A;78,G>A	AG;GA;GG	TGCAGGTGGCATCACACCAGGACGACCCCGGGTCAGAGCGCCAACGAAAACAGCCCTTTAAAAGCCATCAGAAATCCCGAGCCACATGCACAAAC
39296	8	13214343	39.99	11,T>C;18,G>T	CT;TG	TGCAGGTGGGCCACGAGATAACTTAAATATTACACTATATTACAAAAACACTATAATACAAAAACAGCTTCACTGTAAATTACAGACATAACTGT
39300	8	13336403	39.99	53,A>T;64,C>T	AC;TT	CTCCCAGGGATATTTTGCCACACCATGTTGATGTTTTTTTAACATACATTTTTATGAGGTGGGTCGTTAGCCCAACACTCAATCCCCAACCTGCA
[truncated: 3,797 more rows]
