# Supplementary material for: Multiple Sex-Associated Regions and a Putative Sex Chromosome in Zebrafish Revealed by RAD Mapping and Population Genomics
Source: PLoS One. 2012 Jul 9;7(7):e40701. doi: 10.1371/journal.pone.0040701 (PMC3392230; doi:10.1371/journal.pone.0040701)
Supplement: Table S5 — Details for SNPs found at significantly different frequencies in females and males including chromosome, position in the Zv9 genome assembly, G-test statistic and associated p-value, observed alleles (alleles 1 and 2), the numbers of females and males of each genotype, and the total numbers of individuals scored. (XLSX) [file pone.0040701.s007.xlsx]

## Sheet: supp_inx3.txt
Table S5. Details for SNPs found at significantly different frequencies in females and males including chromosome, position in the Zv9 genome assembly, G-test statistic and associated p-value, observed alleles (alleles 1 and 2), the numbers of females and males of each genotype, and the total numbers of individuals scored.
Family A						Females			Males			Total
chromosome	Zv9 position (bp)	G	-log10(p)	allele 1	allele 2	homozygous for allele 1	heterozygous	homozygous for allele 2	homozygous for allele 1	heterozygous	homozygous for allele 2	# females scored	# males scored	# individuals scored
1	37512430	39.8687	9.2574	A	C	0	63	4	0	23	59	67	82	149
4	29526882	79.0432	17.9113	A	T	0	67	4	0	11	81	71	92	163
4	34219615	103.809	23.3481	C	T	0	34	39	45	5	6	73	56	129
4	37883861	70.0769	15.9383	G	T	36	37	0	7	7	35	73	49	122
4	37883879	71.4213	16.2344	G	T	37	37	0	7	7	35	74	49	123
4	38907880	33.6621	8.1813	G	T	3	64	0	33	10	0	67	43	110
4	38908929	37.5643	8.9644	C	G	0	74	0	0	33	57	74	90	164
4	40295910	57.4051	13.1437	C	G	37	35	0	4	9	24	72	37	109
4	40295948	51.5472	11.8485	C	G	36	35	0	4	9	22	71	35	106
4	45273169	90.6321	20.4574	A	C	0	35	38	43	7	7	73	57	130
4	45273231	90.0105	20.3209	C	T	0	36	38	43	7	7	74	57	131
4	49156414	36.5124	8.8134	G	T	34	34	0	23	15	38	68	76	144
4	49178754	82.5468	18.6815	C	T	0	60	14	60	12	2	74	74	148
4	49178762	82.5468	18.6815	G	T	14	60	0	2	12	60	74	74	148
4	49178775	82.5468	18.6815	A	C	0	60	14	60	12	2	74	74	148
4	49178785	82.5468	18.6815	C	T	14	60	0	2	12	60	74	74	148
4	52596230	117.706	26.3928	A	T	74	0	0	11	79	1	74	91	165
4	52596241	120.076	26.9118	A	G	0	0	74	2	79	11	74	92	166
4	52596251	117.706	26.3928	C	T	0	0	74	1	79	11	74	91	165
4	54375437	73.8146	16.7612	A	G	0	40	32	36	10	4	72	50	122
4	55112743	182.663	40.5932	C	T	0	0	74	36	42	14	74	92	166
4	58410502	32.1212	7.8395	A	C	19	28	26	61	17	14	73	92	165
4	59440666	31.9827	7.8085	A	C	29	8	8	15	26	36	45	77	122
4	59484492	23.8282	5.9775	A	C	16	56	0	64	28	0	72	92	164
4	59484573	24.7032	6.1748	G	T	16	58	0	64	28	0	74	92	166
4	59564557	69.8466	15.8876	A	C	56	0	18	28	0	64	74	92	166
4	59564660	46.6382	10.761	A	C	8	9	55	35	27	29	72	91	163
4	59564669	46.6382	10.761	C	T	55	9	8	29	27	35	72	91	163
4	59564675	46.6382	10.761	G	T	8	9	55	35	27	29	72	91	163
4	59623489	32.9458	8.0233	G	T	8	8	29	36	28	14	45	78	123
4	59667428	24.6376	6.16	A	C	8	8	29	28	36	14	45	78	123
4	59667446	24.6376	6.16	A	T	29	8	8	14	36	28	45	78	123
4	59667512	32.9458	8.0233	A	C	29	8	8	14	28	36	45	78	123
4	59680397	43.8141	10.1343	C	T	29	28	16	14	15	63	73	92	165
4	59680418	42.2226	9.7808	A	C	17	27	29	63	15	14	73	92	165
4	59680457	43.8141	10.1343	A	G	29	28	16	14	15	63	73	92	165
4	59680458	42.2711	9.7916	G	T	29	28	17	14	15	63	74	92	166
4	59695634	26.4694	6.5723	A	T	0	16	58	0	63	29	74	92	166
4	59703527	26.4694	6.5723	C	T	58	16	0	29	63	0	74	92	166
4	59703564	23.396	5.8799	A	C	0	58	16	0	29	63	74	92	166
4	59703574	26.4694	6.5723	A	C	0	16	58	0	63	29	74	92	166
4	59703685	23.396	5.8799	G	T	16	58	0	63	29	0	74	92	166
4	59739017	23.396	5.8799	G	T	16	58	0	63	29	0	74	92	166
4	59877426	54.3799	12.4751	G	T	7	8	55	34	26	25	70	85	155
4	59955624	28.7776	7.0905	A	T	15	59	0	66	26	0	74	92	166
4	59955653	28.7776	7.0905	A	T	15	59	0	66	26	0	74	92	166
4	59955725	31.2066	7.6349	A	C	59	15	0	26	65	0	74	91	165
4	60032342	49.3442	11.3607	C	T	59	7	8	26	37	29	74	92	166
4	60363593	47.5756	10.9689	A	C	32	6	6	13	29	37	44	79	123
4	60379434	70.5465	16.0418	A	T	61	6	6	26	29	36	73	91	164
4	60406290	77.7493	17.6268	A	G	0	73	1	0	14	78	74	92	166
4	60406291	77.7493	17.6268	G	T	0	73	1	0	14	78	74	92	166
4	60448614	34.4813	8.3663	A	C	6	5	30	28	36	13	41	77	118
4	60448659	31.4358	7.6854	C	G	30	5	7	13	36	28	42	77	119
4	60612143	77.8634	17.6519	G	T	0	72	0	77	14	0	72	91	163
4	60613763	206.419	45.7782	C	T	0	0	74	46	32	14	74	92	166
4	60613786	206.419	45.7782	C	G	74	0	0	14	32	46	74	92	166
4	60613846	69.5368	15.8194	A	G	36	38	0	7	7	35	74	49	123
4	60613847	69.5368	15.8194	G	T	0	38	36	35	7	7	74	49	123
4	60623842	90.0105	20.3209	A	C	38	36	0	7	7	43	74	57	131
4	60623846	90.0105	20.3209	G	T	0	36	38	43	7	7	74	57	131
4	60623859	90.0105	20.3209	A	C	38	36	0	7	7	43	74	57	131
4	60623888	90.0105	20.3209	G	T	38	36	0	7	7	43	74	57	131
4	60760136	22.4816	5.6733	G	T	36	0	38	51	34	7	74	92	166
4	60760144	22.4816	5.6733	A	C	38	0	36	7	34	51	74	92	166
4	60760249	109.954	24.6947	A	G	0	0	74	0	76	14	74	90	164
4	60762529	79.7774	18.0727	A	C	0	74	0	0	14	78	74	92	166
4	60785212	53.2964	12.2355	C	T	36	38	0	7	49	35	74	91	165
4	60803508	24.637	6.1598	G	T	0	0	23	1	13	8	23	22	45
4	60975235	57.6524	13.1983	A	G	0	36	36	35	35	7	72	77	149
4	60975373	51.9675	11.9415	G	T	0	35	0	37	32	6	72	82	154	8
4	60975383	103.469	23.2736	G	T	0	0	74	0	68	15	74	83	157
4	60975678	110.579	24.8318	A	G	74	0	0	14	77	0	74	91	165
4	60975755	110.579	24.8318	G	T	74	0	0	14	77	0	74	91	165
4	60977782	119.382	26.76	G	T	30	34	0	7	6	68	64	81	145
4	60977783	118.988	26.6736	C	T	0	35	30	68	6	7	65	81	146
4	60978057	108.353	24.344	C	G	72	0	0	14	73	1	72	88	160
4	61023087	185.203	41.1478	C	T	73	0	0	13	34	37	73	84	157
4	61118835	156.291	34.8327	A	C	38	35	0	6	7	77	73	90	163
4	61118843	155.752	34.715	A	T	38	36	0	6	7	77	74	90	164
4	61155578	138.657	30.9778	G	T	38	0	0	6	36	43	38	85	123
4	61206543	140.568	31.3957	C	G	0	0	38	44	35	6	38	85	123
4	61234224	314.951	69.4373	A	T	0	0	74	79	0	12	74	91	165
4	61234300	85.4144	19.3116	A	T	0	73	0	80	12	0	73	92	165
4	61234308	73.6835	16.7323	G	T	38	36	0	6	41	44	74	91	165
4	61234317	114.12	25.6074	A	T	0	0	74	0	79	12	74	91	165
4	61234359	56.5987	12.9656	G	T	36	37	0	6	50	36	73	92	165
4	61234367	85.9467	19.4285	A	C	0	74	0	0	12	80	74	92	166
4	61369346	73.1762	16.6207	C	G	6	64	0	71	8	0	70	79	149
4	61369399	60.6932	13.8697	A	G	10	52	0	72	8	0	62	80	142
4	61369400	59.4872	13.6035	A	C	0	52	11	0	8	72	63	80	143
4	61369402	165.915	36.9357	C	T	74	0	0	14	32	30	74	76	150
4	61369408	59.4872	13.6035	G	T	0	52	11	0	8	72	63	80	143
4	61369413	73.1762	16.6207	C	G	0	64	6	0	8	71	70	79	149
4	61406324	115.907	25.9988	G	T	74	0	0	11	80	0	74	91	165
4	61406399	89.2457	20.153	A	C	0	74	0	81	11	0	74	92	166
4	61922592	69.8466	15.8876	A	G	38	36	0	7	42	43	74	92	166
4	61922621	110.579	24.8318	A	C	0	0	74	0	77	14	74	91	165
4	61934228	111.197	24.9671	C	T	74	0	0	14	78	0	74	92	166
4	61934259	77.7493	17.6268	A	T	1	73	0	78	14	0	74	92	166
4	61943402	90.0105	20.3209	A	G	38	36	0	7	7	43	74	57	131
4	61943449	90.0105	20.3209	A	G	38	36	0	7	7	43	74	57	131
4	61956887	55.6656	12.7594	A	G	0	0	30	1	64	10	30	75	105
4	61956918	115.084	25.8186	A	T	0	0	28	46	27	7	28	80	108
4	61956930	55.6656	12.7594	C	T	30	0	0	10	64	1	30	75	105
4	61991129	89.2457	20.153	G	T	0	74	0	0	11	81	74	92	166
4	61993932	116.49	26.1266	C	G	0	0	74	0	81	11	74	92	166
4	61993933	116.49	26.1266	A	G	0	0	74	0	81	11	74	92	166
4	61994145	111.48	25.0292	A	T	71	0	0	10	72	1	71	83	154
4	61994206	111.328	24.9959	A	G	72	0	0	10	70	1	72	81	153
4	62028537	24.8237	6.2019	G	T	35	0	39	50	36	6	74	92	166
4	62028588	116.49	26.1266	G	T	74	0	0	11	81	0	74	92	166
4	62028639	89.2457	20.153	A	C	0	74	0	0	11	81	74	92	166
4	62055512	77.7962	17.6371	A	C	0	35	39	45	40	6	74	91	165
4	62055520	116.49	26.1266	A	C	0	0	74	0	81	11	74	92	166
4	62055766	94.5753	21.3228	C	T	0	60	0	81	6	0	60	87	147
4	62060171	55.3851	12.6974	G	T	34	35	0	5	44	34	69	83	152
4	62076809	325.348	71.7019	C	G	74	0	0	11	0	81	74	92	166
4	62076876	325.348	71.7019	C	T	74	0	0	11	0	81	74	92	166
5	62680834	26.9977	6.691	C	T	6	36	32	31	50	11	74	92	166
10	20717579	29.1478	7.1735	G	T	0	41	27	0	13	77	68	90	158
14	37830198	103.148	23.2031	C	G	39	35	0	6	5	45	74	56	130
14	37844124	331.32	73.0027	A	C	74	0	0	10	0	81	74	91	165
14	37844125	331.32	73.0027	G	T	74	0	0	10	0	81	74	91	165
14	37868461	87.1234	19.6869	A	T	1	73	0	81	11	0	74	92	166
14	37879786	24.8237	6.2019	A	T	35	0	39	50	36	6	74	92	166
16	3859278	51.1431	11.7591	G	T	0	68	6	0	21	71	74	92	166
16	3859298	51.1431	11.7591	A	C	6	68	0	71	21	0	74	92	166
19	48783533	104.467	23.4923	G	T	0	0	70	2	70	16	70	88	158
19	48783565	106.798	24.0033	A	T	70	0	0	15	72	2	70	89	159
21	39866392	135.501	30.2875	G	T	0	0	58	18	59	5	58	82	140
21	39866404	135.501	30.2875	C	G	0	0	58	18	59	5	58	82	140
22	29135714	91.6126	20.6726	A	C	0	0	70	0	60	17	70	77	147
22	29581239	146.312	32.6517	A	C	0	38	36	77	6	7	74	90	164
23	7115986	99.0252	22.299	C	T	24	47	0	3	7	54	71	64	135
23	7116050	100.634	22.6518	A	T	0	47	24	55	7	3	71	65	136
24	27007586	123.593	27.6819	G	T	52	0	0	11	49	23	52	83	135
24	27007601	117.471	26.3413	G	T	52	0	0	11	48	20	52	79	131
24	33237744	106.757	23.9942	G	T	0	0	71	1	74	15	71	90	161
