# Supplementary material for: Multiple Sex-Associated Regions and a Putative Sex Chromosome in Zebrafish Revealed by RAD Mapping and Population Genomics
Source: PLoS One. 2012 Jul 9;7(7):e40701. doi: 10.1371/journal.pone.0040701 (PMC3392230; doi:10.1371/journal.pone.0040701)
Supplement: Table S6 — Details for SNPs found at significantly different frequencies in females and males including chromosome, position in the Zv9 genome assembly, G-test statistic and associated p-value, observed alleles (alleles 1 and 2), the numbers of females and males of each genotype, and the total numbers of individuals scored. (XLSX) [file pone.0040701.s008.xlsx]

## Sheet: Family B
Table S6. Details for SNPs found at significantly different frequencies in females and males including chromosome, position in the Zv9 genome assembly, G-test statistic and associated p-value, observed alleles (alleles 1 and 2), the numbers of females and males of each genotype, and the total numbers of individuals scored.
Family B						Females			Males			Total
chromosome	Zv9 position (bp)	G	-log10(p)	allele 1	allele 2	homozygous for allele 1	heterozygous	homozygous for allele 2	homozygous for allele 1	heterozygous	homozygous for allele 2	# females scored	# males scored	# individuals scored
1	37582830	52.3892	12.0348	A	G	18	0	39	50	0	15	57	65	122
1	37582859	52.3892	12.0348	C	G	18	0	39	50	0	15	57	65	122
2	2938422	22.8471	5.7559	G	T	38	12	6	20	24	21	56	65	121
2	2938449	21.6042	5.4748	C	G	38	12	6	20	24	20	56	64	120
3	235317	33.5514	8.159	G	T	28	6	12	12	3	36	46	51	97
3	14747990	24.0296	6.0229	A	C	0	39	20	29	24	11	59	64	123
3	14748001	25.0871	6.2612	A	C	0	39	20	30	24	11	59	65	124
3	15234219	24.2169	6.0651	C	T	0	37	20	29	26	11	57	66	123
3	15305845	23.7114	5.9511	G	T	20	39	0	11	26	29	59	66	125
3	15781633	23.7448	5.9586	C	T	19	35	0	11	25	29	54	65	119
3	15854899	35.028	8.4858	G	T	0	20	22	29	11	12	42	52	94
3	15854970	26.2224	6.5167	A	G	0	28	19	29	23	11	47	63	110
3	16020291	21.7044	5.4975	C	G	19	38	0	12	25	29	57	66	123
3	16075603	23.9526	6.0055	A	C	0	39	19	30	24	11	58	65	123
3	16672791	23.2366	5.8439	C	T	19	37	0	11	25	29	56	65	121
3	16719765	22.7655	5.7375	G	T	19	39	0	11	25	29	58	65	123
3	16763677	22.9967	5.7897	G	T	19	38	0	11	25	29	57	65	122
3	17278248	21.8282	5.5255	A	T	0	39	18	29	24	11	57	64	121
3	17879717	21.6661	5.4888	A	T	18	39	0	11	25	29	57	65	122
3	18531258	21.4598	5.4421	G	T	18	40	0	11	25	29	58	65	123
3	18607130	21.9454	5.552	G	T	0	37	18	29	26	11	55	66	121
3	18976256	22.169	5.6026	C	T	0	39	18	29	22	11	57	62	119
3	18976284	22.169	5.6026	G	T	0	39	18	29	22	11	57	62	119
3	18994050	21.4598	5.4421	A	G	0	40	18	29	25	11	58	65	123
3	18994115	21.4598	5.4421	G	T	18	40	0	11	25	29	58	65	123
3	21225363	23.0452	5.8007	A	C	0	40	19	29	22	11	59	62	121
3	21591947	34.4922	8.3686	A	G	0	19	39	29	7	27	58	63	121
3	21596918	22.9276	5.7741	A	C	19	39	0	11	24	29	58	64	122
3	21646398	34.2911	8.3315	A	C	40	19	0	28	7	29	59	64	123
3	21868064	22.7922	5.7435	C	T	0	38	20	29	25	12	58	66	124
3	21868074	22.7922	5.7435	G	T	20	38	0	12	25	29	58	66	124
3	21868097	22.7922	5.7435	G	T	20	38	0	12	25	29	58	66	124
3	22082776	38.4267	8.9374	A	C	37	22	0	21	16	29	59	66	125
3	22171692	36.9977	8.8559	A	C	0	17	31	27	12	18	48	57	105
3	22373948	33.1498	8.0698	A	T	40	19	0	28	9	28	59	65	124
3	22646378	31.3715	7.6714	C	G	0	18	36	26	7	24	54	57	111
3	22656404	21.4598	5.4421	C	G	0	40	18	29	25	11	58	65	123
3	22808600	38.4267	8.9374	G	T	37	22	0	21	16	29	59	66	125
3	23527294	38.4267	8.9374	G	T	0	22	37	29	16	21	59	66	125
3	23527310	36.9113	8.8528	A	G	37	22	0	21	16	28	59	65	124
3	23559158	36.0711	8.6923	G	T	40	19	0	27	10	29	59	66	125
3	23602503	21.423	5.4338	A	T	0	41	18	29	24	11	59	64	123
3	24557517	33.7208	8.1949	C	T	0	19	39	28	11	27	58	66	124
3	24557577	33.7208	8.1949	C	T	0	19	39	28	11	27	58	66	124
3	24609200	36.9113	8.8528	A	G	0	22	37	28	16	21	59	65	124
3	24883379	33.7208	8.1949	G	T	0	19	39	28	11	27	58	66	124
3	25698667	27.5409	6.813	G	T	0	22	17	28	16	10	39	54	93
3	25698670	27.5409	6.813	A	G	0	22	17	28	16	10	39	54	93
3	25811801	36.3972	8.7606	A	T	0	21	37	28	15	22	58	65	123
3	25811857	36.3972	8.7606	A	C	0	21	37	28	15	22	58	65	123
3	27102795	29.1732	7.1792	C	T	0	22	17	28	16	9	39	53	92
3	27875116	29.2797	7.2031	A	C	18	19	1	10	11	28	38	49	87
3	28128439	27.3324	6.7662	C	G	0	19	17	27	11	11	36	49	85
3	29406911	29.2797	7.2031	C	G	2	17	19	28	11	10	38	49	87
3	29451284	33.2152	8.0845	C	T	1	20	37	27	17	22	58	66	124
3	29545247	31.5913	7.7202	A	C	19	18	1	10	10	28	38	48	86
3	29545278	31.5913	7.7202	G	T	19	18	1	10	10	28	38	48	86
3	29605174	29.8512	7.331	G	T	40	17	1	29	10	27	58	66	124
3	29605224	29.8512	7.331	A	T	40	17	1	29	10	27	58	66	124
3	29870637	22.9003	5.768	A	T	35	0	20	21	0	43	55	64	119
3	30042575	24.0671	6.0314	G	T	1	29	18	26	22	8	48	56	104
3	31140174	27.6521	6.838	G	T	37	19	3	22	18	26	59	66	125
3	32196878	29.0958	7.1619	C	G	3	17	37	26	18	22	57	66	123
3	32285278	29.3347	7.2154	C	T	3	18	38	26	18	22	59	66	125
3	32285285	29.3347	7.2154	A	C	3	18	38	26	18	22	59	66	125
3	32285305	29.3347	7.2154	G	T	38	18	3	22	18	26	59	66	125
3	32815735	32.7594	7.9822	A	C	2	17	38	26	18	22	57	66	123
3	34431904	28.8874	7.1151	A	T	4	17	38	27	17	22	59	66	125
3	34447852	25.4495	6.3428	G	T	4	16	20	27	11	10	40	48	88
3	34447854	25.4495	6.3428	A	G	20	16	4	10	11	27	40	48	88
3	34447881	25.4495	6.3428	A	T	20	16	4	10	11	27	40	48	88
3	34447962	23.6183	5.9301	A	T	20	18	4	10	11	26	42	47	89
3	34447966	24.7886	6.194	A	T	20	18	4	10	11	27	42	48	90
3	36659563	28.3569	6.9962	C	T	4	16	38	26	18	22	58	66	124
3	36659581	27.0141	6.6947	A	C	4	16	38	25	18	22	58	65	123
3	38857118	23.8497	5.9823	G	T	20	0	37	43	0	22	57	65	122
3	46685158	21.599	5.4736	G	T	6	14	38	23	20	22	58	65	123
3	48194308	21.7287	5.503	G	T	6	14	38	23	21	22	58	66	124
3	48194342	21.7287	5.503	G	T	6	14	38	23	21	22	58	66	124
3	50149847	24.4879	6.1262	A	T	38	0	21	22	0	44	59	66	125
3	51788515	28.1773	6.9559	A	G	20	0	32	44	0	16	52	60	112
3	51788550	24.6367	6.1598	C	G	32	0	20	18	0	44	52	62	114
3	53986050	26.0521	6.4784	A	C	38	0	20	22	0	44	58	66	124
3	53986053	26.0521	6.4784	G	T	38	0	20	22	0	44	58	66	124
3	53986061	26.0521	6.4784	A	G	38	0	20	22	0	44	58	66	124
3	54094804	22.4191	5.6592	C	T	7	11	38	23	21	21	56	65	121
3	54094841	22.4191	5.6592	C	T	7	11	38	23	21	21	56	65	121
3	54094862	22.4191	5.6592	A	C	38	11	7	21	21	23	56	65	121
3	55274746	23.3133	5.8613	G	T	37	0	21	22	0	44	58	66	124
3	56321056	26.3407	6.5433	A	G	20	0	37	44	0	21	57	65	122
3	56321057	26.3407	6.5433	A	T	37	0	20	21	0	44	57	65	122
3	56612383	22.7145	5.726	G	T	6	14	37	23	20	20	57	63	120
3	56612387	21.7046	5.4975	A	C	37	14	6	21	20	23	57	64	121
4	60623899	22.6363	5.7083	A	T	24	16	18	6	22	38	58	66	124
4	60760121	36.4882	8.8281	G	T	1	34	22	32	28	6	57	66	123
4	60760136	22.1509	5.5985	G	T	20	38	0	54	12	0	58	66	124
4	60760144	22.1509	5.5985	A	C	0	38	20	0	12	54	58	66	124
4	60762591	61.7638	14.1059	A	C	39	0	20	12	0	54	59	66	125
4	60762593	61.7638	14.1059	G	T	20	0	39	54	0	12	59	66	125
4	60762662	61.7638	14.1059	C	T	20	0	39	54	0	12	59	66	125
4	60785212	43.3086	10.0221	C	T	20	17	22	54	6	6	59	66	125
4	60837444	30.1477	7.3974	C	T	15	12	2	6	6	24	29	36	65
4	60958943	23.0524	5.8023	A	C	2	14	44	10	34	20	60	64	124
4	60958957	22.2482	5.6205	G	T	44	14	2	21	34	10	60	65	125
4	60977522	21.5192	5.4556	C	T	20	37	0	54	12	0	57	66	123
4	61234224	50.9683	11.7204	A	T	20	18	1	6	6	32	39	44	83
4	61234274	50.9683	11.7204	A	C	1	18	20	32	6	6	39	44	83
4	61234359	33.2774	8.0939	G	T	1	37	20	32	27	6	58	65	123
4	61369372	35.0375	8.4904	C	T	16	11	17	47	5	5	44	57	101
4	61369378	35.0375	8.4904	C	T	17	11	16	5	5	47	44	57	101
4	61369380	35.0375	8.4904	C	T	16	11	17	47	5	5	44	57	101
4	61369402	35.0375	8.4904	C	T	16	11	17	47	5	5	44	57	101
4	61922627	22.8163	5.749	G	T	19	41	0	53	13	0	60	66	126
4	61934123	55.4443	12.7104	G	T	18	0	40	51	0	15	58	66	124
4	61934133	55.4443	12.7104	C	T	40	0	18	15	0	51	58	66	124
4	61934136	55.4443	12.7104	A	T	18	0	40	51	0	15	58	66	124
4	61934137	55.4443	12.7104	C	T	40	0	18	15	0	51	58	66	124
4	61934226	55.4443	12.7104	G	T	40	0	18	15	0	51	58	66	124
4	61934231	55.4443	12.7104	A	C	18	0	40	51	0	15	58	66	124
4	61934232	55.4443	12.7104	G	T	40	0	18	15	0	51	58	66	124
4	61934267	53.674	12.3191	G	T	18	0	39	51	0	15	57	66	123
4	61994145	33.2482	8.092	A	T	0	30	19	30	22	7	49	59	108
4	61994167	21.6995	5.4964	G	T	18	31	1	50	10	0	50	60	110
4	62028588	40.0097	9.2888	G	T	20	19	20	54	6	6	59	66	125
4	62028702	36.0421	8.7149	C	T	20	38	0	6	27	33	58	66	124
4	62028705	36.0421	8.7149	A	C	0	38	20	33	27	6	58	66	124
4	62060171	32.6496	7.9572	G	T	1	27	20	29	27	6	48	62	110
4	62076772	35.0599	8.4893	A	C	22	19	0	12	14	29	41	55	96
4	62076779	35.0599	8.4893	A	C	0	19	22	29	14	12	41	55	96
5	62680834	25.0221	6.2466	C	T	36	18	3	23	18	25	57	66	123
12	10007795	36.5106	8.7721	C	T	37	21	0	22	16	28	58	66	124
14	37844124	55.0485	12.623	A	C	0	19	20	33	6	6	39	45	84
14	37844125	55.0485	12.623	G	T	0	19	20	33	6	6	39	45	84
14	37868389	56.9735	13.0484	G	T	39	19	0	12	20	28	58	60	118
14	37868419	56.9735	13.0484	A	C	39	19	0	12	20	28	58	60	118
14	37868427	56.9735	13.0484	A	G	0	19	39	28	20	12	58	60	118
16	3859324	28.0654	6.9308	C	T	3	30	25	27	31	8	58	66	124
24	39785437	24.9396	6.228	G	T	1	15	40	13	30	20	56	63	119
